# Supplementary material for: Identification of a Novel miR-122-5p/CDC25A Axis and Potential Therapeutic Targets for Chronic Myeloid Leukemia
Source: Int J Mol Sci. 2025 Nov 25;26(23):11401. doi: 10.3390/ijms262311401 (PMC12692635; doi:10.3390/ijms262311401)
Supplement: Supplementary file 1 [file ijms-26-11401-s001.zip]

Archive with 6 entries (6 files):
- mirnet Supplementary 2.xlsx
- Pathway Analysis Supplementary 6.xlsx
- Supplementary 1.pdf
- Supplementary 3.pdf
- Supplementary 4a, 4b, 4c .pdf
- Supplementary 5a, 5b, 5c .pdf
