# Supplementary material for: Identification of a Novel miR-122-5p/CDC25A Axis and Potential Therapeutic Targets for Chronic Myeloid Leukemia
Source: Int J Mol Sci. 2025 Nov 25;26(23):11401. doi: 10.3390/ijms262311401 (PMC12692635; doi:10.3390/ijms262311401)
Supplement: Supplementary file 1 [file ijms-26-11401-s001.zip › mirnet Supplementary 2.xlsx]

## Sheet: mir2gene (12)
mir net : The changed mRNA profiles between the CML and the control groups
A2M
ABCF1
ABL2
ADAM10
ADCY2
GRK3
ALDOA
ALOX5AP
ANG
ANK2
ANXA7
ANXA11
XIAP
BIRC5
RHOA
PHOX2A
ARL2
ARSA
ARSB
ART3
ATP1A2
ATP7A
AXL
BAX
BCL2L1
BCL2L2
BPGM
BRCA2
C3
CALD1
CALM3
CALR
CALU
CASP7
CCNG1
SIGLEC6
ENTPD1
CDK4
CENPF
CEACAM8
AP1S1
CCR6
CNN3
COL13A1
COPA
SLC31A1
CPA3
CREB1
CS
CSRP1
CTPS1
CYP3A5
CYP7A1
DBT
DMXL1
DYNC1H1
DUSP2
ECE1
EGFR
EYA4
F2
F2RL1
FANCC
FHL2
FUT8
G6PC
GALNT3
GFPT1
B4GALT1
GLUL
GP2
FFAR1
GRSF1
GSTM3
GTF2B
GTF2F1
GTF2H2
GYS1
H1F0
HCCS
UBE2K
HLA-DQA1
HLA-E
HMOX1
DNAJB1
IDS
IFNA1
IFNAR2
IGF1R
IL1A
IL2RA
FOXK2
KCNA7
KRT10
KRT14
KRT18
LAMP1
ABLIM1
LIMS1
LRP3
LYN
MARCKS
MAFG
MAZ
MCAM
MDM4
MECP2
MEF2D
MGAT1
MKLN1
MPV17
MSN
MTAP
MYH11
NARS
NASP
NCAM1
NFE2L1
NFX1
NODAL
SLC11A2
OMD
OLR1
ORC2
P4HA1
PAK1
PDK4
PFDN1
PFKFB2
PHKA1
PIK3R2
PIP4K2A
PKM
PKNOX1
PLAGL2
PMP22
POLR2D
PPIC
PRKAB1
MAPK1
MAPK11
PSMB5
PSMD10
PSPH
QSOX1
PTPN1
PTPN2
MAP4K2
RAC1
RAD21
RBBP5
RBL1
REL
RFC2
RPS15A
CLEC11A
SCN4B
SET
SH3GL1
ST3GAL1
SLC1A5
SLC2A3
SLC4A1
SLC7A1
SLC9A1
SLC15A2
SNTB2
SOX2
SPIB
SRF
SSR3
SSTR2
STXBP2
ADAM17
TCP11
TEP1
TERF2
TFDP2
TGFB1
TIAL1
TPD52L2
UBE2G2
UBE2L3
SUMO1
UBTF
UROS
VDR
VEGFC
VHL
WNT1
YWHAB
ZNF74
ZNF154
ZNF226
LUZP1
MAFK
ARHGEF5
MLF2
SLC7A5
SLC10A3
IFITM1
DGKE
MAPKAPK5
PRKRA
SOCS1
PEA15
TNFSF14
SUCLA2
CDKL1
WASF1
SPAG9
TBX19
USP10
SLC16A5
LRAT
RPS6KA5
NUMBL
CD83
EFTUD2
TGFBRAP1
ZNF264
MED7
CHST3
AKAP5
NPEPPS
ENTPD4
PHF14
TRAM2
KIAA0100
PCLAF
BMS1
IST1
TOMM70
FIG4
NCAPD2
HS3ST1
CCS
AKT3
ABCF2
OPTN
PRMT3
TRIB1
DCAF7
CALCOCO2
SPRY2
FSTL3
PRSS16
SF3A1
SEC23B
SPTLC1
SLC19A2
CDC42EP3
YKT6
GMEB1
YME1L1
KIF1C
TOB2
RAB10
GPR75
KDELR1
AP3M2
PNRC1
ERP29
LILRA2
BTN3A2
KAT7
NUDT3
AKAP11
GALNT6
PXMP4
Cux1
HSPA4L
SLITRK3
MLXIP
FOXJ3
MAPRE1
POMZP3
FBXO21
UNC13A
SMG1
NMNAT2
ERC1
PEG10
CDK19
NCDN
MPRIP
TTLL12
LPIN1
XPO6
SIK2
WWC1
CTDNEP1
GPR161
SLC44A1
ABCA6
QPRT
POFUT1
ZNF281
DNPEP
HEBP2
ORC6
ACOT9
PATZ1
PHLDA3
TRIM29
SLC7A11
OSBP2
MAFF
DSTYK
FBXO7
BAMBI
MTO1
TECPR1
CLIC4
HEATR5A
RAI14
PYGO1
WSB1
ZNF658
MYCBP
STAU2
FOXP1
ST6GALNAC4
TNRC6A
RABGEF1
PHPT1
RACGAP1
PARVB
OLA1
GPSM2
EEF2K
AK3
HDDC2
GLOD4
TUBD1
ACP6
NT5C3A
NIP7
CINP
RAB6B
GDE1
ESF1
MRPS23
MSRB1
NLGN3
TAS2R5
RNF216
TMCO1
RBM47
GNL3L
INO80
MED18
PIGG
ZCCHC2
RHBDL2
PIGX
FAM118A
PTCD3
RBM23
SBNO1
VPS53
C4orf19
TMEM40
SPTLC3
CHDH
NCBP3
CHST12
SLC35E3
RBM38
GALNT10
NAGK
MED29
ANKRD10
TBC1D22B
MREG
LUC7L
HHAT
PRR11
METTL2B
LRP2BP
EMC3
UBAP2
ZC3H15
ZNF395
KLHL7
ALG1
TDRD1
SAR1A
KCMF1
PARP11
LYRM4
APMAP
JPH2
CLK4
CYP20A1
KIAA1143
ESYT2
XPO5
HECW2
PDP2
EP400
USP28
ZBTB4
ZFP14
CPNE5
POLD4
MRPL17
FAM217B
CLSPN
NOD2
ZNF106
TMEM168
MRPS25
NOM1
SMURF2
MEAF6
EFCAB6
KRI1
AACS
FUNDC2
CENPM
ZNF655
GLB1L
ATP13A3
NKAP
SLC52A2
PGBD5
HECTD3
ZYG11B
TBL1XR1
MOB3B
MFSD13A
SNX22
ACTR5
ADM2
TNIP3
SYNPO2L
SLC35E1
PLEKHS1
NOL10
CCDC170
NAA50
RAB11FIP1
ORAI2
CXorf21
HM13
ANKRD13C
NIPA2
TIGD6
RNF170
THAP2
KATNAL1
MAGT1
MRI1
YIPF4
SLC25A33
MCM8
DCTN5
MT4
MFSD14B
ZNF347
PPP1R9B
PIGO
CNDP1
LMNB2
LRCH3
CCDC142
ADO
POMGNT2
PLXDC2
NFATC2IP
CEP89
UTP4
LRP11
MASTL
SERAC1
PRPF38A
RRP36
SIGLEC12
C16orf45
TMEM250
ZSWIM1
ZNF160
TIMM29
STARD13
MFSD4B
LIN52
SPECC1
G6PC3
TIMM50
SYAP1
EGLN3
GTF3C6
XKR4
RNF157
SMYD4
OSBPL10
FLYWCH2
WDR31
ZNF618
BATF2
FAM210B
MOGAT1
WDR17
SLC16A10
ZNF354B
BORCS7
ANKRD9
MRPL52
GPHB5
CYB5D1
KRBA2
CCDC43
ZNF573
FBXO27
RNF19B
C1orf122
TSHZ2
ACVR1C
CPNE4
GNPDA2
ZNF786
MTPN
MPLKIP
PTPDC1
DOCK11
BRI3BP
SMCR8
ROMO1
KDELC2
PTGR2
RUNDC1
BROX
TMEM56
DUSP18
FAM117B
TCF23
GPR155
SGO1
THAP6
SLC38A9
METTL27
TMEM74
FAM120AOS
PGBD4
ZNF320
DENND2C
LCA5
FUT11
ZNF431
FAM9B
AGO3
DZIP1L
ALG14
IBA57
APOBEC3A
TRIM65
ZSCAN4
DNAJC18
VMA21
CDY2B
TMEM136
ZNF485
KIF6
AKR7L
SLC25A30
GK5
NALCN
FADS6
NKPD1
ZNF841
FAM19A3
SEC14L4
RABL3
XKR6
DPY19L4
C14orf39
RAB43
ACER2
VSIG1
FMN1
SMTNL2
MOGAT3
FAM71F2
ZNF233
DNAJB13
ANKRD36
RBM43
C3orf62
VWC2
ZNF322P1
RGS9BP
FLG2
PLEKHM3
IYD
FAM102A
ZNF321P
HACD4
BCL2L15
CISD2
AGAP9
ARIH2OS
ZBTB8A
POM121L7P
SLC35E2B
PRR23A
ISPD
LRRC3C
ARL17B
ISY1-RAB43
NFYA
CFLAR
TFPI
NDUFAF7
MTMR7
RBM6
POLR2J
FAM214B
CROT
KMT2E
ZNF195
MYCBP2
FBXL3
ETV1
PHTF2
MYLIP
E2F2
JARID2
DLEC1
CYB561
CELSR3
REV3L
POMT2
ZNF207
CD9
IFFO1
NISCH
SCMH1
MRC2
AKAP8L
PIK3C2A
DCN
ERCC1
CLK1
DNASE1L1
CAPN1
ACPP
MDH1
ISL1
RUFY3
CXorf56
TTC27
CPS1
ABCC2
PHF20
CD44
BTN3A1
VEZT
BCLAF1
ANK1
ZCCHC8
UBA6
PEX3
CUL3
BOD1L1
TLL1
TRIO
CDH1
ZFYVE16
PARP3
MED17
DCUN1D1
PHKA2
EPHA3
DSG2
OFD1
GPM6B
TPR
GOPC
MRPS10
VPS13D
ADAMTS6
LTBP1
NFE2L3
LIMA1
LAMC3
MPHOSPH9
SIKE1
TTC17
FOXN3
THRAP3
SDCCAG8
KIF1B
TBC1D22A
SYNE2
PLEKHH1
CHRDL2
SZRD1
KMT2C
RC3H2
SOAT1
TMCC3
ZC3H11A
WNK1
CCAR1
QSER1
ELMO2
VMP1
AHRR
LIMCH1
HIPK2
LPAR2
SUGP2
EYA2
ANKS1A
PKN2
SPEN
MYLK
CDK13
MTHFD2
ASPM
EVI5
CBFB
HEATR6
PSME4
RORA
NUCB2
TMEM260
MNT
ST6GALNAC1
OSBPL3
RAD18
ATP2B1
MAP4K4
MBD3
RDH11
LNX1
AFF4
NDE1
ALPK1
ST6GAL1
CLNS1A
CA12
NUAK1
ZNF532
ANO8
GTSE1
SEMA3C
ZNF638
SLC25A40
RASAL2
MARK3
FNDC3B
FRYL
ACTB
PLD1
DLG1
MKRN2
PLXNA2
ANKRD13A
ACACB
TRAF4
IL4R
USP33
SNRPA
FGFR1
MAP2
PIAS2
PIK3C3
CBFA2T2
TP73
XRCC5
MKNK1
TNS1
RAPGEF3
FDFT1
OPHN1
RIMS1
RIF1
CNOT4
DLGAP4
CFHR2
RSBN1
OSTM1
ARG2
ATP8B1
ME2
CCNT2
COBLL1
TNPO1
YTHDC1
HAL
APLP2
EIF3I
NCOA1
ATRX
MECOM
SEH1L
WDR47
ABCB1
ZNF213
CTTN
SNX10
RBM22
ZFAND6
PPEF1
HUWE1
PIGS
SF3B2
KLHL42
GNAS
CNOT3
DOCK9
TGDS
COQ9
KIZ
ANAPC5
SIRT4
FUS
RBM41
OTUB2
NECAP1
GPATCH2L
IRAK3
SPG21
RAB11FIP3
GLG1
RBM27
OSBPL8
LAMB1
CDV3
SCFD1
HNRNPC
GPATCH2
SEC22C
CBX5
TMEM38B
PTGS1
CWF19L1
FKBP5
EFHC1
JAK2
RAB18
PRTFDC1
HNRNPM
MKNK2
SLC35E4
MFNG
GGA1
HIRA
HPS4
DDX17
CBY1
RHBDD3
CHKB
MTMR3
PNPLA3
TNRC6B
IFT27
ZC3H7B
BRD1
SOS2
SNW1
DICER1
PAPLN
NFKBIA
MYBL2
NDRG3
PABPC1L
STK4
PLCB4
TM9SF4
NOP56
TTI1
E2F1
TNNC2
SMCHD1
RIOK3
MID1
MOSPD1
CCDC22
GABRE
SYTL4
CENPI
FNDC3A
STK24
ARHGEF7
SUPT20H
MRPS31
FLT1
VWA8
MSLN
NFAT5
LONP2
ARL2BP
DHODH
PSMD7
SETD6
TAF1C
ZNF500
MTHFSD
UBE2I
PIEZO1
GSPT1
USP31
TOX3
TMC5
KNOP1
TMEM87A
CEP152
DTWD1
CSPP1
FZD3
PLAT
TRPS1
INTS10
MTMR9
TNFRSF10A
ERICH1
ARHGEF10
KLHDC4
MCM4
ASAH1
MAN2B1
HNRNPL
DOT1L
MED26
CCNE1
URI1
BCAT2
MIER2
TNPO2
CACNG7
PDE4C
SCN1B
ZNF85
AVL9
CFAP69
PIK3CG
PON2
ITGB8
SSBP1
GRB10
ABHD11
PTCD1
ZKSCAN1
EIF3B
USP42
COA1
URGCP
PRKAG2
LIMK1
TGFBR1
SEC61B
RLN1
EIF3A
DDX50
LZTS2
SFXN3
TNKS2
ARHGAP21
CPEB3
SMC3
GIT1
RPS6KB1
HOXB6
RAI1
MED31
AKAP10
DHX58
COL1A1
ABCC3
LUC7L3
PRKAR1A
MMD
OCIAD1
AREG
MFSD10
GLRB
RAPGEF2
KLF3
FOLR1
CEP164
CBL
PTPMT1
SOX6
NDUFS8
EXPH5
CAMKK2
BCL7A
CDKN1B
NAA25
SCNN1A
IL26
CHD4
UHRF1BP1L
LPCAT3
NT5DC3
SUDS3
FGFR1OP2
RNGTT
NCOA7
FBXO9
MDN1
ZNF451
BAG2
E2F3
B3GAT2
SOBP
TRIM38
PHF1
QKI
ENPP5
BRD8
LMNB1
LNPEP
TRAPPC13
ATP6V0E1
CPEB4
ZNF346
SMC4
BCL6
ARMC8
SLC25A36
COL7A1
PRKAR2A
USP4
TUSC2
FXR1
BBX
PLXNA1
PLSCR4
MAPKAPK3
ZBTB47
NKTR
NEK4
INO80D
GTF3C2
IFIH1
SPTBN1
USP34
IL1R1
HDLBP
ID2
PLEKHB2
PRKD3
SRSF7
MSH6
FARSB
ALMS1
CACYBP
RALGPS2
RPL22
SRSF4
ASH1L
SFPQ
RHOU
GON4L
PRG4
SRSF11
APH1A
NSUN4
TMED5
PRRC2C
VAMP4
RSRP1
KMT2A
DDX59
ATF6
B4GALT6
MYB
ALDH8A1
SLC16A7
hsZNF430
TGIF2
MFSD1
RAB3GAP2
UBN1
SATB2
TJP2
CNTRL
PPP6C
HSDL2
DENND1A
KDSR
ONECUT2
YLPM1
PGF
RBM25
KLHL29
YPEL5
FAM98A
OGFRL1
IFIT3
IFIT2
WDR11
KANSL1
HOXB3
GRIA2
KIAA1217
TNFSF11
MTRF1
PROSER1
KBTBD7
NR2C1
GLT8D2
DUSP4
TNFRSF10B
AKAP1
PILRB
ZMYM2
CXCR4
OCRL
RBBP6
RPL5
ODF2L
CBX3
KIAA1549
NUDT10
SLC25A16
MED13L
CCDC91
NLN
ARHGAP9
HOXC13
IKZF4
MORF4L2
KCNJ2
RAP2C
GCNT7
VAPB
PLCG1
SRSF6
ZNFX1
TMEM189-UBE2V1
SERPINB6
ABCC10
RPS10
SOX4
RREB1
ATXN1
NUP153
TMTC4
GGA3
NUP85
SLC25A19
PPDPF
POLR1B
THOC2
RPL23
FOSB
EML2
SYMPK
AP5S1
RRBP1
ZNF133
FLRT3
TBC1D20
ST3GAL3
CAPNS1
THRA
KTN1
TIMM8A
CANX
IPPK
EMC1
PLA2G5
UBR4
CHTF18
GNG13
MACF1
SMARCA4
KDM4B
PTPN12
PEX1
LRFN1
SRD5A3
GNAZ
KRT17
FOXP2
STRIP2
DNAJB9
NDUFA5
GAD1
SNRPN
MYO5C
TTBK2
VPS13C
PALLD
RPAIN
AIPL1
PHF20L1
ILF3
MTUS1
MIS18BP1
SEC14L1
RHBDF2
PHF10
SAT1
PXDN
GDF15
JUND
CAMSAP1
H19
COL5A1
LAMA5
UCK1
YIPF2
EIF2S3
SESN2
SLC35D2
RBM39
GSE1
RLIM
ANKHD1
DIAPH1
MAP1B
TOP2A
STARD3
PRKAB2
ZNF304
SNRPA1
C19orf12
RAF1
NUP210
ENOSF1
IMMT
IQCA1
PRKAA1
PNISR
POPDC3
KDM6B
VPS13B
SNAP25
DCAF8
ZMYM5
DCLK1
RFXAP
GPALPP1
WDR74
SPINK5
COX16
MED6
MRPS36
IRAK2
PRPF38B
VAV3
SORT1
PPHLN1
FKBP11
TMEM106C
IAH1
NAV1
TMEM241
TPGS2
COL4A2
ARGLU1
BIVM
TBX3
OASL
HRK
CEP162
EHF
CAPRIN1
AVIL
KRT7
HNRNPA1
AHI1
USP15
DYNC1LI2
TAF5L
STX6
DHX9
CEP350
LAMC1
COX5B
REV1
ARHGEF4
FLNB
PHF11
LMO7
SPDYE1
IGF2BP3
IL6
SRSF1
DNAJC1
CDK5RAP2
GARNL3
PSMB7
MYC
DENND4C
KIF13A
YIPF3
FOXF2
IER3
NUMA1
CCDC90B
TGS1
NEK1
KIF23
HAUS2
UACA
IFI44
CYP1B1
RAB1A
PREPL
FBXO11
ATRAID
LRPPRC
MYOF
KIF11
CEP55
GPR87
IDH1
SENP7
FAM13A
AP1AR
HNRNPD
KIAA1109
BMPR1B
LARP1B
PRDM5
TRPC3
NUP54
CXCL9
PPA2
FBN2
ETV6
C1RL
SCAF11
TMTC3
KERA
SYCP3
GAS2L3
TDG
SMARCC2
CSAD
LMBR1L
TMBIM6
RBM26
MBNL2
CUL4A
SLC12A6
TCF12
ZSCAN29
GTF2A2
BCL2A1
WDR61
PCSK6
CYP1A2
ABHD2
MFGE8
UNC45A
MCTP2
FURIN
IQGAP1
ZFHX3
NLRC5
PDPK1
TCF25
ESCO1
GREB1L
PELP1
MINK1
TP53
TMC6
SLC16A3
SECTM1
RNF165
SMAD4
NFIC
PRDM15
AKT1
RERE
LMO4
ATP1B1
DCAF6
POU2F1
XPR1
TOR1AIP1
ADAMTSL4
PI4KB
ENSA
GOLPH3L
INTS7
KCNN3
GATAD2B
ARF1
CDC42BPA
PLEKHA6
ASXL2
SNRNP200
MRPS5
DQX1
SLC20A1
SCRN3
TMEFF2
CDCA7
PHOSPHO2
CCDC150
RHBDD1
ACKR3
COPS7B
DIS3L2
TAMM41
VGLL4
RBMS3
GOLGA4
CTDSPL
TMF1
NFKBIZ
COL8A1
NCEH1
LPP
TMEM44
SCD5
USP53
CBR4
MYO10
RPL37
BTF3
FBXL17
DDX46
RNF145
G3BP1
GFOD1
CDKAL1
SCUBE3
SLC22A3
VWDE
PURB
ATXN7L1
TRIM4
SPIN2A
OGT
MFHAS1
SLC25A37
DOCK5
ERLIN2
SLC26A7
MTDH
ZCCHC7
ASTN2
SURF1
SH3GLB2
NOTCH1
POLR3A
HERC4
PPRC1
ITPRIP
CNNM2
EIF3M
CELF1
INTS4
ATM
ST14
ADAM33
TMEM25
SOGA1
LSM14B
ITGB1
LATS2
GXYLT1
DIP2C
NPAS3
KCTD14
ME3
C4orf33
PTPRO
VTI1A
MMAA
ZNF827
TMEM45B
BICD1
PABPC3
DST
MZT2B
EPG5
DCLRE1C
NMT2
USP12
MBNL1
GJA1
FARP1
HNRNPDL
BCL2L11
RANBP2
SLC25A27
CMTM7
CFDP1
CMIP
KCTD15
DDAH1
MSI2
JPH3
ANKH
TBRG1
ABCA5
OBSCN
LONRF1
PPP1R3A
SH3RF1
BUB3
FGD5
EME1
USP25
MIER3
RMND1
PSD3
GNAQ
DRAM2
BACH1
SCAF4
FGF18
EEF1A1
BAG4
VPS8
EIF4A2
BRPF1
ATP2B2
FZD1
TMEM164
TAB3
SKI
RNF207
RIBC1
CDA
PAXBP1
GART
SON
UBE2Z
RUNX1
CTBP1
ABR
WDR4
U2AF1
G6PD
RRP1
TRAPPC10
DIP2A
PRMT2
RDH13
ZER1
IL6R
UBQLN4
LRRC14
ZNF333
SQSTM1
NAPEPLD
RAVER1
SENP3
EIF4A1
WDR90
SYVN1
LRP5
SLC25A34
RBBP4
CAMK2N1
MEGF6
USP1
FUBP1
FLVCR1
RBM15
DHX57
CCNYL1
SLC22A15
AZI2
STT3B
IFI16
GTPBP8
PTPN13
ATXN7
TIPARP
SMIM14
RPP14
APBB2
CRELD1
U2SURP
TTC14
LIPH
PBRM1
CDC25A
FBXW12
MST1R
WDR82
TMEM144
NAA15
FAM160A1
NIPBL
SLC25A46
CMBL
WDR41
SCGB3A2
ERAP1
RICTOR
ANKRA2
FOXQ1
CREBRF
SFXN1
STXBP5
TRA2A
SAP30L
ZNF12
CTSB
SPAG11B
RASEF
STRBPd
GAPVD1
TRMT10B
BRWD3
PGM2L1
ZNF22
EML5
NEMF
BEND7
NSD1
TSC1
METTL3
TC2N
IFI27
NELL1
KCNC2
TAF1D
SPRED1
CLMP
STXBP4
WBP1L
ANAPC16
TRIM44
TPP1
NETO1
AKIP1
ATMIN
TMX3
CCDC68
RIMKLB
HSP90B1
B2M
CASC4
AP1G1
SLFN5
CATSPER2
ANPEP
C18orf54
NAB2
PATL1
ACSF2
MIDN
ZNF641
TUBA1A
PSCA
TSR1
KLK13
ANGPTL4
PRDX2
RAB26
SRRM2
SF1
SCARA3
SETD5
DNAJC7
IRF2BP2
PXK
SCN11A
ATXN2L
GBX2
ZNF30
IL7R
NPNT
SEMA4C
IL12A
COL4A3
GOT1L1
TBC1D10B
MMGT1
ZEB2
GKN1
C15orf40
HIC2
ZNF32
UGP2
PCDH7
MUC3A
KLF13
TMEM154
ALCAM
HNRNPA3
RNF150
USP47
FAM161A
TMED10
SMAD1
SP7
STAT2
RNF34
POLH
AKAP13
USP32
KIAA0232
TMEM43
OSCAR
TANC2
PKIA
MTM1
TRMT61B
INSR
C9orf16
ZNF692
SHCBP1
CHD7
ESCO2
ASXL1
RSL1D1
ZNF274
PIK3CD
SPSB1
ATF7IP
PWWP2B
MLLT3
JMJD1C
SMN1
NME6
CYCS
TEFM
ISG20
ID4
ZNF131
TP53RK
MANEA
AFF1
DCP2
RPL38
CES2
ANKRD13D
HECTD4
FAM222B
BNC2
KDM2A
RAPH1
VANGL1
SLC2A14
MMRN2
CHD2
NMNAT1
HEG1
RNF213
NET1
RBM4
XXYLT1
UBXN2A
FBXO45
C12orf66
ZHX3
ANKRD36C
AKIRIN1
ANGEL2
FZD4
GLMN
DHX36
CADM2
DDIT3
ARHGAP1
GOLGA8A
PHYKPL
SMAD2
CCDC14
B3GALT6
JAKMIP2
HSF5
ENTHD1
RTTN
SLC35G1
EID2B
LPCAT4
SLCO3A1
PRR15
MYO1D
CDK5R1
WSB2
CHD9
TGIF1
RPLP2
CSTF2T
AGTRAP
ZNF518A
ZNF619
ZBTB41
DDX10
DALRD3
LCORL
GALNT11
GEN1
DNAJC22
OTOS
ZNF713
SUZ12
KCTD12
ZBTB7A
AURKB
FAM133A
DAND5
PTPN11
PACS2
ARL14
FLJ37453
PDXDC1
TMEM86B
EXOC3
ZNF816
RNF182
C3orf22
HOXC9
OXTR
SLC26A11
TMEM102
SGSH
GPR135
TNFSF15
RELL1
C5orf24
CHST15
TNRC18
ZNF708
EXT1
YBEY
PLCXD1
EXOC7
CEP97
SATB1
TRAK1
TTC3
PAPPA
RPL35A
EWSR1
BCOR
KIAA2026
ASB7
TANGO2
SFXN4
IQGAP3
PTP4A2
DENND5A
EIF3C
PCDH9
POU6F1
MAP7D2
SS18L1
SNN
NELL2
ZBTB40
FAM110C
SUMO3
JAG2
MUC6
FAF1
PRPF39
UBALD2
ARL15
CDK10
SP140L
METTL7A
IFNLR1
LMLN
BRWD1
MYBL1
ADARB2
IFIT1
ARL17A
RNPC3
CCDC84
TOR3A
PPP1CC
GLDN
PCLO
LYRM7
TMEM216
TEAD1
FNBP1
TAF9B
PTMA
FANCA
SECISBP2
SEMA4D
FANCM
ZNF70
CARD9
DMBT1
AGRN
ZC3H6
DCUN1D3
AGAP4
ZP3
C19orf54
NBR1
RALGAPA2
FAM221A
TMEM201
ZDHHC11
RPL14
TRMT2B
ZNF292
ZNF567
ARID2
TMEM63A
ZNF107
ZNF493
EPHB4
ZNF124
TSC22D2
NCOR2
LAMA2
XRCC2
SLC22A25
RABL6
TRAPPC4
AMZ2
NF1
COL27A1
ZNF700
MVB12B
ANKRD36B
ARHGEF12
SRGAP1
FAM3C
CASP4
ZNF100
PCBP2
PGAP1
NOL4L
SLC2A7
ZNF165
PELI1
ZNF675
DIO3
IPP
SPN
MIB2
RAB40C
PARVA
CCDC180
ZNF44
NKIRAS1
SPG7
MPZL1
SNHG12
TUBA3C
ZNF273
NUP62CL
SFI1
ZNF583
ZNF28
KCNRG
STK39
SLC5A3
CNOT7
MTOR
PNP
SFT2D1
ZNF277
LTN1
CCDC152
SMC5
L1CAM
SREBF2
RPL39
ATG9A
NOS1AP
DMD
RORB
SNHG5
GIGYF2
RUFY2
BRD2
PBX2
MRPL38
GPANK1
ZNF805
TCTN1
PRSS1
SPIRE2
VIT
E2F4
PDE7A
IPO7
TMEM256
ITPRIPL2
CRYZL1
RAB12
ANKRD28
ZNF580
ZNF611
DENND1B
ZNF254
GSTM2
DNASE1
IRF9
TAX1BP3
GANC
TTLL3
[truncated: 54 more rows]
