# Supplementary material for: Identification of a Novel miR-122-5p/CDC25A Axis and Potential Therapeutic Targets for Chronic Myeloid Leukemia
Source: Int J Mol Sci. 2025 Nov 25;26(23):11401. doi: 10.3390/ijms262311401 (PMC12692635; doi:10.3390/ijms262311401)
Supplement: Supplementary file 1 [file ijms-26-11401-s001.zip › Pathway Analysis Supplementary 6.xlsx]

## Sheet: Peripheral blood
Pathway ID	Top-level pathway	Second level pathway	Description	NES_PB_high_vs_low	p.adjust_PB_high_vs_low	core_enrichment_PB_high_vs_low	sigIndex.x	NES_PB_mid_vs_low	p.adjust_PB_mid_vs_low	core_enrichment_PB_mid_vs_low	sigIndex.y	NES_PB_high_vs_mid	p.adjust_PB_high_vs_mid	core_enrichment_PB_high_vs_mid	sigIndex
R-HSA-1059683	Immune System	Cytokine Signaling in Immune system	Interleukin-6 signaling	-1.69764	0.0490378	JAK2/IL6/IL6R/STAT3/SOCS3/JAK1/IL6ST/TYK2	1	-1.87003	0.0139529	IL6/JAK2/IL6ST/IL6R/SOCS3/TYK2/STAT3/JAK1	1	-1.46174	0.18662	STAT3/CBL/IL6/JAK1/SOCS3/IL6ST/TYK2	0
R-HSA-109581	Programmed Cell Death	Apoptosis	Apoptosis	0.843325	0.894534	CLSPN/E2F1/DNM1L/TFDP2/PSMD14/APPL1/SEM1/PSMC3/C1QBP/HMGB2/PSMB2/H1-0/DSG2/PSMC2/MAGED1/YWHAH/TRAF2/APIP/PSMD3/OCLN/PSMC5/CASP6/ARHGAP10	0	-0.945853	0.775071	PSMB6/PSMA4/NMT1/UBC/PSMB10/TRADD/BCAP31/PPP3R1/PSMD9/SPTAN1/PSMD13/SEPTIN4/PSMD2/PSMD8/KPNA1/PPP1R13B/MAPK1/DAPK3/CASP9/ADD1/DBNL/PRKCQ/YWHAB/GZMB/YWHAZ/FAS/PSMB3/PSME1/FASLG/STK24/BIRC2/PSMD4/BBC3/PSMB9/PSME3/CARD8/ACIN1/SFN/TNFSF10/ROCK1/BCL2L1/AKT2/LMNB1/STAT3/XIAP/LY96/PAK2/MAPK3/BCL2L11/CFLAR/BID/APC/RIPK1/TLR4/CD14/PRKCD	0	1.20637	0.258741	CLSPN/APPL1/E2F1/PSMB7/PSMC2/HMGB1/C1QBP/PSMC3/STK26/PSMC5/APIP/DNM1L/YWHAH/H1-0/PSMD10/OCLN/TNFRSF10A/SEM1/SPTAN1/ARHGAP10/CASP6/HMGB2/PSMD14/DSG2/TRAF2/PSMD3/TFDP1/UBB/PSMB2/TFDP2/TP53	0
R-HSA-109582	Hemostasis		Hemostasis	-1.27175	0.0163166	KIF1C/PLCG1/ANXA2/PRCP/ITGA3/ITPR3/YWHAZ/DOCK11/SH2B3/CD63/GNA15/CD177/SIN3A/ATP2B4/DOCK6/TNFRSF10B/GNB1/VAV3/PSAP/TUBB1/P2RX7/CAPZA1/CLU/AKAP10/SDC2/TGFB1/GATA3/CEACAM3/GNG5/TNFRSF10D/MAPK14/ORAI1/KLC4/ACTB/FGR/PDE5A/MAFF/FYN/MAFK/SELL/MERTK/TLN1/PROCR/LCK/PIK3CA/VEGFA/CD2/TUBA1A/APBB1IP/PAFAH2/IRF1/GNG10/GNAI3/TAGLN2/SLC7A6/PRKCB/ITPR2/DOCK8/PRKAR1A/F5/L1CAM/CDC42/CD84/IRAG1/SIRPG/SLC16A3/PDE2A…	1	-1.43684	0.000266301	PTPN1/FYN/ITPK1/PRKAR2A/CD2/PRKCZ/L1CAM/TNFRSF10D/PRKAR1B/RAP1B/CALM2/JAK2/ORAI1/GNA15/PRKCA/SDC2/PDPK1/MAPK1/HDAC1/TGFB1/PIK3CB/GNAQ/SIN3A/ANXA2/PRKCQ/PROCR/GATA3/PDGFA/ACTN4/LCK/YWHAZ/PSAP/TUBB1/PRKCB/DGKA/PAFAH2/TREM1/AKAP10/SIRPG/GNB2/NFE2/SRGN/PIK3CA/CFL1/PDE2A/H3C10/P2RX1/CD63/RAC2/RAF1/CLU/LAMP2/DOCK2/FGR/KIF3C/SYK/MAFK/SELL/ACTN1/GNG5/ITGB1/VAV3/TUBA1A/DOCK11/JMJD1C/PROC/VEGFA/GNG10/GNAI3…	1	-0.956898	1	BRPF3/F2RL3/F12/FGR/MPIG6B/F13A1/AKAP10/THBD/ANXA2/SDC3/GP6/PRKAR1B/H3C13/TUBB1/PSAP/F2RL2/TBXA2R/DGKE/APBB1IP/RASGRP1/MAFK/PIK3R3/SELL/SLC7A5/SLC16A3/PRKCZ/COL1A1/RBSN/S100A10/THBS1/CDC42/PPP2CA/VAV2/CD58/F8/SIN3A/KIFC2/ITGAL/IRF2/SELPLG/VEGFA/PTK2/GNA15/CD84/GNB5/GATA3/GNAI3/PRKCH/ATP2B1/APLP2/TUBA1A/TGFB1/SERPINF2/GNG10/FERMT3/LAT/HMG20B/KIF27/ITGA10/F5/ITPR1/KRAS/SDC2/KIF1C/PROS1/HABP4/PLAUR/…	0
R-HSA-109606	Programmed Cell Death	Apoptosis	Intrinsic Pathway for Apoptosis	-0.882334	0.839963	PPP3R1/GZMB/CASP8/YWHAZ/AKT2/SEPTIN4/CARD8/BCL2L1/CASP9/STAT3/XIAP/SFN/BCL2L11/BBC3/BID/MAPK3	0	-1.09557	0.410421	PPP1R13B/MAPK1/CASP9/YWHAB/GZMB/YWHAZ/BBC3/CARD8/SFN/BCL2L1/AKT2/STAT3/XIAP/MAPK3/BCL2L11/BID	0	-0.798743	0.904213	CASP9/BID/BMF/MAPK3/SFN/BAD/BBC3	0
R-HSA-109704	Signal Transduction	Signaling by Receptor Tyrosine Kinases	PI3K Cascade	-1.33301	0.17443	FGFR2/IRS2/GAB1/PIK3CB/FGF9/FLT3LG/IRS1/PDE3B/KLB/PDPK1/FRS2/AKT2/PIK3C3/FGFR4/PIK3CA/TLR9/PIK3R2/GAB2/GRB2	0	-1.29782	0.203588	IRS2/FLT3LG/PIK3R1/TRIB3/FGFR2/FGF9/PDE3B/IRS1/FGFR4/TLR9/PDPK1/PIK3CB/PIK3C3/PIK3CA/FRS2/GAB2/PIK3R2/AKT2/GRB2	0	-1.21398	0.349689	FLT3LG/PDE3B/PIK3C3/PIK3CA/PIK3R2/PIK3R4/KLB/FGF17/TLR9/GRB2/GAB2/FGFR4	0
R-HSA-110056	Signal Transduction	MAPK family signaling cascades	MAPK3 (ERK1) activation	-1.30585	0.295429	IL6R/JAK1/MAPK3/IL6ST/TYK2	0	-1.24458	0.342192	IL6/JAK2/IL6ST/IL6R/TYK2/JAK1/MAPK3	0	-1.20241	0.379429	JAK1/MAPK3/IL6ST/TYK2	0
R-HSA-110312	DNA Repair	DNA Damage Bypass	Translesion synthesis by REV1	1.8188	0.00842776	PCNA/RFC4/RFC5/RFC3/RPA1/RFC1/RPA3	1	1.61537	0.051753	PCNA/RFC3/RFC4/RFC5/RFC1/RPS27A	0	1.88302	0.00383057	PCNA/RFC4/RFC5/RPA1/RPA3/RFC3/RFC2/UBB/RFC1	1
R-HSA-110313	DNA Repair	DNA Damage Bypass	Translesion synthesis by Y family DNA polymerases bypasses lesions on DNA template	2.01707	0.000773524	PCNA/PCLAF/POLE2/POLD1/POLE/RFC4/RFC5/RFC3/POLD2/RPA1/RFC1/POLE4/RPA3	1	1.97358	0.000909905	POLE2/PCLAF/PCNA/POLE/RFC3/POLD1/RFC4/RFC5/USP43/POLD2/RFC1/RPS27A/POLE4	1	2.11174	5.98571e-05	PCNA/POLD1/PCLAF/RFC4/RFC5/POLE2/RPA1/POLE/RPA3/POLE3/POLD2/RFC3/RFC2/POLE4/UBB/RFC1	1
R-HSA-110314	DNA Repair	DNA Damage Bypass	Recognition of DNA damage by PCNA-containing replication complex	2.2788	1.33695e-05	PCNA/DTL/POLE2/POLD1/POLE/RFC4/RFC5/RFC3/USP1/DDB1/POLD2/RPA1/RAD18/RFC1/POLE4/RPA3	1	2.16246	0.00014814	POLE2/DTL/PCNA/POLE/RFC3/POLD1/RFC4/RAD18/RFC5/DDB1/POLD2/RFC1/RPS27A/POLE4	1	2.34811	7.53016e-07	PCNA/USP1/POLD1/RFC4/DTL/RFC5/POLE2/RPA1/POLE/DDB1/RPA3/POLE3/POLD2/RFC3/RFC2/POLE4/CUL4A/UBB/RFC1	1
R-HSA-110320	DNA Repair	DNA Damage Bypass	Translesion Synthesis by POLH	1.65893	0.0358315	PCNA/RFC4/RFC5/RFC3/RPA1/RFC1/RPA3	1	1.67226	0.0266479	PCNA/RFC3/RFC4/RFC5/RFC1/RPS27A	1	1.70434	0.0153139	PCNA/RFC4/RFC5/RPA1/RPA3/RFC3/RFC2/UBB/RFC1	1
R-HSA-110328	DNA Repair	Base Excision Repair	Recognition and association of DNA glycosylase with site containing an affected pyrimidine	1.01437	0.589669	NEIL3/H2AX/UNG/H2AZ2	0	0.624445	0.987944	NEIL3/H2AX/UNG/H2AZ2	0	1.23852	0.327016	UNG/H2AX/H2AZ2/NEIL3/TERF1	0
R-HSA-110329	DNA Repair	Base Excision Repair	Cleavage of the damaged pyrimidine	1.01437	0.589669	NEIL3/H2AX/UNG/H2AZ2	0	0.624445	0.987944	NEIL3/H2AX/UNG/H2AZ2	0	1.23852	0.327016	UNG/H2AX/H2AZ2/NEIL3/TERF1	0
R-HSA-110330	DNA Repair	Base Excision Repair	Recognition and association of DNA glycosylase with site containing an affected purine	0.877679	0.804704	NEIL3/H2AX/H2AZ2	0	-0.748833	0.941218	H2BC26/H2BC7/H2BC21/TERF2IP/H4C9/H2BC5/H2BC6/H2AC6/H2BC12/H2BC11/H2BC4/TINF2	0	1.07495	0.516584	H2AX/H2AZ2/NEIL3/TERF1/MPG	0
R-HSA-110331	DNA Repair	Base Excision Repair	Cleavage of the damaged purine	0.877679	0.804704	NEIL3/H2AX/H2AZ2	0	-0.748833	0.941218	H2BC26/H2BC7/H2BC21/TERF2IP/H4C9/H2BC5/H2BC6/H2AC6/H2BC12/H2BC11/H2BC4/TINF2	0	1.07495	0.516584	H2AX/H2AZ2/NEIL3/TERF1/MPG	0
R-HSA-110373	DNA Repair	Base Excision Repair	Resolution of AP sites via the multiple-nucleotide patch replacement pathway	2.68294	7.67682e-10	PCNA/POLE2/POLD1/POLE/LIG1/RFC4/FEN1/PARP2/RFC5/RFC3/APEX1/POLD2/RPA1/RFC1/POLE4/PARP1/RPA3	1	2.3744	1.94102e-06	POLE2/PCNA/POLE/RFC3/POLD1/LIG1/FEN1/RFC4/PARP2/APEX1/RFC5/POLD2/RFC1/POLE4	1	2.55697	1.20622e-09	PCNA/POLD1/RFC4/LIG1/RFC5/POLE2/FEN1/PARP2/RPA1/APEX1/POLE/RPA3/POLE3/POLD2/RFC3/PARP1/RFC2/POLE4/RFC1/ADPRS	1
R-HSA-111367	Metabolism of RNA	Processing of Capped Intronless Pre-mRNA	SLBP independent Processing of Histone Pre-mRNAs	1.53449	0.119885	SNRPF/SNRPE/LSM11/NCBP1/SNRPD3/NCBP2/SNRPG/SNRPB	0	1.34906	0.243459	SNRPF/SNRPE/LSM11/NCBP1/SNRPD3/SNRPG/NCBP2	0	1.47921	0.162599	SNRPF/SNRPD3/LSM11/SNRPE/SNRPB/NCBP2/NCBP1/SNRPG	0
R-HSA-111447	Programmed Cell Death	Apoptosis	Activation of BAD and translocation to mitochondria	-1.05701	0.535499	BAD/PPP3R1/YWHAZ/AKT2/SFN/BID	0	-1.33992	0.224057	PPP3R1/YWHAB/YWHAZ/SFN/AKT2/BID	0	-1.01631	0.594878	BID/SFN/BAD	0
R-HSA-111458	Programmed Cell Death	Apoptosis	Formation of apoptosome	-0.974459	0.627607	CARD8/CASP9/XIAP/MAPK3	0	-1.09147	0.501274	MAPK1/CASP9/CARD8/XIAP/MAPK3	0	-0.883631	0.729933	XIAP/DIABLO/CASP9/MAPK3	0
R-HSA-111461	Programmed Cell Death	Apoptosis	Cytochrome c-mediated apoptotic response	-0.966483	0.632823	CARD8/CASP9/XIAP/MAPK3	0	-1.11564	0.42872	MAPK1/CASP9/CARD8/XIAP/MAPK3	0	-0.772321	0.87703	XIAP/DIABLO/CASP9/MAPK3	0
R-HSA-111465	Programmed Cell Death	Apoptosis	Apoptotic cleavage of cellular proteins	0.607353	0.9966	CLSPN/DSG2/OCLN/CASP6	0	-1.05485	0.474111	ADD1/DBNL/PRKCQ/STK24/BIRC2/ACIN1/ROCK1/LMNB1/APC/PRKCD	0	1.13857	0.437176	CLSPN/STK26/OCLN/SPTAN1/CASP6/DSG2	0
R-HSA-111471	Programmed Cell Death	Apoptosis	Apoptotic factor-mediated response	-0.666182	0.967281	SEPTIN4/CARD8/CASP9/XIAP/MAPK3	0	0.690477	0.933083	C1QBP/AVEN/APIP/UACA/BAK1/CDKN2A/CYCS	0	0.58811	0.980703	C1QBP/APIP	0
R-HSA-111885	Signal Transduction	Signaling by GPCR	Opioid Signalling	-1.40557	0.0650754	GNG2/GNGT2/CAMK2D/GNAL/PRKAR2A/GNG11/AHCYL1/PDE4B/PPP2CA/CAMKK2/PPP3R1/PRKAR1B/PLCB3/ADCY7/PDE4A/ITPR3/ADCY3/GNA15/GNB1/PLCB2/GNG5/CAMK4/GNG10/GNAI3/ITPR2/PRKAR1A/GNB2/GNAI2/CREB1/CAMK2G/CAMKK1/CALM3/PDE1B/PRKCD/PRKACA	0	-1.64647	0.0106213	PRKAR2A/PPP3CA/PRKAR1B/CALM2/GNA15/PRKCA/MAPK1/PPP3CB/CAMK4/GNAQ/AHCYL1/CAMKK2/PDE4A/GNB2/ADCY7/ADCY3/CAMKK1/GNG5/GNG10/GNAI3/GNB1/PDE1B/CAMK2G/PRKAR1A/ITPR2/CREB1/GNAI2/PRKACA/CALM3/PRKCD	1	-0.667899	0.998556	PPP2CA/CAMK2G/GNA15/GNAL/GNB5/PDE4B/GNAI3/GNG10/ITPR1/PRKCG/ITPR3/PRKCD/GNGT2/CAMK4/PLCB3/PDE1B/PLCB2/GNB2/CAMKK1/PRKACA	0
R-HSA-111931	Signal Transduction	Intracellular signaling by second messengers	PKA-mediated phosphorylation of CREB	-1.14067	0.43515	PRKAR2A/PRKAR1B/ADCY7/ADCY3/PRKAR1A/CREB1/CALM3/PRKACA	0	-1.5776	0.0856595	PRKAR2A/PRKAR1B/CALM2/ADCY7/ADCY3/PRKAR1A/CREB1/PRKACA/CALM3	0	0.886868	0.750074	PRKACB/CALM1	0
R-HSA-111932	Signal Transduction	Intracellular signaling by second messengers	CaMK IV-mediated phosphorylation of CREB	-1.21661	0.368984	CALM2/CAMK2D/CAMKK2/CAMK4/CREB1/CAMK2G/CAMKK1/CALM3	0	-1.51346	0.146888	CALM2/CAMK4/CAMKK2/CAMKK1/CAMK2G/CREB1/CALM3	0	0.705673	0.90706	CALM1/KPNA2	0
R-HSA-111933	Signal Transduction	Intracellular signaling by second messengers	Calmodulin induced events	-1.52536	0.0712812	CAMK2D/PRKAR2A/CAMKK2/PRKAR1B/ADCY7/ADCY3/CAMK4/PRKAR1A/CREB1/CAMK2G/CAMKK1/CALM3/PDE1B/PRKCD/PRKACA	0	-1.85154	0.0155214	PRKAR2A/PRKAR1B/CALM2/PRKCA/CAMK4/CAMKK2/ADCY7/ADCY3/CAMKK1/PDE1B/CAMK2G/PRKAR1A/CREB1/PRKACA/CALM3/PRKCD	1	-0.740148	0.917857	ADCY7/PRKAR2A/CALM3/PRKAR1A/ADCY3/CREB1/CAMK2D/PRKAR1B/CAMK2G/PRKCG/PRKCD/CAMK4/PDE1B/CAMKK1/PRKACA	0
R-HSA-111996	Signal Transduction	Signaling by GPCR	Ca-dependent events	-1.39123	0.18393	MAPK1/CAMK2D/PRKAR2A/CAMKK2/PRKAR1B/ADCY7/ADCY3/CAMK4/PRKAR1A/CREB1/CAMK2G/CAMKK1/CALM3/PDE1B/PRKCD/PRKACA	0	-1.83836	0.0098333	PRKAR2A/PRKAR1B/CALM2/PRKCA/MAPK1/CAMK4/CAMKK2/ADCY7/ADCY3/CAMKK1/PDE1B/CAMK2G/PRKAR1A/CREB1/PRKACA/CALM3/PRKCD	1	-0.663972	0.978456	PRKCG/PRKCD/CAMK4/PDE1B/CAMKK1/PRKACA	0
R-HSA-111997	Signal Transduction	Intracellular signaling by second messengers	CaM pathway	-1.52536	0.0712812	CAMK2D/PRKAR2A/CAMKK2/PRKAR1B/ADCY7/ADCY3/CAMK4/PRKAR1A/CREB1/CAMK2G/CAMKK1/CALM3/PDE1B/PRKCD/PRKACA	0	-1.85154	0.0155214	PRKAR2A/PRKAR1B/CALM2/PRKCA/CAMK4/CAMKK2/ADCY7/ADCY3/CAMKK1/PDE1B/CAMK2G/PRKAR1A/CREB1/PRKACA/CALM3/PRKCD	1	-0.740148	0.917857	ADCY7/PRKAR2A/CALM3/PRKAR1A/ADCY3/CREB1/CAMK2D/PRKAR1B/CAMK2G/PRKCG/PRKCD/CAMK4/PDE1B/CAMKK1/PRKACA	0
R-HSA-112040	Signal Transduction	Signaling by GPCR	G-protein mediated events	-1.42999	0.109665	CAMK2D/GNAL/PRKAR2A/AHCYL1/CAMKK2/PRKAR1B/PLCB3/ADCY7/ITPR3/ADCY3/GNA15/PLCB2/CAMK4/GNAI3/ITPR2/PRKAR1A/GNAI2/CREB1/CAMK2G/CAMKK1/CALM3/PDE1B/PRKCD/PRKACA	0	-1.66785	0.0149296	PRKAR2A/PRKAR1B/CALM2/GNA15/PRKCA/MAPK1/CAMK4/GNAQ/AHCYL1/CAMKK2/ADCY7/ADCY3/CAMKK1/GNAI3/PDE1B/CAMK2G/PRKAR1A/ITPR2/CREB1/GNAI2/PRKACA/CALM3/PRKCD	1	-0.933588	0.717206	CAMK2G/GNA15/GNAL/GNAI3/ITPR1/PRKCG/ITPR3/PRKCD/CAMK4/PLCB3/PDE1B/PLCB2/CAMKK1/PRKACA	0
R-HSA-112043	Signal Transduction	Signaling by GPCR	PLC beta mediated events	-1.36959	0.156428	CAMK2D/PRKAR2A/AHCYL1/CAMKK2/PRKAR1B/PLCB3/ADCY7/ITPR3/ADCY3/GNA15/PLCB2/CAMK4/ITPR2/PRKAR1A/CREB1/CAMK2G/CAMKK1/CALM3/PDE1B/PRKCD/PRKACA	0	-1.66988	0.0238887	PRKAR2A/PRKAR1B/CALM2/GNA15/PRKCA/MAPK1/CAMK4/GNAQ/AHCYL1/CAMKK2/ADCY7/ADCY3/CAMKK1/PDE1B/CAMK2G/PRKAR1A/ITPR2/CREB1/PRKACA/CALM3/PRKCD	1	-0.847252	0.86546	CAMK2G/GNA15/ITPR1/PRKCG/ITPR3/PRKCD/CAMK4/PLCB3/PDE1B/PLCB2/CAMKK1/PRKACA	0
R-HSA-112310	Neuronal System	Transmission across Chemical Synapses	Neurotransmitter release cycle	-1.26659	0.245719	SLC1A3/NAAA/SLC1A2/PPFIA1/SYN1/ARL6IP5/SYN2/SLC22A1/ABAT/RAB3A/VAMP2	0	-1.38983	0.121723	STX1A/DNAJC5/SYN1/SLC22A1/SYN2/PPFIA1/SLC1A2/VAMP2/SLC1A3/ARL6IP5/RAB3A/ABAT	0	-0.93294	0.7157	STXBP1/PPFIA1/APBA1/ARL6IP5/GLS/MAOA/SYN3/LIN7A/CASK/ABAT/SLC6A12/NAAA/SYN2/SYN1/RAB3A/SLC22A1/VAMP2	0
R-HSA-112314	Neuronal System	Transmission across Chemical Synapses	Neurotransmitter receptors and postsynaptic signal transmission	-1.50209	0.0137816	GNG2/GNGT2/SRC/CHRNA6/CAMK2D/MAPT/CACNG8/GNAL/PRKAR2A/GNG11/GRIK1/PRKAG2/NPTN/PDPK1/MDM2/KRAS/CAMKK2/NRGN/PRKAR1B/PLCB3/AP2A1/ADCY7/CHRNA2/ADCY3/GNB1/TUBB1/PLCB2/GNG5/RASGRF2/CAMK4/NEFL/TUBA1A/PPM1F/GNG10/GNAI3/PRKCB/PRKAR1A/KIF17/GNB2/NRG1/GNAI2/CREB1/CAMK2G/GABRR2/CAMKK1/CALM3/KCNJ2/CHRNE/RPS6KA3/GRIN3B/RPS6KA1/KCNJ15/RAC1/MAPK3/PRKACA/GRIP2	1	-1.5588	0.00621784	PPM1F/NEFL/PRKAR2A/PRKAR1B/CALM2/PRKCA/PDPK1/MAPK1/CAMK4/RASGRF2/PRKAG1/NPTN/TUBB1/CAMKK2/PRKCB/GNB2/ADCY7/ADCY3/KIF17/CAMKK1/GNG5/TUBA1A/GNG10/GNAI3/NRG1/KCNJ2/GNB1/CHRNE/GRIN3B/CAMK2G/PRKAR1A/RPS6KA1/CHRNA2/GABRR2/MAPK3/RPS6KA3/CREB1/KCNJ15/GNAI2/RAC1/PRKACA/CALM3/GRIP2	1	-1.08961	0.420015	GRIN2D/CAMK2D/LIN7A/AKAP5/GRIK1/PRKAR1B/TUBB1/MDM2/CASK/CAMK2G/DLG3/GNAL/GNB5/GNAI3/CACNG8/TUBA1A/GNG10/GABRR2/NRG1/CHRNA6/KRAS/PRKCG/AP2A1/PRKAG2/GNGT2/KIF17/RASGRF2/CAMK4/NRGN/PRKCB/MAPT/PLCB3/RPS6KA3/RAC1/PLCB2/GNB2/NEFL/PPM1F/KCNJ15/RPS6KA1/CHRNE/GRIN3B/MAPK3/CAMKK1/KCNJ2/PRKACA/GRIP2	0
R-HSA-112315	Neuronal System	Transmission across Chemical Synapses	Transmission across Chemical Synapses	-1.62443	0.00232949	CACNB1/GNG2/GNGT2/SRC/CHRNA6/CAMK2D/CACNA2D2/MAPT/CACNG8/STX1A/GNAL/PRKAR2A/GNG11/GRIK1/PRKAG2/NPTN/PDPK1/MDM2/KRAS/CAMKK2/NRGN/PRKAR1B/SLC1A3/PLCB3/AP2A1/ADCY7/CACNA1A/CHRNA2/NAAA/ADCY3/SLC1A2/GNB1/TUBB1/PPFIA1/PLCB2/GNG5/SYN1/RASGRF2/CAMK4/NEFL/ARL6IP5/TUBA1A/PPM1F/GNG10/GNAI3/SYN2/PRKCB/PRKAR1A/KIF17/SLC6A4/GNB2/NRG1/GNAI2/CREB1/CAMK2G/GABRR2/CAMKK1/SLC22A1/ABAT/CALM3/KCNJ2/CHRNE/RPS6KA3/RAB3A…	1	-1.60441	0.00155731	PPM1F/NEFL/PRKAR2A/PRKAR1B/STX1A/CALM2/PRKCA/PDPK1/MAPK1/CAMK4/DNAJC5/RASGRF2/PRKAG1/SYN1/NPTN/TUBB1/CAMKK2/PRKCB/GNB2/ADCY7/ADCY3/SLC22A1/SYN2/KIF17/CAMKK1/GNG5/TUBA1A/PPFIA1/SLC1A2/GNG10/GNAI3/VAMP2/SLC1A3/NRG1/KCNJ2/ARL6IP5/GNB1/CHRNE/GRIN3B/CAMK2G/RAB3A/PRKAR1A/RPS6KA1/CHRNA2/GABRR2/MAPK3/RPS6KA3/GLUL/CREB1/KCNJ15/GNAI2/ABAT/RAC1/PRKACA/CALM3/GRIP2/CACNA1E	1	-1.22737	0.0953852	GRIN2D/CAMK2D/LIN7A/AKAP5/GRIK1/PRKAR1B/TUBB1/MDM2/CACNA2D2/CASK/ABAT/CAMK2G/DLG3/SLC6A12/GNAL/GNB5/GNAI3/CACNG8/TUBA1A/GNG10/GABRR2/NRG1/CHRNA6/KRAS/CACNA1A/PRKCG/NAAA/AP2A1/PRKAG2/SYN2/SYN1/GNGT2/CACNB1/KIF17/RASGRF2/CAMK4/CACNA2D3/NRGN/PRKCB/MAPT/PLCB3/RPS6KA3/RAC1/PLCB2/GNB2/NEFL/CACNA1E/PPM1F/KCNJ15/RPS6KA1/CHRNE/RAB3A/GLUL/GRIN3B/MAPK3/CAMKK1/KCNJ2/SLC22A1/PRKACA/SLC6A4/VAMP2/GRIP2	0
R-HSA-112316	Neuronal System		Neuronal System	-1.62281	0.000160608	CACNB1/GNG2/GNGT2/SRC/EPB41L3/CHRNA6/CAMK2D/CACNA2D2/MAPT/APBA2/CACNG8/KCNK7/STX1A/GNAL/KCNA3/PRKAR2A/KCNMB4/GNG11/GRIK1/PRKAG2/NPTN/PDPK1/MDM2/KCNG2/KRAS/KCNQ1/DBNL/CAMKK2/SIPA1L1/KCNMA1/NRGN/PRKAR1B/KCNH3/SLC1A3/PLCB3/AP2A1/ADCY7/FLOT2/KCNC3/CACNA1A/CHRNA2/NAAA/ADCY3/SLC1A2/GNB1/TUBB1/KCNJ1/PPFIA1/KCND3/PLCB2/GNG5/PDLIM5/KCNK13/KCNH7/SYN1/RASGRF2/KCNH4/CAMK4/KCNA2/NEFL/ARL6IP5/KCNQ4/TUBA1A/PPM1…	1	-1.44794	0.00520678	PRKAR1B/STX1A/CALM2/PRKCA/PDPK1/MAPK1/RTN3/KCNAB2/CAMK4/DNAJC5/RASGRF2/DBNL/PRKAG1/SYN1/KCNK13/NPTN/TUBB1/CAMKK2/PRKCB/GNB2/DLGAP4/KCNH4/ADCY7/KCNH7/ADCY3/SLC22A1/SYN2/KIF17/APBA3/CAMKK1/GNG5/TUBA1A/PPFIA1/FLOT2/SLC1A2/GNG10/GNAI3/KCNB1/KCNQ4/KCNJ1/KCNS1/PDLIM5/VAMP2/SLC1A3/NRG1/NLGN3/KCNJ2/ARL6IP5/GNB1/CHRNE/GRIN3B/FLOT1/CAMK2G/RAB3A/PRKAR1A/RPS6KA1/CHRNA2/GABRR2/IL1RAP/LRFN1/MAPK3/RPS6KA3/GLUL/…	1	-1.51899	0.000710792	CACNA2D2/EPB41/HOMER2/CASK/KCNG2/ABAT/CAMK2G/DLG3/KCNH7/HCN2/SLC6A12/GNAL/GNB5/GNAI3/CACNG8/TUBA1A/GNG10/GABRR2/NRG1/KCNH4/KCND1/KCNQ1/CHRNA6/KRAS/CACNA1A/KCNK13/PRKCG/NAAA/AP2A1/PRKAG2/SYN2/SYN1/GNGT2/CACNB1/APBA2/KCNMB4/KIF17/RASGRF2/KCNMA1/CAMK4/SIPA1L1/CACNA2D3/NRGN/KCNC3/PRKCB/MAPT/KCNC4/PLCB3/RPS6KA3/RAC1/IL1RAP/KCNH3/PLCB2/KCNK7/KCND3/KCNH8/GNB2/NEFL/CACNA1E/PPM1F/HOMER1/KCNJ15/KCNS1/RPS6K…	1
R-HSA-112382	Gene expression (Transcription)	RNA Polymerase II Transcription	Formation of RNA Pol II elongation complex	0.926621	0.729029	SKIC8/SSRP1/MNAT1/POLR2D/EAF2/ERCC2/GTF2H3/POLR2K/NCBP1	0	-0.973816	0.652959	GTF2H2/LEO1/NELFE/CCNT2/RTF1/CDK9/CCNK/ELOA/TCEA1/SUPT6H/POLR2F/PAF1/GTF2H1/ELOC/SUPT4H1/EAF1/CDK7/ELOB/ELL/SUPT5H/POLR2C/POLR2J/POLR2E/CDC73/CTR9/POLR2A/CTDP1/MLLT1	0	1.40282	0.1426	SKIC8/POLR2D/SSRP1/SUPT16H/MNAT1/GTF2H3/EAF2/ERCC2/POLR2K/TCEA1/ELOA/LEO1	0
R-HSA-112399	Signal Transduction	Signaling by Receptor Tyrosine Kinases	IRS-mediated signalling	-1.18569	0.313962	FGFR2/IRS2/GAB1/PIK3CB/FGF9/FLT3LG/IRS1/PDE3B/KLB/PDPK1/KRAS/FRS2/AKT2/PIK3C3/FGFR4/PIK3CA/TLR9/PIK3R2/GAB2/GRB2	0	-1.2109	0.258552	IRS2/FLT3LG/PIK3R1/TRIB3/FGFR2/FGF9/KRAS/PDE3B/IRS1/FGFR4/TLR9/PDPK1/PIK3CB/PIK3C3/PIK3CA/FRS2/GAB2/PIK3R2/AKT2/GRB2	0	-1.12854	0.422421	FLT3LG/PDE3B/PIK3C3/KRAS/PIK3CA/PIK3R2/PIK3R4/KLB/FGF17/TLR9/GRB2/GAB2/FGFR4	0
R-HSA-112409	Signal Transduction	MAPK family signaling cascades	RAF-independent MAPK1/3 activation	-1.65975	0.0258284	MAPK1/DUSP8/JAK2/PEA15/IL6/DUSP5/IL6R/DUSP4/DUSP2/DUSP1/JAK1/DUSP16/MAPK3/IL6ST/TYK2	1	-1.77144	0.0316102	DUSP8/DUSP7/IL6/PEA15/DUSP6/JAK2/DUSP5/MAPK1/DUSP4/IL6ST/DUSP2/IL6R/DUSP1/TYK2/DUSP16/JAK1/MAPK3	1	-1.49366	0.152424	IL6/DUSP4/DUSP2/JAK1/DUSP10/DUSP1/DUSP16/MAPK3/IL6ST/TYK2	0
R-HSA-113418	Gene expression (Transcription)	RNA Polymerase II Transcription	Formation of the Early Elongation Complex	0.936417	0.709525	MNAT1/POLR2D/ERCC2/GTF2H3/POLR2K/NCBP1	0	-0.798298	0.915346	POLR2F/GTF2H1/SUPT4H1/CDK7/SUPT5H/POLR2C/POLR2J/POLR2E/POLR2A/CTDP1	0	1.30352	0.254867	POLR2D/MNAT1/GTF2H3/ERCC2/POLR2K/NELFB/NCBP2/POLR2L/NCBP1/POLR2H/POLR2G/NELFCD	0
R-HSA-113501	Cell Cycle	Cell Cycle, Mitotic	Inhibition of replication initiation of damaged DNA by RB1/E2F1	1.93815	0.0026166	POLA1/E2F1/PRIM2/PRIM1/TFDP2/POLA2	1	1.86799	0.00529353	E2F1/POLA1/TFDP2/PRIM2/PRIM1/POLA2	1	1.84081	0.00361599	POLA1/PRIM1/PRIM2/E2F1/POLA2/TFDP1/TFDP2/PPP2R1B	1
R-HSA-113510	Cell Cycle	Cell Cycle, Mitotic	E2F mediated regulation of DNA replication	2.23571	1.69603e-05	ORC1/POLA1/CDK1/ORC6/E2F1/PRIM2/PRIM1/CCNB1/TFDP2/MCM8/POLA2	1	2.26979	1.50765e-05	ORC1/CDK1/E2F1/ORC6/CCNB1/POLA1/TFDP2/PRIM2/MCM8/PRIM1/POLA2/ORC5	1	2.14204	8.63281e-05	POLA1/ORC1/PRIM1/PRIM2/ORC6/CDK1/E2F1/MCM8/POLA2/CCNB1/TFDP1/ORC3/TFDP2	1
R-HSA-114452	Programmed Cell Death	Apoptosis	Activation of BH3-only proteins	-0.798598	0.892626	SFN/BCL2L11/BBC3/BID	0	-0.880162	0.788925	PPP1R13B/YWHAB/YWHAZ/BBC3/SFN/AKT2/BCL2L11/BID	0	-0.970457	0.644088	BID/BMF/SFN/BAD/BBC3	0
R-HSA-114508	Signal Transduction	Signaling by GPCR	Effects of PIP2 hydrolysis	-0.680368	0.961151	RASGRP1/DGKE/DGKZ/ITPR1/DGKQ/PRKCQ/PRKCH/ITPR3/ITPR2/DGKA/PRKCD	0	-0.762414	0.906533	DGKZ/PRKCH/ITPR3/PRKCQ/DGKA/ITPR2/PRKCD	0	-0.81126	0.862323	PRKCE/DGKE/RASGRP1/PRKCH/ITPR1/ITPR3/PRKCD/DGKQ/DGKA	0
R-HSA-114604	Hemostasis	Platelet activation, signaling and aggregation	GPVI-mediated activation cascade	-2.0243	0.00174357	PIK3CB/GP6/MPIG6B/RHOA/SYK/LAT/VAV2/PDPK1/RAC2/PTPN6/PRKCZ/VAV3/FYN/LCK/PIK3CA/CDC42/PIK3R2/FCER1G/RHOG/LCP2/VAV1/PLCG2/PIK3R5/RAC1/LYN	1	-2.26491	0.000183785	FYN/PRKCZ/PDPK1/PIK3CB/LCK/PIK3CA/RAC2/SYK/VAV3/PIK3R2/VAV1/PIK3R5/PTPN6/CDC42/RHOG/FCER1G/LCP2/PLCG2/RAC1/LYN	1	-1.91507	0.0046107	MPIG6B/GP6/PIK3R3/PRKCZ/COL1A1/CDC42/VAV2/LAT/FCER1G/PIK3CA/LCK/PIK3R2/LCP2/RHOG/FYN/PLCG2/RAC1/LYN/VAV1/PIK3R5	1
R-HSA-114608	Hemostasis	Platelet activation, signaling and aggregation	Platelet degranulation	0.585125	0.999387	PPIA/SCCPDH/CHID1/OLA1/APOOL/NHLRC2	0	-1.31473	0.0635933	PDGFA/ACTN4/PSAP/SRGN/CFL1/CD63/CLU/LAMP2/ACTN1/VEGFA/CAP1/F5/TLN1/PLEK/ANXA5/F8/FERMT3/WDR1/STXBP2/CYRIB/TIMP1/APLP2/CYB5R1/CALM3/SERPINA1/PECAM1	0	1.00973	0.622221	PPIA/CHID1/CALU/SCCPDH/APOOL/OLA1/CALM1/MANF/SRGN/SOD1/TEX264/MAGED2/APP/NHLRC2/VCL/PHACTR2/ACTN1/FLNA/ACTN4/RARRES2/PCYOX1L/SELENOP/TMX3/HGF/CTSW	0
R-HSA-1168372	Immune System	Adaptive Immune System	Downstream signaling events of B Cell Receptor (BCR)	0.624423	0.997744	PPIA/PSMD14/SEM1/PSMC3/PSMB2/PSMC2/PSMD3/PSMC5/CUL1/BTRC/RPS27A/PSMB5/PSMB7/CALM1/PSMD1/HRAS/PSMA5	0	-1.05022	0.501316	PSMC1/PSMB6/PSMA4/UBC/PSMB10/NFKBIE/FKBP1A/PPP3R1/REL/PSMD9/NFATC2/PSMD13/PSMD2/MAP3K7/PSMD8/CARD11/BCL10/PPP3CA/IKBKG/CALM2/CHUK/RELA/IKBKB/PPP3CB/NFKB1/PSMB3/PRKCB/PSME1/NFKBIB/PSMD4/PSMB9/PSME3/NFKBIA/CALM3	0	0.951756	0.713584	PPIA/PSMB7/PSMC2/PSMC3/PSMC5/CALM1/PSMD10/SEM1/PSMD14/PSMD3/UBB/PSMB2/CUL1/BTRC/NFATC3/NRAS	0
R-HSA-1169091	Immune System	Adaptive Immune System	Activation of NF-kappaB in B cells	-0.81785	0.94285	PSMD2/PSMC4/SKP1/PSMB10/PSMD13/PSMD6/IKBKB/PSME3/PSMD9/PSMB9/PSMD4/IKBKG/PSMB3/CHUK/PSME1/REL/NFKB1/UBC/CARD11/PRKCB/NFKBIE/BCL10/RELA/NFKBIB/NFKBIA	0	-0.948761	0.699202	PSMC1/PSMB6/PSMA4/UBC/PSMB10/NFKBIE/REL/PSMD9/PSMD13/PSMD2/MAP3K7/PSMD8/CARD11/BCL10/IKBKG/CHUK/RELA/IKBKB/NFKB1/PSMB3/PRKCB/PSME1/NFKBIB/PSMD4/PSMB9/PSME3/NFKBIA	0	0.804441	0.887296	PSMB7/PSMC2/PSMC3/PSMC5/PSMD10/SEM1/PSMD14/PSMD3/UBB/PSMB2/CUL1	0
R-HSA-1169408	Immune System	Cytokine Signaling in Immune system	ISG15 antiviral mechanism	1.18949	0.30756	NDC1/NUP107/NUP205/NUP93/KPNA2/NUP42/NUP188/NUP43/NUP35/NUP37/NUP160/NUP88/NUP210/SEH1L/NUP155/UBE2E1/NUP133/NUP85/AAAS/RPS27A	0	0.971461	0.651199	KPNA2/NUP107/NUP42/NUP93/NUP205/NUP43/NDC1/NUP188/NUP160/NUP88/NUP133/NUP37/RPS27A/NUP155/UBE2E1/UBA7/NUP35	0	1.42267	0.106856	NDC1/NUP107/NUP210/NUP205/NUP35/NUP93/NUP188/NUP37/NEDD4/SEH1L/KPNA2/AAAS/NUP160/UBB/NUP85/NUP42/NUP88/NUP43	0
R-HSA-1169410	Immune System	Cytokine Signaling in Immune system	Antiviral mechanism by IFN-stimulated genes	1.46338	0.0353726	CDK1/FANCA/FANCC/NDC1/NUP107/NUP205/NPM1/NUP93/FANCB/FANCG/KPNA2/FANCE/TUBA1B/NUP42/FANCM/CENPX/NUP188/ILF2/NUP43/NUP35/NUP37/NUP160/PRKRA/NUP88/FANCF/ILF3/NUP210/SEH1L/MAVS/ABCE1/NUP155/UBE2E1/NUP133/NUP85/AAAS/RPS27A/TP53/NUP54/EIF2S2/TARBP2/PPP2R1B/UBB/EIF2S1/NEDD4/UBA7/FAAP24/PIN1/HSPA8/USP18/RAE1/FLNA/TUBA3D/OAS3/TUBA1C/EIF2AK2	1	1.36288	0.0619796	CDK1/NPM1/FANCG/KPNA2/FANCC/NUP107/FANCB/NUP42/NUP93/NUP205/FANCA/NUP43/ILF2/NDC1/CENPX/FANCE/NUP188/FANCM/NUP160/NUP88/NUP133/PRKRA/NUP37/RPS27A/ILF3/NUP155/MAVS/FANCF/ABCE1/UBE2E1	0	1.84032	0.000154217	TUBA1B/FANCA/NDC1/CDK1/FANCC/NUP107/NUP210/FANCE/NUP205/NUP35/NUP93/FANCM/EIF2S2/CENPX/FANCB/NUP188/NPM1/TUBA1C/NUP37/NEDD4/SEH1L/FANCG/KPNA2/AAAS/ILF2/NUP160/UBB/PRKRA/FANCF/EIF2S1/TP53/FAAP100/FANCL/NUP85/ILF3/NUP42/HSPA8/NUP88/NUP43/PPP2R1B/ABCE1/UBE2I/MAVS/TARBP2/UBE2E1/PIN1/PPP2R1A/NUP155/FLNA	1
R-HSA-1170546	Immune System	Cytokine Signaling in Immune system	Prolactin receptor signaling	-0.905376	0.710033	STAT5A/STAT5B	0	-1.22406	0.360899	JAK2/STAT5A/STAT5B	0	0.810021	0.820945	PTPN11/CUL1/BTRC	0
R-HSA-1181150	Developmental Biology	Signaling by NODAL	Signaling by NODAL	-1.75072	0.0430935	PCSK6/MAPK1/ACVR1B/ACVR2A/NODAL/ACVR1C/FOXO3/DRAP1/FURIN/MAPK3	1	-1.76933	0.0270167	ACVR1C/FOXO3/MAPK1/NODAL/SMAD2/ACVR1B/DRAP1/FURIN/MAPK3	1	-1.50845	0.166527	PCSK6/DRAP1/NODAL/FOXO3/ACVR2A/FURIN/ACVR1C/MAPK3	0
R-HSA-1221632	Cell Cycle	Meiosis	Meiotic synapsis	-0.776108	0.960938	H2BC7/SYNE2/H2BC21/H2BC5/TERF2IP/FKBP6/DIDO1/STAG2/H4C4/LMNB1/H2BC6/SYCP2/REC8/H4C9/H2AC6/TINF2/H2BC12/SUN2/SYCE3/H2BC11/STAG1/H2BC4	0	-1.12712	0.373894	HSPA2/H2BC26/H2BC7/STAG2/H2BC21/TERF2IP/H4C9/H2BC5/SYCP2/H2BC6/H2AC6/H2BC12/H2BC11/SYCE3/H2BC4/LMNB1/STAG1/TINF2/SUN2	0	1.05303	0.530666	H2AX/H2AZ2/SMC3/BRCA1/SMC1A/TERF1	0
R-HSA-1222556	Immune System	Innate Immune System	ROS and RNS production in phagocytes	-1.4945	0.100574	NCF1/HVCN1/CYBA/ATP6V1E1/NOS3/ATP6V1D/ATP6V0A1/RAC2/NCF4/ATP6V1G2/ATP6V0C/ATP6V0E1/ATP6V0B/ATP6V1C1/ATP6V1B2/ATP6V1A/TCIRG1/ATP6V0D1/NCF2/SLC11A1	0	-1.44888	0.137731	ATP6V1G1/ATP6V1G2/CYBA/ATP6V1E1/NCF4/ATP6V0B/RAC2/ATP6V0E1/ATP6V1B2/ATP6V0D1/TCIRG1/ATP6V1A/NCF2/ATP6V1C1/SLC11A1	0	-1.80635	0.0153354	NOS3/ATP6V1G2/NCF1/ATP6V0A1/ATP6V0C/ATP6V1A/ATP6V1D/ATP6V0B/ATP6V1B2/TCIRG1/NCF2/ATP6V0D1/SLC11A1	1
R-HSA-1226099	Disease	Diseases of signal transduction by growth factor receptors and second messengers	Signaling by FGFR in disease	-1.1996	0.28771	FRS2/PLCG1/POLR2C/FGFR1OP2/POLR2E/ZMYM2/POLR2J/FGFR4/PIK3CA/STAT3/POLR2A/GAB2/STAT5A/GRB2/LRRFIP1/STAT5B	0	-1.28659	0.180209	FGFR2/ERLIN2/FGF9/CEP43/KRAS/MYO18A/PLCG1/CUX1/FGFR4/POLR2F/TRIM24/ZMYM2/FGFR1OP2/PIK3CA/POLR2C/POLR2J/FRS2/GAB2/POLR2E/STAT3/POLR2A/GRB2/STAT5A/LRRFIP1/STAT5B	0	0.882255	0.792844	POLR2D/CNTRL/CPSF6/MYO18A/POLR2K/FGFR1/BAG4/NRAS/ERLIN2/NCBP2/POLR2L/NCBP1/POLR2H/POLR2G/HRAS	0
R-HSA-1227986	Signal Transduction	Signaling by Receptor Tyrosine Kinases	Signaling by ERBB2	-1.12149	0.402873	RHOA/EGF/CDC37/RNF41/SRC/HBEGF/KRAS/PLCG1/AKT2/FYN/UBC/PIK3CA/USP8/NRG1/PRKCD/PTPN12/GRB2/ERBIN	0	-1.39117	0.139466	PIK3R1/ERBB2/EGF/RHOA/SHC1/KRAS/PLCG1/DIAPH1/UBC/SRC/CDC37/FYN/RNF41/PRKCA/PIK3CA/USP8/HBEGF/AKT2/NRG1/PTPN12/GRB2/PRKCD/ERBIN	0	-0.844354	0.862323	NRG1/KRAS/PIK3CA/PRKCD/PLCG1/USP8/FYN/ERBIN/GRB2/UBC/PTPN12	0
R-HSA-1227990	Disease	Diseases of signal transduction by growth factor receptors and second messengers	Signaling by ERBB2 in Cancer	-1.20427	0.319729	EGF/CDC37/HBEGF/KRAS/PLCG1/PIK3CA/NRG1/PTPN12/GRB2/ERBIN	0	-1.36498	0.200412	PIK3R1/ERBB2/EGF/SHC1/KRAS/PLCG1/CDC37/PIK3CA/HBEGF/NRG1/PTPN12/GRB2/ERBIN	0	-1.02419	0.562992	NRG1/KRAS/PIK3CA/PLCG1/ERBIN/GRB2/PTPN12	0
R-HSA-1234174	Cellular responses to stimuli	Cellular responses to stress	Cellular response to hypoxia	-0.737304	0.991239	PSMD2/PSMC4/ELOC/PSMB10/CUL2/PSMD13/PSMD6/HIGD1A/PSME3/PSMD9/PSMB9/PSMD4/PSMB3/PSME1/EGLN2/ELOB/HIF1A/UBC/VEGFA/EPAS1/EGLN1/UBE2D1/EP300/CREBBP/UBE2D3	0	-1.02359	0.562012	PSMC1/PSMB6/PSMA4/UBC/PSMB10/PSMD9/PSMD13/ELOC/CUL2/PSMD2/PSMD8/HIGD1A/ARNT/EPAS1/ELOB/PSMB3/HIF1A/UBE2D1/PSME1/PSMD4/PSMB9/PSME3/VEGFA/EGLN1/CREBBP/UBE2D3/EP300	0	0.939674	0.717206	PSMB7/CITED2/PSMC2/PSMC3/PSMC5/PSMD10/SEM1/PSMD14/PSMD3/UBB/PSMB2	0
R-HSA-1234176	Cellular responses to stimuli	Cellular responses to stress	Oxygen-dependent proline hydroxylation of Hypoxia-inducible Factor Alpha	0.727004	0.962492	PSMD14/SEM1/PSMC3/PSMB2/PSMC2/PSMD3/PSMC5/RPS27A/PSMB5/PSMB7/PSMD1/PSMA5/RBX1/UBB/PSMD10/LIMD1	0	-0.780371	0.946374	PSMC1/PSMB6/PSMA4/UBC/PSMB10/PSMD9/PSMD13/ELOC/CUL2/PSMD2/PSMD8/EPAS1/ELOB/PSMB3/HIF1A/UBE2D1/PSME1/PSMD4/PSMB9/PSME3/EGLN1/UBE2D3	0	0.962713	0.693015	PSMB7/PSMC2/PSMC3/PSMC5/PSMD10/SEM1/PSMD14/PSMD3/UBB/PSMB2	0
R-HSA-1236382	Disease	Diseases of signal transduction by growth factor receptors and second messengers	Constitutive Signaling by Ligand-Responsive EGFR Cancer Variants	-0.819109	0.834335	SHC1/GAB1/CBL/EGF/CDC37/KRAS/PLCG1/UBC/PIK3CA/GRB2	0	-0.982011	0.620445	CBL/SOS1/GAB1/HSP90AA1/PIK3R1/EGF/SHC1/KRAS/PLCG1/UBC/CDC37/PIK3CA/GRB2	0	-0.856359	0.806411	EGF/GAB1/CBL/KRAS/PIK3CA/PLCG1/GRB2/UBC	0
R-HSA-1236394	Signal Transduction	Signaling by Receptor Tyrosine Kinases	Signaling by ERBB4	-1.10007	0.402873	UBC/ADAM17/PIK3CA/NRG1/NCSTN/ADAP1/ITCH/STAT5A/TAB2/GRB2	0	-1.14561	0.350927	HBEGF/ADAP1/PSEN1/TAB2/NRG1/ITCH/GRB2/STAT5A/NCSTN	0	0.793904	0.876059	STMN1/NRG4/WWOX/NEDD4/UBB	0
R-HSA-1236974	Immune System	Adaptive Immune System	ER-Phagosome pathway	-1.36787	0.0688821	PSMD2/PSMC4/HLA-G/CD36/PSMB10/PSMD13/PSMD6/IKBKB/PSME3/PSMD9/PSMB9/PSMD4/IKBKG/TAP2/HLA-A/PSMB3/HLA-F/CHUK/PSME1/UBC/SEC22B/TAP1/HLA-B/TLR4/SEC61A2/HLA-C/MYD88/CD14/STX4/B2M/HLA-E/SNAP23/TLR1/TLR2/TAPBP/LY96/TLR6	0	-1.49646	0.0373703	PSMC1/PSMB6/PSMA4/CD36/UBC/PSMB10/PSMD9/PSMD13/PSMD2/PSMD8/HLA-G/HLA-B/IKBKG/HLA-A/CHUK/TAP1/IKBKB/TAP2/SEC22B/PSMB3/PSME1/PSMD4/PSMB9/PSME3/SEC61A2/STX4/LY96/TAPBP/HLA-C/HLA-E/TLR4/B2M/TLR2/SNAP23/CD14/TLR1/TLR6/MYD88	1	-1.04347	0.525839	SEC22B/PSMC4/TLR1/HLA-C/SNAP23/HLA-F/B2M/UBC/HLA-E/TLR6/TAP1/TLR2/SEC61A2/HLA-B/TAPBP/STX4/LY96	0
R-HSA-1236975	Immune System	Adaptive Immune System	Antigen processing-Cross presentation	-1.38885	0.0513044	PSMD2/PSMC4/HLA-G/CTSS/CD36/PSMB10/PSMD13/PSMD6/IKBKB/PSME3/PSMD9/PSMB9/PSMD4/IKBKG/TAP2/NCF4/HLA-A/PSMB3/HLA-F/CHUK/PSME1/UBC/CTSL/SEC22B/TAP1/HLA-B/FCGR1A/TLR4/SEC61A2/HLA-C/MYD88/CD14/NCF2/STX4/B2M/HLA-E/SNAP23/TLR1/TLR2/TAPBP/LY96/TLR6	0	-1.59681	0.00879152	CTSS/PSMC1/PSMB6/PSMA4/ITGB5/CD36/UBC/PSMB10/PSMD9/CYBA/PSMD13/PSMD2/PSMD8/HLA-G/HLA-B/IKBKG/HLA-A/CHUK/TAP1/IKBKB/TAP2/NCF4/SEC22B/PSMB3/PSME1/PSMD4/PSMB9/PSME3/SEC61A2/STX4/CTSL/NCF2/LY96/TAPBP/HLA-C/FCGR1A/HLA-E/TLR4/B2M/TLR2/SNAP23/CD14/TLR1/TLR6/MYD88	1	-0.99596	0.62179	NCF1/CD14/PSMD6/SEC22B/PSMC4/TLR1/HLA-C/SNAP23/HLA-F/B2M/UBC/HLA-E/TLR6/TAP1/NCF2/TLR2/SEC61A2/HLA-B/TAPBP/STX4/LY96	0
R-HSA-1236977	Immune System	Adaptive Immune System	Endosomal/Vacuolar pathway	-1.86601	0.0260241	HLA-G/CTSS/HLA-A/HLA-F/CTSL/HLA-B/HLA-C/B2M/HLA-E	1	-1.84274	0.0349023	HLA-F/CTSS/HLA-G/HLA-B/HLA-A/CTSL/HLA-C/HLA-E/B2M	1	-1.65761	0.108282	HLA-C/HLA-F/B2M/HLA-E/HLA-B	0
R-HSA-1236978	Immune System	Adaptive Immune System	Cross-presentation of soluble exogenous antigens (endosomes)	1.08805	0.457608	PSMD14/SEM1/PSMC3/PSMB2/PSMC2/PSMD3/PSMC5/PSMB5/MRC2/PSMB7/PSMD1/PSMA5	0	0.808175	0.876372	PSMD14/SEM1/PSMB2/PSMC3/MRC2/PSMB5/PSMD3/PSMC2	0	1.35174	0.184092	PSMB7/PSMC2/PSMC3/PSMC5/PSMD10/SEM1/PSMD14/PSMD3/PSMB2	0
R-HSA-1237044	Transport of small molecules	O2/CO2 exchange in erythrocytes	Erythrocytes take up carbon dioxide and release oxygen	0.825087	0.805264	CYB5RL/CA2/RHAG/CA1/SLC4A1/AQP1	0	0.911692	0.706732	CYB5RL/RHAG/SLC4A1/CA1/CA2/AQP1/HBB	0	-0.695136	0.91348	HBB/HBA2/HBA1/CYB5R1/CA4/CYB5R4	0
R-HSA-1250196	Signal Transduction	Signaling by Receptor Tyrosine Kinases	SHC1 events in ERBB2 signaling	-1.25027	0.299801	NRG1/PRKCD/PTPN12/GRB2	0	-1.38211	0.190821	HBEGF/NRG1/PTPN12/GRB2/PRKCD	0	-0.744784	0.899561	EREG/EGF/PRKCE/NRG1/KRAS/PRKCD/GRB2/PTPN12	0
R-HSA-1250347	Signal Transduction	Signaling by Receptor Tyrosine Kinases	SHC1 events in ERBB4 signaling	-0.697398	0.94057	HBEGF/KRAS/NRG1/GRB2	0	-1.01667	0.551208	HBEGF/NRG1/GRB2	0	0.705032	0.90821	NRG4	0
R-HSA-1251985	Signal Transduction	Signaling by Receptor Tyrosine Kinases	Nuclear signaling by ERBB4	-0.871741	0.826693	SRC/HBEGF/PSENEN/PSEN1/ADAM17/NRG1/NCSTN/ADAP1/STAT5A/TAB2	0	-1.16135	0.362865	HBEGF/ADAP1/PSEN1/TAB2/NRG1/STAT5A/NCSTN	0	1.10058	0.495158	STMN1/NRG4/WWOX	0
R-HSA-1257604	Signal Transduction	Intracellular signaling by second messengers	PIP3 activates AKT signaling	-1.35053	0.0201704	PIP5K1C/CD19/KLB/BAD/PDGFRB/HBEGF/PSMB10/PDPK1/MDM2/IL1RL1/PSMD13/TRAT1/PSMD6/CBX6/PDGFA/MOV10/HDAC3/PPP2CA/PSME3/PSMD9/PSMB9/USP7/CBX4/PSMD4/RAC2/RRAGA/TNRC6C/FRS2/TRAF6/ICOS/CD86/AGO1/AKT2/MKRN1/PSMB3/CDKN1A/CD28/CHUK/PSME1/PPARG/AGO4/FYN/CHD4/PIP5K1A/LCK/RNF146/UBC/FGFR4/FOXO3/PIK3CA/SNAI1/CASP9/HDAC5/PHC2/SGK1/PIK3R2/NRG1/RPS6KB2/GSK3B/CREB1/PIP4K2A/RHOG/GSK3A/FOXO1/XIAP/GAB2/CDKN1B/IER3/FOXO…	1	-1.52483	0.00138823	USP7/MOV10/HDAC3/HDAC5/LAMTOR2/PSMC1/IRS1/PSMB6/PSMA4/MDM2/RRAGC/UBC/CD28/PIP4K2C/PSMB10/PPP2CA/IL1RL1/MKRN1/FGFR4/AGO1/SRC/PSMD9/PPP2R5E/PSMD13/PSMD2/PSMD8/FYN/FOXO3/ICOS/CHUK/PDPK1/MAPK1/HDAC1/STRN/RNF2/CASP9/CDKN1A/PIK3CB/FOXO4/PIP5K1C/PDGFA/AGO4/LCK/CBX4/CD86/TNRC6C/PSMB3/TRAF6/PDGFRB/PIK3CA/PSME1/PHC2/PIP5K1A/SNAI1/RAC2/PPARG/PSMD4/PSMB9/PSME3/RPS6KB2/FRS2/REST/EGR1/IER3/GAB2/RNF146/HBEGF/RR…	1	-1.01112	0.568595	PIP5K1A/CBX8/WWP2/LAMTOR4/CDKN1A/MOV10/HDAC3/NRG1/XIAP/PSME4/PHLPP2/PSMB4/CHUK/AGO4/AGO1/USP7/GSK3B/PHC1/CD19/PIK3CA/FOXO1/LCK/SNAI1/PIK3AP1/CDKN1B/PIK3R2/MKRN1/PPP2R5B/CBX6/KLB/PSMD6/PIK3CD/FGF17/ESR2/IRAK4/TRAT1/RHOG/PSMC4/FYN/CD28/RPS6KB2/RAC1/PHC2/IL1RAP/FOXO3/TGFA/CASP9/GATAD2A/PTEN/PPP2R5C/GATAD2B/GRB2/GAB2/AGO2/RICTOR/FGFR4/UBC/IER3/VAV1/CHD4/MAPK3/BAD/CD80/HDAC5/FOXO4/HDAC7	0
R-HSA-1266695	Immune System	Cytokine Signaling in Immune system	Interleukin-7 signaling	-1.79668	0.016837	STAT3/PIK3R2/JAK1/STAT5A/JAK3/IL2RG/STAT5B	1	-1.7767	0.0261521	H3C10/PIK3R2/STAT3/JAK1/JAK3/STAT5A/IL2RG/STAT5B	1	-1.13644	0.420578	H3C13/STAT3/PIK3R3/SOCS1/STAT5A/IL7R/PIK3R2/JAK1/IL2RG/STAT5B/JAK3	0
R-HSA-1268020	Protein localization	Mitochondrial protein import	Mitochondrial protein import	2.28821	1.30594e-06	ATP5F1A/TIMM13/ATP5MC1/MTX2/FXN/TOMM40/TIMM21/TIMM8A/DNAJC19/CS/CHCHD3/SAMM50/TIMM10/TOMM70/TAFAZZIN/TIMM50/HSPD1/TIMM9/TOMM22/NDUFB8/ATP5F1B/COA4/PMPCB/TOMM7/GRPEL2/TIMM23/SLC25A6/CHCHD2/BCS1L/PITRM1/CMC2/ACO2/TIMM44/TOMM20/GFER/CHCHD10/COX17	1	2.11287	3.2321e-05	ATP5F1A/TIMM13/FXN/MTX2/TOMM70/DNAJC19/TOMM40/NDUFB8/PMPCB/SAMM50/TAFAZZIN/TIMM21/CS/ATP5MC1/TIMM8A/CHCHD3/TIMM9/TIMM10/TIMM50/COA4/HSPD1/TOMM7/TIMM23/COX17/TOMM22/SLC25A6/ATP5F1B/TIMM44/GRPEL2/CHCHD2/CMC2/TOMM20/BCS1L/PITRM1/GFER/CYC1/MTX1	1	2.18624	5.79855e-06	ATP5MC1/TIMM8A/TOMM40/CHCHD3/TIMM13/TIMM10/TIMM21/ATP5F1A/MTX2/CS/TOMM22/SAMM50/DNAJC19/ATP5F1B/TIMM50/HSPD1/ACO2/FXN/CHCHD7/TIMM9/TAFAZZIN/TOMM5/TOMM70/GRPEL2/COA4/BCS1L/PITRM1/VDAC1/TIMM17A/TIMM22/CHCHD2/CHCHD10/NDUFB8/CMC2/GFER/TOMM20/CHCHD4/SLC25A6/TIMM23/TIMM44/SLC25A12/CHCHD5/TIMM8B/TOMM7/CYC1	1
R-HSA-1295596	Signal Transduction	Signaling by Receptor Tyrosine Kinases	Spry regulation of FGF signaling	-1.2714	0.276321	MAPK1/SRC/PPP2CA/UBC/MAPK3/GRB2/MKNK1	0	-1.40366	0.167975	UBC/PPP2CA/SRC/MAPK1/MAPK3/GRB2/MKNK1	0	-1.17513	0.386095	GRB2/UBC/MAPK3/MKNK1	0
R-HSA-1296041	Neuronal System	Potassium Channels	Activation of G protein gated Potassium channels	-1.29176	0.268511	GNG2/GNGT2/GNG11/GNB1/GNG5/GNG10/GNB2/KCNJ2/KCNJ15	0	-1.36165	0.208511	GNB2/GNG5/GNG10/KCNJ2/GNB1/KCNJ15	0	-1.2754	0.298038	GABBR1/KCNJ12/GNG11/GNG5/GNG2/GNB5/GNG10/GNGT2/GNB2/KCNJ15/KCNJ2	0
R-HSA-1296059	Neuronal System	Potassium Channels	G protein gated Potassium channels	-1.29176	0.268511	GNG2/GNGT2/GNG11/GNB1/GNG5/GNG10/GNB2/KCNJ2/KCNJ15	0	-1.36165	0.208511	GNB2/GNG5/GNG10/KCNJ2/GNB1/KCNJ15	0	-1.2754	0.298038	GABBR1/KCNJ12/GNG11/GNG5/GNG2/GNB5/GNG10/GNGT2/GNB2/KCNJ15/KCNJ2	0
R-HSA-1296065	Neuronal System	Potassium Channels	Inwardly rectifying K+ channels	-1.32959	0.214946	GNG2/GNGT2/GNG11/GNB1/KCNJ1/GNG5/GNG10/GNB2/KCNJ2/KCNJ15	0	-1.45328	0.132456	GNB2/GNG5/GNG10/KCNJ1/KCNJ2/GNB1/KCNJ15	0	-1.28709	0.291382	GABBR1/KCNJ12/GNG11/GNG5/GNG2/GNB5/GNG10/GNGT2/GNB2/KCNJ15/KCNJ2	0
R-HSA-1296071	Neuronal System	Potassium Channels	Potassium Channels	-1.5343	0.0399707	GNG2/GNGT2/KCNK7/KCNA3/KCNMB4/GNG11/KCNG2/KCNQ1/KCNMA1/KCNH3/KCNC3/GNB1/KCNJ1/KCND3/GNG5/KCNK13/KCNH7/KCNH4/KCNA2/KCNQ4/GNG10/GNB2/KCNS1/KCNJ2/KCNJ15/KCNB1	1	-1.08877	0.441993	KCNC3/KCNQ1/KCNA3/KCND3/GNG2/KCNG2/KCNA2/GNG11/KCNAB2/KCNK13/GNB2/KCNH4/KCNH7/GNG5/GNG10/KCNB1/KCNQ4/KCNJ1/KCNS1/KCNJ2/GNB1/KCNJ15	0	-1.79159	0.00750457	GABBR1/KCNJ12/KCNK6/GNG11/GNG5/GNG2/KCNN4/KCNA3/KCNQ4/KCNG2/KCNH7/HCN2/GNB5/GNG10/KCNH4/KCND1/KCNQ1/KCNK13/GNGT2/KCNMB4/KCNMA1/KCNC3/KCNC4/KCNH3/KCNK7/KCND3/KCNH8/GNB2/KCNJ15/KCNS1/KCNA2/KCNJ2/KCNB1	1
R-HSA-1296072	Neuronal System	Potassium Channels	Voltage gated Potassium channels	-1.49595	0.119885	KCNA3/KCNG2/KCNQ1/KCNH3/KCNC3/KCND3/KCNH7/KCNH4/KCNA2/KCNQ4/KCNS1/KCNB1	0	-1.18535	0.339402	KCNC3/KCNQ1/KCNA3/KCND3/KCNG2/KCNA2/KCNAB2/KCNH4/KCNH7/KCNB1/KCNQ4/KCNS1	0	-1.81417	0.043359	KCNA3/KCNQ4/KCNG2/KCNH7/KCNH4/KCND1/KCNQ1/KCNC3/KCNC4/KCNH3/KCND3/KCNH8/KCNS1/KCNA2/KCNB1	1
R-HSA-1358803	Signal Transduction	Signaling by Receptor Tyrosine Kinases	Downregulation of ERBB2:ERBB3 signaling	-1.00262	0.588293	RNF41/AKT2/UBC/USP8/NRG1	0	-1.07878	0.509292	ERBB2/UBC/RNF41/USP8/AKT2/NRG1	0	-0.781978	0.853528	NRG1/USP8/UBC	0
R-HSA-1362277	Cell Cycle	Cell Cycle, Mitotic	Transcription of E2F targets under negative control by DREAM complex	2.18723	6.66231e-05	PCNA/CDC25A/CDC6/TOP2A/E2F1/LIN9/RBL1/TFDP2	1	2.09685	0.000425964	CDC25A/TOP2A/PCNA/E2F1/TFDP2/LIN9/CDC6/RBL1	1	2.3222	7.94716e-07	PCNA/CDC6/RBL1/CDC25A/LIN9/TOP2A/E2F1/LIN52/RBBP4/HDAC1/TFDP1/TFDP2/MYC	1
R-HSA-1362300	Cell Cycle	Cell Cycle, Mitotic	Transcription of E2F targets under negative control by p107 (RBL1) and p130 (RBL2) in complex with HDAC1	2.07421	0.000495224	CCNA2/MYBL2/CDK1/E2F1/LIN9/RBL1/TFDP2/RBBP4/LIN52	1	1.96742	0.0029015	CCNA2/MYBL2/CDK1/E2F1/TFDP2/LIN9/RBL1	1	2.26259	3.75862e-06	RBL1/CCNA2/MYBL2/LIN9/CDK1/E2F1/LIN52/RBBP4/HDAC1/TFDP1/TFDP2	1
R-HSA-1362409	Metabolism	Mitochondrial iron-sulfur cluster biogenesis	Mitochondrial iron-sulfur cluster biogenesis	0.922862	0.712014	FXN/GLRX5/LYRM4	0	0.900183	0.73498	FXN/GLRX5/LYRM4	0	0.772029	0.87336	GLRX5/FXN/LYRM4	0
R-HSA-1368082	Circadian Clock	RORA activates gene expression	RORA activates gene expression	-2.00117	0.00553313	RXRA/NCOA6/SREBF1/SMARCD3/EP300/CREBBP/NCOA1/TBL1X	1	-2.29448	0.000351072	TBL1XR1/RXRA/SMARCD3/CREBBP/SREBF1/EP300/NCOA6/NCOA1/TBL1X	1	-1.0912	0.461924	RORA/RXRA/SREBF1/SMARCD3/EP300/NCOA1/CREBBP/TBL1X	0
R-HSA-1368108	Circadian Clock	BMAL1:CLOCK,NPAS2 activates circadian gene expression	BMAL1:CLOCK,NPAS2 activates circadian gene expression	-1.81278	0.0224619	BHLHE40/RXRA/NCOA6/NPAS2/SMARCD3/CREBBP/NAMPT/BMAL1/NCOA1/TBL1X	1	-2.05217	0.0043671	NPAS2/TBL1XR1/BHLHE40/RXRA/SMARCD3/CREBBP/NAMPT/BMAL1/NCOA6/NCOA1/TBL1X	1	-1.27408	0.298038	NCOA1/NPAS2/CREBBP/BMAL1/NAMPT/TBL1X	0
R-HSA-1369062	Transport of small molecules	ABC-family proteins mediated transport	ABC transporters in lipid homeostasis	0.969703	0.660994	ABCD3/PEX3/ABCA5	0	0.913782	0.710021	ABCD3/ABCA5/PEX3	0	1.03501	0.569272	ABCD3/PEX3/PEX19	0
R-HSA-139853	Hemostasis	Platelet homeostasis	Elevation of cytosolic Ca2+ levels	-1.68893	0.0696612	ITPR1/P2RX5/P2RX4/P2RX1/ITPR3/P2RX7/ORAI1/ITPR2	0	-1.78659	0.0476381	P2RX7/ORAI2/ITPR3/P2RX4/ORAI1/P2RX1/ITPR2	1	-1.40109	0.250533	ITPR1/ITPR3/ORAI1/P2RX5/P2RX7	0
R-HSA-140342	Programmed Cell Death	Apoptosis	Apoptosis induced DNA fragmentation	1.05162	0.554256	HMGB2/H1-0/DFFA/H1-5/HMGB1	0	1.01556	0.575618	HMGB2/H1-0/H1-5/DFFA	0	1.16821	0.42443	HMGB1/H1-0/HMGB2	0
R-HSA-140534	Programmed Cell Death	Apoptosis	Caspase activation via Death Receptors in the presence of ligand	-2.09785	0.00179903	CASP8/FASLG/TNFRSF10B/TRADD/TNFSF10/FAS/TICAM1/TLR4/RIPK1/CD14/CFLAR/LY96	1	-1.86237	0.0160494	FAS/FASLG/TNFSF10/LY96/CFLAR/RIPK1/TLR4/CD14	1	-1.64469	0.0899391	CD14/CASP8/FAS/TRADD/TNFRSF10B/CFLAR/TICAM1/LY96	0
R-HSA-140837	Hemostasis	Formation of Fibrin Clot (Clotting Cascade)	Intrinsic Pathway of Fibrin Clot Formation	-0.475408	0.997744	GP9/GP1BA/SERPING1/GP5/A2M/SERPIND1/PROS1/PRCP/F8/PROC	0	0.921966	0.695792	C1QBP/F12/SERPINE2	0	-0.949733	0.697704	SERPING1/F12/F8/PROS1/SERPIND1/A2M/PROC	0
R-HSA-140875	Hemostasis	Formation of Fibrin Clot (Clotting Cascade)	Common Pathway of Fibrin Clot Formation	-1.17622	0.402873	SERPIND1/F13A1/PROS1/CD177/PROCR/F5/F8/PROC/THBD	0	-1.14157	0.395656	PROCR/PROC/F5/CD177/F8/THBD	0	-1.35204	0.246678	F13A1/THBD/F8/F5/PROS1/SERPIND1/PROCR/PROC	0
R-HSA-140877	Hemostasis	Formation of Fibrin Clot (Clotting Cascade)	Formation of Fibrin Clot (Clotting Cascade)	-0.715618	0.942913	PROS1/PRCP/CD177/PROCR/F5/F8/PROC/THBD	0	0.97013	0.646865	PRTN3/C1QBP/F12/SERPINE2/TFPI	0	-1.01327	0.581982	SERPING1/F12/F13A1/THBD/F8/F5/PROS1/SERPIND1/A2M/PROCR/PROC	0
R-HSA-141405	Cell Cycle	Cell Cycle Checkpoints	Inhibition of the proteolytic activity of APC/C required for the onset of anaphase by mitotic spindle checkpoint components	1.86989	0.00727141	MAD2L1/BUB1B/CDC20/CDC23/UBE2C/ANAPC10/BUB3/ANAPC1/UBE2E1/ANAPC15/CDC16	1	1.7228	0.0161692	BUB1B/MAD2L1/CDC20/UBE2C/CDC23/ANAPC10/UBE2E1/CDC16/ANAPC1/ANAPC15	1	1.75933	0.0100102	MAD2L1/CDC23/UBE2C/BUB3/CDC20/ANAPC1/BUB1B/ANAPC15/ANAPC10/UBE2E1/ANAPC11/CDC16/ANAPC4/ANAPC5	1
R-HSA-141424	Cell Cycle	Cell Cycle Checkpoints	Amplification of signal from the kinetochores	2.85378	3.94104e-17	ZWINT/MAD2L1/KNL1/SKA1/SPC24/CENPM/CENPH/CENPF/KIF2C/SPC25/SGO2/BIRC5/CENPI/BUB1B/NUF2/CENPU/CENPE/BUB1/ZWILCH/KNTC1/AURKB/CKAP5/KIF18A/NDC80/CENPP/CENPL/CDC20/NUP107/ERCC6L/CENPN/CDCA8/DSN1/CENPA/INCENP/CENPK/SGO1/PLK1/RCC2/SKA2/ZW10/SPDL1/CENPQ/NUP43/NUP37/NUP160/ITGB3BP/RANGAP1/BUB3	1	2.7172	3.70525e-13	BUB1B/SPC24/KNL1/BIRC5/CENPM/ZWINT/SKA1/SPC25/CENPI/NUF2/CENPF/CENPH/KIF2C/KIF18A/MAD2L1/AURKB/BUB1/CENPE/NDC80/KNTC1/SGO2/CENPU/ZWILCH/CDC20/CENPA/DSN1/CKAP5/CENPL/CDCA8/CENPN/NUP107/CENPK/INCENP/PLK1/SGO1/NUP43/RANGAP1/ERCC6L/CENPP/ZW10/RCC2/SPDL1/NUP160/CENPQ/NUP133/NUP37/ITGB3BP	1	2.71051	1.00563e-14	CENPP/MAD2L1/ERCC6L/ZWINT/SGO2/SKA1/ZWILCH/CKAP5/CENPU/CENPM/CENPH/KIF2C/SKA2/CENPF/KNTC1/CENPE/SPC25/BUB1/KNL1/CENPI/CENPL/SPC24/NUP107/INCENP/SGO1/CENPN/BUB3/CDCA8/AURKB/NUF2/PLK1/BIRC5/CENPK/NDC80/RCC2/CDC20/XPO1/SPDL1/ZW10/DSN1/CENPQ/CENPA/BUB1B/KIF18A/NUP37/ITGB3BP/SEH1L	1
R-HSA-141430	Cell Cycle	Cell Cycle Checkpoints	Inactivation of APC/C via direct inhibition of the APC/C complex	1.86989	0.00727141	MAD2L1/BUB1B/CDC20/CDC23/UBE2C/ANAPC10/BUB3/ANAPC1/UBE2E1/ANAPC15/CDC16	1	1.7228	0.0161692	BUB1B/MAD2L1/CDC20/UBE2C/CDC23/ANAPC10/UBE2E1/CDC16/ANAPC1/ANAPC15	1	1.75933	0.0100102	MAD2L1/CDC23/UBE2C/BUB3/CDC20/ANAPC1/BUB1B/ANAPC15/ANAPC10/UBE2E1/ANAPC11/CDC16/ANAPC4/ANAPC5	1
R-HSA-141444	Cell Cycle	Cell Cycle Checkpoints	Amplification of signal from unattached kinetochores via a MAD2 inhibitory signal	2.85378	3.94104e-17	ZWINT/MAD2L1/KNL1/SKA1/SPC24/CENPM/CENPH/CENPF/KIF2C/SPC25/SGO2/BIRC5/CENPI/BUB1B/NUF2/CENPU/CENPE/BUB1/ZWILCH/KNTC1/AURKB/CKAP5/KIF18A/NDC80/CENPP/CENPL/CDC20/NUP107/ERCC6L/CENPN/CDCA8/DSN1/CENPA/INCENP/CENPK/SGO1/PLK1/RCC2/SKA2/ZW10/SPDL1/CENPQ/NUP43/NUP37/NUP160/ITGB3BP/RANGAP1/BUB3	1	2.7172	3.70525e-13	BUB1B/SPC24/KNL1/BIRC5/CENPM/ZWINT/SKA1/SPC25/CENPI/NUF2/CENPF/CENPH/KIF2C/KIF18A/MAD2L1/AURKB/BUB1/CENPE/NDC80/KNTC1/SGO2/CENPU/ZWILCH/CDC20/CENPA/DSN1/CKAP5/CENPL/CDCA8/CENPN/NUP107/CENPK/INCENP/PLK1/SGO1/NUP43/RANGAP1/ERCC6L/CENPP/ZW10/RCC2/SPDL1/NUP160/CENPQ/NUP133/NUP37/ITGB3BP	1	2.71051	1.00563e-14	CENPP/MAD2L1/ERCC6L/ZWINT/SGO2/SKA1/ZWILCH/CKAP5/CENPU/CENPM/CENPH/KIF2C/SKA2/CENPF/KNTC1/CENPE/SPC25/BUB1/KNL1/CENPI/CENPL/SPC24/NUP107/INCENP/SGO1/CENPN/BUB3/CDCA8/AURKB/NUF2/PLK1/BIRC5/CENPK/NDC80/RCC2/CDC20/XPO1/SPDL1/ZW10/DSN1/CENPQ/CENPA/BUB1B/KIF18A/NUP37/ITGB3BP/SEH1L	1
R-HSA-1428517	Metabolism	Aerobic respiration and respiratory electron transport	The citric acid (TCA) cycle and respiratory electron transport	2.22492	7.83535e-10	PDHA1/IDH2/FH/LRPPRC/ATP5F1A/COX7A2L/ATP5MC1/ATP5MC3/NDUFV1/DLAT/NDUFS4/GLO1/NDUFS5/NDUFAF6/NNT/SLC16A8/CS/NDUFA4/NDUFB11/COX7C/SUCLA2/UQCRH/L2HGDH/NDUFA9/ATP5MC2/NDUFV3/COX6C/ATP5PO/NDUFB8/ETFA/D2HGDH/COX5A/COX18/NDUFAF5/ATP5F1B/SUCLG1/DMAC2L/COX11/ETFDH/ME3/GSTZ1/NDUFS3/NDUFB2/UQCRC1/LDHB/ATP5F1D/NDUFAB1/NUBPL/MDH2/COX1/TRAP1/NDUFB5/NDUFA12/MPC2/UQCRFS1/TACO1/ECSIT/ACAD9/NDUFC1/ATP5F1C/NDUFB4/P…	1	2.05164	5.72794e-07	PDHA1/COX7A2L/NDUFS5/SLC16A8/LRPPRC/ATP5F1A/COX7C/NDUFS4/NDUFAF6/NDUFV1/IDH2/D2HGDH/GLO1/FH/ME3/UQCRH/ATP5MC3/NDUFA4/NDUFB8/ATP8/CS/ATP5MC1/L2HGDH/SUCLA2/ECSIT/NNT/MPC2/DLAT/ATP5MC2/COX18/NDUFAF5/NDUFA9/SUCLG1/ETFDH/DLD/SLC25A27/NDUFB11/COX1/NDUFB4/ATP5F1D/COX6C/LDHB/NDUFAF3/ATP5PO/NDUFC1/GSTZ1/COX4I1/NUBPL/COX5A/NDUFA7/COX11/NDUFS3/NDUFB2/NDUFV3/UQCRC1/ATP5F1B/UQCRFS1/NDUFA12/TRAP1/NDUFB5/DMAC2L…	1	2.18149	5.36023e-10	IDH2/FH/PDHA1/ATP5MC1/DLAT/ATP5MC3/NDUFB11/ETFA/NDUFV3/LRPPRC/MDH2/NNT/ATP5F1A/PDHX/CS/TACO1/NDUFAB1/GLO1/NDUFS1/DMAC2L/ATP5F1B/ATP5PO/NDUFA4/COX6C/SUCLA2/NDUFA9/L2HGDH/COX11/COX5A/NDUFV1/COX7A2L/ATP5F1C/ACO2/NDUFS3/ATP5MC2/UQCRC1/NDUFB2/NDUFS4/ACAD9/TRAP1/NDUFB7/COX20/NDUFB5/NDUFB9/UQCRH/NDUFS6/GSTZ1/NDUFA12/UQCRFS1/NDUFAF6/NUBPL/VDAC1/ND5/PDHB/ATP5MF/NDUFAF4/NDUFB10/NDUFS7/NDUFAF5/NDUFA3/COX18/…	1
R-HSA-1433557	Signal Transduction	Signaling by Receptor Tyrosine Kinases	Signaling by SCF-KIT	-1.58698	0.0561832	SH2B3/GRAP2/FYN/LCK/PIK3CA/STAT3/PIK3R2/GAB2/VAV1/STAT5A/RAC1/GRB2/LYN/SH2B2/STAT5B	0	-1.61275	0.0414792	FYN/JAK2/PRKCA/GRAP2/LCK/PIK3CA/GAB2/PIK3R2/VAV1/PTPN6/STAT3/RAC1/GRB2/STAT5A/SH2B2/LYN/STAT5B	1	-1.31838	0.169745	STAT3/CBL/PIK3R3/SOCS1/STAT5A/GRAP2/KRAS/PIK3CA/LCK/PIK3R2/FYN/SH2B3/RAC1/GRB2/GAB2/LYN/VAV1/STAT5B/SH2B2	0
R-HSA-1433559	Signal Transduction	Signaling by Receptor Tyrosine Kinases	Regulation of KIT signaling	-1.50839	0.106351	CBL/SOCS1/SRC/PTPN6/SH2B3/FYN/LCK/GRB2/LYN/SH2B2	0	-1.52239	0.114999	SH2B3/SRC/FYN/PRKCA/LCK/PTPN6/GRB2/SH2B2/LYN	0	-1.52745	0.138666	CBL/SOCS1/LCK/FYN/SH2B3/GRB2/LYN/SH2B2	0
R-HSA-1442490	Extracellular matrix organization	Degradation of the extracellular matrix	Collagen degradation	-0.855999	0.864067	COL4A4/MMP14/PHYKPL/ADAM9/COL5A3/COL4A3/COL6A2/COL18A1/MMP19/COL4A2/COL11A2/CTSB/ADAM17/CTSL/COL19A1/COL7A1/FURIN/ADAM10/CTSK	0	1.16562	0.360899	ELANE/COL17A1/COL23A1/MMP8/MMP2/COL5A1/COL9A2	0	-1.5202	0.0522542	COL6A3/COL15A1/COL4A2/MMP11/CTSB/PHYKPL/COL4A4/COL1A1/MMP14/MMP19/COL10A1/COL13A1/COL4A1/COL4A3/COL19A1/COL6A1/COL18A1/FURIN/COL6A2/COL11A2/ADAM17/COL7A1/CTSK	0
R-HSA-1445148	Vesicle-mediated transport	Membrane Trafficking	Translocation of SLC2A4 (GLUT4) to the plasma membrane	-1.38205	0.0778771	PRKAG2/RAB8A/EXOC1/MYH9/TBC1D4/C2CD5/RAB10/YWHAZ/AKT2/TUBB1/RAB11A/ACTB/EXOC8/TUBA1A/MYO1C/EXOC3/STXBP3/SFN/CALM3/RALGAPB/VAMP2/RAC1/STX4/SNAP23/RHOQ	0	-2.02781	0.000518296	CALM2/C2CD5/RALGAPA2/PRKAG1/YWHAB/MYO1C/YWHAZ/TUBB1/RAB8A/MYH9/SFN/RAB10/TUBA1A/RAB11A/EXOC8/AKT2/STX4/VAMP2/EXOC3/STXBP3/ACTB/RALGAPB/RAC1/SNAP23/CALM3/RHOQ	1	0.743488	0.939864	TUBA1B/RAB13/CALM1/YWHAH/TUBA1C/TBC1D1/EXOC4/PRKAB2/LNPEP/EXOC2/ASPSCR1/EXOC5/ACTG1	0
R-HSA-1474151	Metabolism	Metabolism of vitamins and cofactors	Tetrahydrobiopterin (BH4) synthesis, recycling, salvage and regulation	0.526403	0.996355	DHFR/CALM1/PRKG2	0	-0.753924	0.893392	PTS/CALM2/CALM3	0	0.949137	0.670531	DHFR/CALM1	0
R-HSA-1474165	Reproduction		Reproduction	1.29548	0.154948	BRCA2/BLM/RAD51/DMC1/CDK4/CDK2/H2AX/RAD51C/H2AZ2/MLH1/MSH5/RPA1/BRCA1/RPA3/RBBP8/MRE11/SMC3/CATSPER2/TERF1/SYCE2	0	0.949072	0.696048	BRCA2/RAD51/BLM/DMC1/CDK4/CDK2/MLH1/H2AX/RAD51C/MSH5/CATSPER2	0	1.58644	0.014554	H2AX/BRCA2/H2AZ2/RAD51C/BLM/DMC1/RPA1/CDK4/CDK2/SMC3/RAD51/BRCA1/RPA3/MLH1/SMC1A/RBBP8/TERF1/MSH5	1
R-HSA-1474228	Extracellular matrix organization	Degradation of the extracellular matrix	Degradation of the extracellular matrix	-0.898494	0.844738	COL6A2/COL18A1/MMP19/HTRA1/ADAMTS4/PSEN1/COL4A2/COL11A2/CTSB/ADAM17/CTSL/COL19A1/MMP24/NCSTN/COL7A1/FURIN/ADAM10/TIMP1/TIMP2/CTSK/CAPN13/MMP25/ADAM8/CD44	0	1.02177	0.566156	ELANE/CTSG/COL17A1/ADAM15/COL23A1/MMP8/MMP2/HSPG2/FBN1/COL5A1/COL9A2/TPSAB1/CAPN3/ELN/CAPN11/COL16A1	0	-1.26612	0.132984	SPP1/COL6A3/COL15A1/COL4A2/MMP11/CTSB/CAPN10/CTSS/PHYKPL/CAPN12/COL4A4/TIMP2/COL1A1/HTRA1/SCUBE1/MMP14/MMP19/CAPN7/COL10A1/COL13A1/COL4A1/A2M/TIMP1/COL4A3/LAMA5/CD44/COL19A1/LAMB1/COL6A1/CAPN13/COL18A1/FURIN/COL6A2/MMP24/CAPNS2/SCUBE3/MMP25/COL11A2/ADAMTS4/ADAM17/COL7A1/CTSK/ADAM8	0
R-HSA-1474244	Extracellular matrix organization		Extracellular matrix organization	-0.940297	0.834335	COL6A2/COL18A1/MMP19/EFEMP2/HTRA1/ADAMTS4/ADAM12/ITGA3/MADCAM1/PSEN1/VCAN/SDC2/TGFB1/COL4A2/MATN1/COL11A2/CTSB/ADAM17/CTSL/BMP10/COLGALT1/COL19A1/LOXL1/LOXL2/ITGA7/P4HA2/MMP24/ITGAL/NCSTN/COL7A1/ADAM19/ITGB2/FURIN/ADAM10/TIMP1/TIMP2/CTSK/EMILIN2/ICAM1/CAPN13/MMP25/ADAM8/CD44/ITGA5/ITGAD/PECAM1/ITGB4/LTBP2/ITGAX	0	0.932359	0.750898	ELANE/CTSG/CEACAM6/CEACAM8/COL17A1/ITGA9/ADAM15/COL23A1/FBLN5/MMP8/MMP2/HSPG2/ADAMTS14/LOXL3/LAMB2/FBN1/PLOD2/COL5A1/COL9A2/MATN4/NRXN1/TPSAB1/CAPN3/PTPRS/LTBP1/SERPINH1/ELN/CAPN11/COL16A1/P3H1/PXDN/SH3PXD2A/ICAM2/LAMA3/ITGA6/DST/SCUBE1/FBLN1/CAPN14/EMILIN1/PLOD3/COL1A1/ITGAE/LAMC1/CD47	0	-1.22777	0.0825873	CASK/THBS1/HTRA1/TRAPPC4/ITGAL/EMILIN2/DAG1/BMP10/P4HA2/SCUBE1/MMP14/TGFB1/ITGA7/MMP19/CAPN7/ITGB8/ITGA10/COL10A1/COL13A1/SDC2/COL4A1/A2M/TIMP1/PCOLCE/COL4A3/LAMA5/PECAM1/CD44/ADAMTS3/EFEMP2/COL19A1/ICAM5/LAMB1/COL6A1/CAPN13/ITGA3/TNXB/LAMA2/ITGB7/COL18A1/FURIN/ADAMTS2/COL6A2/MMP24/CAPNS2/SCUBE3/LTBP3/PLEC/LOXL2/MMP25/ADAM12/MADCAM1/COL11A2/ADAMTS4/ADAM17/COL7A1/ITGAD/MATN1/DDR1/ITGB4/ADAM19/CTSK…	0
R-HSA-1474290	Extracellular matrix organization	Collagen formation	Collagen formation	0.814901	0.887342	COL17A1/LOXL3/COL23A1/P3H1/COLGALT2/P4HB/PLOD3/PPIB/PLOD2/COL5A1/ADAMTS14/COL9A2/PXDN/ITGA6/CRTAP/COL4A5/PCOLCE2/LAMA3/SERPINH1/COL16A1	0	1.06163	0.505466	COL17A1/COL23A1/ADAMTS14/LOXL3/PLOD2/COL5A1/COL9A2/SERPINH1/COL16A1/P3H1/PXDN/LAMA3/ITGA6/DST/PLOD3/COL1A1/COL4A5/COLGALT2/P3H3/CRTAP/CD151/LOX/MMP9	0	0.780028	0.909069	P4HB/PPIB/COLGALT2/P3H1/COL17A1/PLOD3/LOXL3/PCOLCE2	0
R-HSA-1480926	Transport of small molecules	O2/CO2 exchange in erythrocytes	O2/CO2 exchange in erythrocytes	0.825087	0.805264	CYB5RL/CA2/RHAG/CA1/SLC4A1/AQP1	0	0.911692	0.706732	CYB5RL/RHAG/SLC4A1/CA1/CA2/AQP1/HBB	0	-0.695136	0.91348	HBB/HBA2/HBA1/CYB5R1/CA4/CYB5R4	0
R-HSA-1482788	Metabolism	Metabolism of lipids	Acyl chain remodelling of PC	-1.58931	0.0918735	PNPLA8/PLA2G10/LPCAT1/PLB1/PLAAT3/LPCAT3/LPCAT4	0	-1.25695	0.297127	TMEM86B/PLAAT3/PLA2G4B/PLA2G4C/PNPLA8/PLA2G10/LPCAT1/LPCAT2/PLB1/LPCAT3/LPCAT4	0	-1.50853	0.154545	LPCAT4/PNPLA8/LPCAT1/PLA2G10/PLAAT3	0
R-HSA-1482801	Metabolism	Metabolism of lipids	Acyl chain remodelling of PS	-1.29607	0.28166	PLA2G10/PLAAT3/LPCAT3/OSBPL8/LPCAT4	0	-1.20031	0.356895	LPCAT3/OSBPL8/LPCAT4	0	-0.902888	0.7157	MBOAT1/LPCAT3/PLA2G4B/OSBPL10/OSBPL8/LPCAT4/PLA2G10/PLAAT3	0
R-HSA-1482839	Metabolism	Metabolism of lipids	Acyl chain remodelling of PE	-1.38838	0.184184	PNPLA8/PLA2G10/ABHD4/PLAAT3/LPCAT3/LPCAT4	0	-0.895297	0.714989	PLAAT4/PLAAT5/PLAAT3/PLA2G4B/PLA2G4C/PNPLA8/PLA2G10/ABHD4/LPCAT3/LPCAT4	0	-1.68287	0.0625419	PLAAT4/LPCAT4/PNPLA8/ABHD4/PLA2G10/PLAAT3	0
R-HSA-1482925	Metabolism	Metabolism of lipids	Acyl chain remodelling of PG	-0.966989	0.622098	PLA2G10/LPCAT1/LPCAT4	0	0.608744	0.965901	CRLS1/PLA2R1/PLA2G4A	0	-1.0418	0.566929	LPCAT4/LPCAT1/PLA2G10	0
R-HSA-1483166	Metabolism	Metabolism of lipids	Synthesis of PA	0.985801	0.639457	GPD2/PLD1/GPD1L/DDHD2/PLA2G4A/MIGA2/MIGA1/PLA2R1/AGPAT5/GPD1/GNPAT/ACP6/GPAM/AGPAT2	0	0.989529	0.613272	GPD2/PLD1/ACP6/MIGA2/DDHD2/MIGA1/PLA2R1/GPD1L/PLA2G4A/AGPAT4/GPD1/GPAT2/AGPAT5/JMJD7-PLA2G4B/AGPAT2	0	0.8824	0.784011	GPD2/PLD1/GPAM/GPD1L/PLA2G4A/LCLAT1/GNPAT/DDHD2/AGPAT5/AGPAT3/AGPAT2/MIGA1/PLA2R1/GPD1	0
R-HSA-1483191	Metabolism	Metabolism of lipids	Synthesis of PC	-1.17315	0.350063	LPIN2/LPCAT1/SLC44A2/ABHD3/STARD10/PCYT1A	0	-1.18176	0.334948	SLC44A3/STARD10/LPCAT1/LPIN2/ABHD3/SLC44A2/PCYT1A	0	-1.07203	0.481759	CHKB/SLC44A2/PHOSPHO1/ABHD3/PCYT1A/LPCAT1/MFSD2A/STARD10	0
R-HSA-1483206	Metabolism	Metabolism of lipids	Glycerophospholipid biosynthesis	-1.08572	0.399215	LPIN2/PITPNB/GPAT3/PLA2G10/ABHD4/CDS2/LPCAT1/PLB1/PLAAT3/LPCAT3/SLC44A2/ABHD3/STARD10/OSBPL8/GPCPD1/PGS1/LPCAT4/PLD2/PCYT1A/DGAT2/MBOAT7	0	-0.893785	0.845388	HADHB/GPAT4/AGPAT1/CDIPT/SLC44A3/DDHD1/STARD10/PLA2G10/ABHD4/PISD/LPCAT1/CDS2/LPCAT2/PITPNB/GPAT3/LPIN2/PLA2G15/PLB1/GPCPD1/ABHD3/PGS1/LPCAT3/SLC44A2/PLD2/DGAT2/MBOAT7/OSBPL8/LPCAT4/PCYT1A	0	-0.958118	0.705697	LPCAT4/PNPLA8/ABHD3/CDS2/PCYT1A/LPCAT1/MFSD2A/ABHD4/PLA2G10/GPAT2/PGS1/PLD2/DGAT2/GPCPD1/STARD10/PLAAT3/MBOAT7	0
R-HSA-1483213	Metabolism	Metabolism of lipids	Synthesis of PE	0.720029	0.905544	SELENOI	0	0.648687	0.938817	SELENOI	0	0.6055	0.974806	SELENOI	0
R-HSA-1483249	Metabolism	Inositol phosphate metabolism	Inositol phosphate metabolism	0.731682	0.94327	OCRL/ITPKA/INPP1/PPIP5K1/NUDT4/PLCB4	0	0.794472	0.893392	OCRL/ITPKA/PLCB4/PPIP5K1/INPP1/PLCH1/NUDT4/NUDT10/PLCD1/NUDT11/MINPP1/INPP5B/PLCB1	0	0.951036	0.705697	ITPKA/NUDT4/OCRL/INPP1/CALM1/PPIP5K2/IMPA1/PLCB1	0
R-HSA-1483255	Metabolism	Metabolism of lipids	PI Metabolism	-1.51846	0.0237054	PIP5K1C/MTMR14/PIK3C2A/INPP4A/PI4K2A/INPP4B/TNFAIP8L3/PIK3C2B/PI4KB/MTMR3/PIK3C3/GDE1/MTMR12/RUFY1/PIP5K1A/ARF1/SBF1/PIK3CA/PITPNB/PIK3R2/PIP4K2A/MTMR10/INPP5K/GDPD3/PNPLA6/PTEN/PIK3R5/MTMR1/RAB5A/PIK3CD/SBF2	1	-1.62792	0.00957773	PIK3CB/PIK3C3/MTMR12/PIP5K1C/GDPD3/PLEKHA2/INPP4A/PI4KB/PIK3CA/ARF1/INPP5K/PIP5K1A/PITPNB/RUFY1/PIK3R2/PIK3R5/GDE1/PTEN/PNPLA6/MTMR10/RAB5A/PIP4K2A/PIK3CD/MTMR1/SBF2	1	-1.11018	0.421619	RAB4A/PLEKHA3/TNFAIP8L3/PIK3C2A/PIK3C2B/PIK3R3/PLEKHA1/MTMR1/PIK3C3/MTMR12/PIP5K1A/ARF1/MTMR14/MTMR3/PI4K2A/PITPNB/PIK3CA/PIK3R2/INPPL1/PIK3R4/MTMR10/GDPD5/PIK3CD/INPP4B/RAB5A/PNPLA6/PTEN/SBF1/SBF2/PIK3R5/INPP5K/GDPD3	0
R-HSA-1483257	Metabolism	Metabolism of lipids	Phospholipid metabolism	-1.25636	0.115592	PISD/PIK3C3/GDE1/MTMR12/PNPLA8/RUFY1/GPAT4/PIP5K1A/ARF1/SBF1/LPIN2/PIK3CA/PITPNB/GPAT3/PLA2G10/ABHD4/CDS2/LPCAT1/PLB1/PIK3R2/PLAAT3/PIP4K2A/LPCAT3/MTMR10/INPP5K/GDPD3/PNPLA6/SLC44A2/PTEN/PIK3R5/ABHD3/STARD10/MTMR1/RAB5A/OSBPL8/PIK3CD/GPCPD1/PGS1/LPCAT4/PLD2/PCYT1A/SBF2/DGAT2/MBOAT7	0	-1.26444	0.0694553	HADHB/TNFAIP8L3/GPAT4/MTMR3/AGPAT1/PIK3C2B/CDIPT/SLC44A3/DDHD1/STARD10/PLA2G10/PIK3CB/PIK3C3/MTMR12/ABHD4/PIP5K1C/GDPD3/PISD/LPCAT1/PLEKHA2/INPP4A/PI4KB/CDS2/LPCAT2/PIK3CA/ARF1/INPP5K/PIP5K1A/PITPNB/RUFY1/GPAT3/LPIN2/PLA2G15/PIK3R2/PIK3R5/GDE1/PTEN/PNPLA6/MTMR10/PLB1/GPCPD1/ABHD3/RAB5A/PGS1/LPCAT3/SLC44A2/PLD2/PIP4K2A/DGAT2/PIK3CD/MBOAT7/MTMR1/OSBPL8/LPCAT4/PCYT1A/SBF2	0	-0.94165	0.789832	DGAT1/PITPNM2/RAB4A/ACP6/PLEKHA3/TNFAIP8L3/OSBPL10/PIK3C2A/PIK3C2B/OSBPL8/PLA2G6/PISD/PIK3R3/AGPAT4/PLEKHA1/MTMR1/ETNK1/PLB1/PIK3C3/CHKB/GPAT3/MTMR12/SLC44A2/PIP5K1A/ARF1/MTMR14/MTMR3/PI4K2A/PITPNM1/PITPNB/PIK3CA/PHOSPHO1/PIK3R2/INPPL1/PIK3R4/MTMR10/GDPD5/PIK3CD/PLAAT4/GPAT4/INPP4B/LPCAT4/RAB5A/PNPLA8/ABHD3/CDS2/PNPLA6/PCYT1A/LPCAT1/MFSD2A/PTEN/ABHD4/SBF1/PLA2G10/SBF2/PIK3R5/GPAT2/INPP5K/PGS1/PLD…	0
R-HSA-1489509	Signal Transduction	Intracellular signaling by second messengers	DAG and IP3 signaling	-1.69098	0.0262886	CAMK2D/PRKAR2A/AHCYL1/CAMKK2/PRKAR1B/ADCY7/PLCG1/ITPR3/ADCY3/CAMK4/ITPR2/PRKAR1A/CREB1/CAMK2G/CAMKK1/CALM3/PDE1B/PRKCD/PRKACA	1	-1.87316	0.00590439	PRKAR2A/PRKAR1B/CALM2/PRKCA/CAMK4/AHCYL1/CAMKK2/ADCY7/ADCY3/CAMKK1/PDE1B/CAMK2G/PRKAR1A/ITPR2/CREB1/PRKACA/CALM3/PRKCD	1	-0.937247	0.708002	ITPR2/ADCY7/PRKAR2A/CALM3/PRKAR1A/ADCY3/CREB1/PRKCE/CAMK2D/PRKAR1B/CAMK2G/ITPR1/PRKCG/ITPR3/PRKCD/PLCG1/CAMK4/PDE1B/CAMKK1/PRKACA	0
R-HSA-1500620	Cell Cycle	Meiosis	Meiosis	1.51654	0.0380144	BRCA2/BLM/RAD51/DMC1/CDK4/CDK2/H2AX/RAD51C/H2AZ2/MLH1/MSH5/RPA1/BRCA1/RPA3/RBBP8/MRE11/SMC3/TERF1/SYCE2	1	1.08553	0.472547	BRCA2/RAD51/BLM/DMC1/CDK4/CDK2/MLH1/H2AX/RAD51C/MSH5/H2AZ2	0	1.84498	0.000961609	H2AX/BRCA2/H2AZ2/RAD51C/BLM/DMC1/RPA1/CDK4/CDK2/SMC3/RAD51/BRCA1/RPA3/MLH1/SMC1A/RBBP8/TERF1/MSH5	1
R-HSA-1500931	Cell-Cell communication		Cell-Cell communication	-1.24863	0.165598	NECTIN2/CLDN5/SRC/PALS1/NECTIN4/CTNNB1/NCK2/PLEC/NECTIN3/PARD6G/TESK1/ITGB1/MOV10/PTPN6/KIRREL2/TNRC6C/FERMT2/AGO1/SP1/PTK2B/ACTB/AGO4/FYN/PIK3CA/PRDM8/SNAI1/SIRPG/PIK3R2/ZC3H12A/SIRPB1/ADAM19/TNRC6B/ZEB2/IQGAP1/TYROBP/FYB1/VASP/AGO2/GRB2/KIRREL3/SIRPA/PXN/ITGB4	0	-1.49573	0.0170199	SKAP2/AGO1/SRC/NECTIN4/PARD6G/SPTAN1/CLDN23/FYN/ADAM19/NECTIN2/LIMS1/PIK3CB/NCK2/AGO4/ACTN4/TNRC6C/FERMT2/SIRPG/PIK3CA/SNAI1/ACTN1/ITGB1/PIK3R2/PTPN6/SP1/PRDM8/PTK2B/SIRPB1/ACTB/TYROBP/ZEB2/KIRREL3/TNRC6B/AGO2/GRB2/VASP/IQGAP1/FYB1/PXN/ITGB4/SIRPA	1	-1.20146	0.286933	CTNNB1/ANG/LIMS2/TNRC6B/CASK/CLDN9/ANGPTL4/PTK2/IQGAP1/ILK/NECTIN3/MOV10/SIRPB1/AFDN/AGO4/AGO1/PIK3CA/SNAI1/PIK3R2/FYB1/PALS1/PARD6A/ZEB2/FYN/VASP/KIRREL2/TESK1/SIRPG/SIRPA/TYROBP/GRB2/PLEC/AGO2/PXN/ITGB4/KIRREL3/ADAM19/ZC3H12A	0
R-HSA-1502540	Signal Transduction	Signaling by TGFB family members	Signaling by Activin	-0.901048	0.739134	MAPK1/TGFBR3/ACVR1B/ACVR2A/ACVR1C/DRAP1/INHBB/MAPK3	0	-1.02756	0.537817	ACVR1C/TGFBR3/MAPK1/SMAD2/ACVR1B/DRAP1/INHBB/MAPK3	0	-1.10918	0.462932	INHBB/ACVR2A/ACVR1C/MAPK3	0
R-HSA-1538133	Cell Cycle	Cell Cycle, Mitotic	G0 and Early G1	2.54352	3.57416e-08	PCNA/CDC25A/CCNA2/CDC6/MYBL2/CDK1/TOP2A/E2F1/LIN9/RBL1/CDK2/TFDP2/CCNE1/CCNE2	1	2.32589	4.36263e-06	CDC25A/CCNA2/MYBL2/CDK1/TOP2A/PCNA/E2F1/TFDP2/LIN9/CDC6/CDK2/CCNE1/RBL1	1	2.54802	2.38887e-09	PCNA/CDC6/RBL1/CDC25A/CCNA2/CCNE2/MYBL2/LIN9/CDK1/TOP2A/CDK2/CCNE1/E2F1/LIN52/RBBP4/HDAC1/TFDP1/TFDP2/MYC	1
R-HSA-156580	Metabolism	Biological oxidations	Phase II - Conjugation of compounds	1.97144	0.00089162	AHCY/GSTP1/GGCT/SLC35D1/GSS/ABHD10/UGT3A2/ESD/MAT2A/ACSM1/GCLC/SULT1C4/MTR/MGST1/CHAC2/ABHD14B/AKR1A1/COMT/GSTA4/GSTZ1/SLC26A2/MGST3/MGST2/GCLM/PODXL2/GSTM5/SLC26A1	1	1.80272	0.00358558	AHCY/SULT1C4/GSTP1/GGCT/UGT3A2/ACSM1/MAT2A/GSTM5/SLC35D1/GSS/ABHD10/ESD/CHAC2/GCLC/MTR/HPGDS/SLC26A1/GSTA4/ABHD14B/GSTZ1/AKR1A1/NNMT/SLC26A2/COMT/PODXL2/GCLM/MGST2/MGST1/SULT1A2/N6AMT1/MGST3/GSTM2/BPNT1	1	1.92416	0.000445411	GGCT/GSTP1/SLC35D1/GSS/AHCY/UGT3A2/MGST1/ABHD10/MGST3/GCLC/COMT/MTR/MGST2/SLC26A2/ESD/AKR1A1/UGDH/ABHD14B/GSTZ1/GSTA4/GCLM/ACSM1/MAT2A/CHAC2/BPNT2/PODXL2/BPNT1	1
R-HSA-156581	Metabolism	Biological oxidations	Methylation	1.44856	0.17443	AHCY/MAT2A/MTR/COMT	0	1.17722	0.410989	AHCY/MAT2A/MTR/NNMT/COMT/N6AMT1	0	1.60132	0.0600223	AHCY/COMT/MTR/MAT2A	0
R-HSA-156584	Metabolism	Biological oxidations	Cytosolic sulfonation of small molecules	1.00367	0.61756	SULT1C4/ABHD14B/SLC26A2/PODXL2/SLC26A1/BPNT1	0	0.864462	0.766276	SULT1C4/SLC26A1/ABHD14B/SLC26A2/PODXL2/SULT1A2/BPNT1/TPST1	0	0.89246	0.750519	SLC26A2/ABHD14B/BPNT2/PODXL2/BPNT1	0
R-HSA-156590	Metabolism	Biological oxidations	Glutathione conjugation	1.74325	0.0164608	GSTP1/GGCT/GSS/ESD/GCLC/MGST1/CHAC2/AKR1A1/GSTA4/GSTZ1/MGST3/MGST2/GCLM/GSTM5	1	1.58993	0.0428766	GSTP1/GGCT/GSTM5/GSS/ESD/CHAC2/GCLC/HPGDS/GSTA4/GSTZ1/AKR1A1/GCLM/MGST2/MGST1/MGST3/GSTM2	1	1.62896	0.0508046	GGCT/GSTP1/GSS/MGST1/MGST3/GCLC/MGST2/ESD/AKR1A1/GSTZ1/GSTA4/GCLM/CHAC2	0
R-HSA-1566948	Extracellular matrix organization	Elastic fibre formation	Elastic fibre formation	-0.900171	0.77308	BMP10/LOXL1/LOXL2/FURIN/EMILIN2/ITGA5/LTBP2	0	-1.05833	0.474111	LOXL2/TGFB1/BMP10/ITGB1/FURIN/LOXL1/ITGA5/LTBP2/EMILIN2	0	-0.772058	0.920361	EMILIN2/BMP10/TGFB1/ITGB8/EFEMP2/FURIN/LTBP3/LOXL2/ITGA5/LTBP2	0
R-HSA-156711	Cell Cycle	Cell Cycle, Mitotic	Polo-like kinase mediated events	2.34344	3.21178e-06	CDC25A/WEE1/MYBL2/PKMYT1/FOXM1/CENPF/CCNB2/LIN9/CCNB1/CDC25C/PLK1	1	2.35805	3.63629e-06	CDC25A/PKMYT1/MYBL2/FOXM1/CENPF/WEE1/CCNB1/CCNB2/LIN9/CDC25C/PLK1	1	2.38803	9.49053e-08	CDC25A/WEE1/CCNB2/MYBL2/LIN9/FOXM1/CENPF/PKMYT1/CDC25C/PLK1/LIN52/CCNB1/RBBP4	1
R-HSA-156827	Metabolism of proteins	Translation	L13a-mediated translational silencing of Ceruloplasmin expression	2.99132	3.19834e-22	EIF3E/RPS24/EIF3B/RPLP0/RPL15/RPLP1/RPS8/RPS20/RPL7A/RPL7/RPSA/RPL22/RPL5/EIF3C/RPL31/RPL35/EIF3L/RPS17/RPS12/RPS5/RPL27/RPL10A/RPL22L1/RPS15/RPS19/RPS13/RPL39/EIF3M/RPL26/RPS3A/RPS23/RPL4/RPL6/RPS14/RPL19/RPS4X/RPL36/RPS2/EIF4B/RPS21/RPL23/RPLP2/RPL37A/RPL14/RPL29/EIF3F/RPS6/RPL3L/RPL8/EIF3H/RPL3/RPS18/RPL13/RPL18/EIF1AX/RPS28/RPS7/RPL24/RPS15A/RPL35A/RPL13A/RPS29/RPL18A/RPL32/RPL12/RPL21/RPS3/R…	1	3.09962	1.00649e-23	EIF3E/RPS24/RPL15/RPLP0/RPL22/RPL39/RPLP1/RPS8/RPS20/RPL7/RPL5/RPL31/EIF3B/RPL7A/RPL27/RPL22L1/RPS12/EIF3C/RPS13/RPS19/RPL3L/EIF3L/RPSA/RPL26/RPS14/RPL19/RPL35/RPL10A/EIF3M/RPL29/RPS15A/RPS15/RPS21/RPS5/RPL23/RPS23/RPLP2/RPS18/RPS3A/RPL4/RPL3/RPS17/RPL6/EIF4B/RPL36/RPS7/RPL9/RPS27A/RPL37A/RPL18/RPS28/RPS2/RPL13/RPL35A/RPL34/RPL8/RPL14/EIF3F/EIF3H/EIF1AX/RPS29/RPL24/RPS4X/RPL13A/RPL32/RPL38/RPL21/…	1	2.57276	3.67144e-13	EIF2S2/EIF3B/RPLP0/EIF3E/RPS24/RPS17/RPL15/RPSA/RPLP1/EIF2S1/EIF3A/RPS5/RPL35/RPL7A/RPS4X/RPL26L1/RPS27L/RPS8/RPL10A/RPS20/RPS15/RPS6/EIF3L/EIF3C/RPS2/EIF3K/RPL7/RPL6/RPL14/RPS3A/RPL37A/RPL4/RPL36/RPL27A/EIF3F/RPS19/EIF4B/RPS23/RPS12/RPL5/EIF3H/RPL18A/RPL36A/RPL31/RPS3/RPL8/RPL39L/EIF3M/EIF1AX/RPL22/RPL22L1/RPL12/RPL30/RPL13A/RPL13/RPLP2/RPL27/RPL24/RPL18/RPL21/RPS11/RPS28/RPL26/RPL10/RPL32/RPS29…	1
R-HSA-156842	Metabolism of proteins	Translation	Eukaryotic Translation Elongation	3.04797	1.53103e-21	RPS24/RPLP0/RPL15/RPLP1/RPS8/RPS20/RPL7A/RPL7/RPSA/RPL22/RPL5/RPL31/RPL35/RPS17/EEF1B2/RPS12/RPS5/RPL27/RPL10A/RPL22L1/RPS15/RPS19/RPS13/RPL39/RPL26/RPS3A/RPS23/RPL4/RPL6/RPS14/RPL19/RPS4X/RPL36/RPS2/RPS21/RPL23/RPLP2/RPL37A/RPL14/RPL29/EEF2/RPS6/RPL3L/RPL8/EEF1A1/RPL3/RPS18/RPL13/RPL18/RPS28/RPS7/RPL24/RPS15A/RPL35A/RPL13A/RPS29/RPL18A/RPL32/RPL12/RPL21/RPS3/RPL38/RPS27A/RPL36A/RPL10/RPL27A/RPL9…	1	3.11595	1.46116e-21	RPS24/RPL15/RPLP0/RPL22/RPL39/RPLP1/RPS8/RPS20/RPL7/RPL5/RPL31/RPL7A/RPL27/RPL22L1/RPS12/RPS13/RPS19/RPL3L/RPSA/RPL26/RPS14/RPL19/RPL35/RPL10A/RPL29/RPS15A/RPS15/RPS21/RPS5/RPL23/RPS23/EEF2/RPLP2/RPS18/RPS3A/RPL4/EEF1B2/RPL3/RPS17/RPL6/RPL36/RPS7/RPL9/RPS27A/RPL37A/RPL18/RPS28/RPS2/RPL13/RPL35A/RPL34/RPL8/RPL14/RPS29/RPL24/RPS4X/RPL13A/EEF1A1/RPL32/RPL38/RPL21/RPS6/RPL12/RPL18A/RPS3/RPL37/RPL10	1	2.4683	1.42286e-10	RPLP0/RPS24/RPS17/RPL15/RPSA/EEF1B2/RPLP1/RPS5/RPL35/RPL7A/RPS4X/RPL26L1/RPS27L/RPS8/RPL10A/RPS20/RPS15/RPS6/RPS2/RPL7/RPL6/RPL14/RPS3A/EEF1A1/RPL37A/RPL4/RPL36/RPL27A/RPS19/RPS23/RPS12/RPL5/RPL18A/RPL36A/RPL31/RPS3/RPL8/RPL39L/RPL22/RPL22L1/RPL12/RPL30/RPL13A/RPL13/RPLP2/RPL27/RPL24/RPL18/RPL21/RPS11/RPS28/RPL26/RPL10/RPL32/RPS29/RPS13/RPL28/RPL23/RPS25/RPS14/RPL19/RPS21/EEF2/RPL11/RPS7/RPL35A/R…	1
R-HSA-156902	Metabolism of proteins	Translation	Peptide chain elongation	3.04295	6.4048e-21	RPS24/RPLP0/RPL15/RPLP1/RPS8/RPS20/RPL7A/RPL7/RPSA/RPL22/RPL5/RPL31/RPL35/RPS17/RPS12/RPS5/RPL27/RPL10A/RPL22L1/RPS15/RPS19/RPS13/RPL39/RPL26/RPS3A/RPS23/RPL4/RPL6/RPS14/RPL19/RPS4X/RPL36/RPS2/RPS21/RPL23/RPLP2/RPL37A/RPL14/RPL29/EEF2/RPS6/RPL3L/RPL8/EEF1A1/RPL3/RPS18/RPL13/RPL18/RPS28/RPS7/RPL24/RPS15A/RPL35A/RPL13A/RPS29/RPL18A/RPL32/RPL12/RPL21/RPS3/RPL38/RPS27A/RPL36A/RPL10/RPL27A/RPL9/RPS27L…	1	3.12833	9.41905e-23	RPS24/RPL15/RPLP0/RPL22/RPL39/RPLP1/RPS8/RPS20/RPL7/RPL5/RPL31/RPL7A/RPL27/RPL22L1/RPS12/RPS13/RPS19/RPL3L/RPSA/RPL26/RPS14/RPL19/RPL35/RPL10A/RPL29/RPS15A/RPS15/RPS21/RPS5/RPL23/RPS23/EEF2/RPLP2/RPS18/RPS3A/RPL4/RPL3/RPS17/RPL6/RPL36/RPS7/RPL9/RPS27A/RPL37A/RPL18/RPS28/RPS2/RPL13/RPL35A/RPL34/RPL8/RPL14/RPS29/RPL24/RPS4X/RPL13A/EEF1A1/RPL32/RPL38/RPL21/RPS6/RPL12/RPL18A/RPS3/RPL37/RPL10/RPL36A/R…	1	2.4991	6.35512e-11	RPLP0/RPS24/RPS17/RPL15/RPSA/RPLP1/RPS5/RPL35/RPL7A/RPS4X/RPL26L1/RPS27L/RPS8/RPL10A/RPS20/RPS15/RPS6/RPS2/RPL7/RPL6/RPL14/RPS3A/EEF1A1/RPL37A/RPL4/RPL36/RPL27A/RPS19/RPS23/RPS12/RPL5/RPL18A/RPL36A/RPL31/RPS3/RPL8/RPL39L/RPL22/RPL22L1/RPL12/RPL30/RPL13A/RPL13/RPLP2/RPL27/RPL24/RPL18/RPL21/RPS11/RPS28/RPL26/RPL10/RPL32/RPS29/RPS13/RPL28/RPL23/RPS25/RPS14/RPL19/RPS21/EEF2/RPL11/RPS7/RPL35A/RPL3/RPL…	1
R-HSA-157118	Signal Transduction	Signaling by NOTCH	Signaling by NOTCH	-1.42378	0.0143726	PSMB10/PSENEN/ELF3/H3C10/PSMD13/PSMD6/MAMLD1/DLL1/MOV10/HDAC3/PSME3/PSMD9/TACC3/PSMB9/H2BC6/TBL1XR1/GZMB/PSMD4/TNRC6C/H4C9/PTCRA/AGO1/TLE4/YWHAZ/DTX1/PSMB3/PSEN1/PSME1/TLE2/AGO4/FBXW7/HIF1A/ST3GAL6/H2AC6/UBC/ADAM17/H2BC12/NOTCH4/SEL1L/SIRT6/E2F3/MAML1/H2BC11/HDAC9/HDAC5/KAT2B/RBPJ/DLL4/CREB1/NCSTN/H2BC4/B4GALT1/ST3GAL4/FURIN/TNRC6B/ADAM10/ITCH/TLE3/ATP2A1/EP300/MAML3/CREBBP/WWP2/AGO2/ARRB2/HES1/H…	1	-1.5975	0.00111334	MOV10/HDAC3/HDAC5/MAMLD1/TLE2/DLL1/H2BC26/H2BC7/PSMC1/H3C6/H3-3B/PSMB6/PSMA4/RAB6A/PSENEN/UBC/PSMB10/H2BC21/FBXW7/LFNG/DTX1/AGO1/PSMD9/IKZF1/PSMD13/H4C9/H2BC5/PSMD2/ELF3/PSMD8/SNW1/HDAC1/H2BC6/SIRT6/NCOR1/PTCRA/AGO4/TLE4/GZMB/YWHAZ/TNRC6C/PSMB3/HIF1A/PSME1/H3C10/H2AC6/ST3GAL6/H2BC12/HDAC4/TACC3/PSMD4/PSMB9/PSME3/B4GALT1/H2BC11/HDAC9/PSEN1/KAT2B/E2F3/TBL1XR1/DLL4/FURIN/MAML1/H2BC4/TLE3/ATP2A1/CREB…	1	-0.939399	0.797204	MAML1/ST3GAL6/PSMA6/H2AC6/H4C9/FLT4/E2F3/H4C4/WWP2/DLL1/MAMLD1/MOV10/HDAC3/H2BC12/FCER2/HIF1A/PSMB4/ST3GAL4/AGO4/AGO1/H4C16/KAT2B/DTX1/HDAC9/PSMD6/H2BC11/PSEN2/MIB2/H2BC4/DLL4/ITCH/PSMC4/SKP1/FBXW7/ARRB2/EP300/FURIN/SIRT6/TLE3/TLE2/H3-3A/ATP2A1/B4GALT1/AGO2/UBC/CREBBP/DTX2/ADAM17/NUMB/HES1/NOTCH2/HDAC5/NOTCH1/MAML2/TBL1X/HDAC7/NOTCH4	0
R-HSA-157579	Cell Cycle	Chromosome Maintenance	Telomere Maintenance	2.34724	2.08163e-08	PCNA/DSCC1/CCNA2/POLA1/POLD1/BLM/LIG1/CHTF18/RFC4/PRIM2/PRIM1/FEN1/RFC5/CDK2/RFC3/H2AX/H2AZ2/RUVBL2/NHP2/POLR2D/POLD2/WRN/GAR1/DNA2/RPA1/POLA2/SHQ1/ANKRD28/RFC1/POLR2K/RPA3/PIF1/TERF1/RUVBL1/WRAP53	1	1.88138	0.000909905	DSCC1/CCNA2/CHTF18/PCNA/BLM/POLA1/RFC3/POLD1/LIG1/FEN1/PRIM2/RFC4/CDK2/PRIM1/WRN/RFC5/RUVBL2/NHP2/H2AX/ANKRD28/H2AZ2/POLD2/POLA2/DNA2/GAR1/RFC1	1	2.48046	5.56316e-11	PCNA/POLA1/PRIM1/POLD1/RFC4/CCNA2/DSCC1/LIG1/RFC5/PRIM2/H2AX/POLR2D/FEN1/H2AZ2/BLM/RPA1/CDK2/RUVBL2/SHQ1/RPA3/NHP2/POLD2/GAR1/TERF1/RFC3/DNA2/CHTF18/POLA2/PIF1/POLR2K/RFC2/RUVBL1/ANKRD28/RFC1/DKC1	1
R-HSA-157858	Vesicle-mediated transport	Membrane Trafficking	Gap junction trafficking and regulation	-0.679674	0.979194	GJB2/SRC/CLTC/GJC2/TUBB1/CLTB/ACTB/TUBA1A/DAB2/DNM2	0	-1.09053	0.434729	CLTC/MYO6/AP2M1/GJB2/SRC/GJB6/TUBB1/CLTB/GJC2/TUBA1A/DAB2/ACTB/DNM2	0	0.889949	0.778485	TUBA1B/TUBA1C/CLTA/CLTCL1/ACTG1	0
R-HSA-15869	Metabolism	Metabolism of nucleotides	Metabolism of nucleotides	2.18582	1.26636e-06	TYMS/RRM1/TK1/DUT/GMPS/DTYMK/CTPS2/RRM2/UCK2/NUDT1/CTPS1/IMPDH2/PAICS/NME4/PPAT/NME1/AK2/ADK/UCKL1/ADAL/ADSS1/CAD/PFAS/GART/ITPA/ATIC/APRT/DCTD/ADSL/DCK/ENTPD5/DCTPP1/ADA/ADSS2/UMPS/HPRT1/NT5M/NME2	1	2.03023	3.73723e-05	TYMS/RRM1/TK1/DUT/RRM2/CTPS2/IMPDH2/GMPS/NUDT1/DTYMK/ADAL/UCK2/PAICS/ADK/CTPS1/NME4/ADSS1/NME1/DCTD/PFAS/ATIC/APRT/PPAT/CAD/GART/UCKL1/AK2/NT5M/ADSL/ITPA	1	2.24947	2.50278e-07	DTYMK/TYMS/GMPS/DUT/TK1/RRM1/UCK2/PPAT/NUDT1/HPRT1/AK2/UCKL1/NME4/CTPS2/DCTPP1/CTPS1/NME1/PAICS/RRM2/DCK/NUDT15/ENTPD5/CAD/ITPA/GART/PNP/PFAS/ADK/ADSL/ADA/ADSS1/ATIC/APRT/NME2/ADSS2/DNPH1/UMPS/AK6/DGUOK/IMPDH2	1
R-HSA-1592230	Organelle biogenesis and maintenance	Mitochondrial biogenesis	Mitochondrial biogenesis	1.21944	0.263893	IDH2/ATP5F1A/APOOL/ATP5MC1/ATP5MC3/MTX2/SSBP1/CHCHD3/SAMM50/PRKAB2/MAPK12/ATP5MC2/IMMT/ATP5PO/ATP5F1B/DMAC2L/CHCHD6/ATP5F1D/HCFC1/CHD9/MTERF1/TFB2M/ATP5F1C/ALAS1/POLRMT/ATP8/TFB1M	0	0.954635	0.685717	ATP5F1A/IDH2/SSBP1/MTX2/APOOL/MAPK12/PRKAB2/ATP5MC3/SAMM50/ATP8/ATP5MC1/ATP5MC2/CHCHD6/CHCHD3/ATP5F1D/ATP5PO/POLRMT/IMMT/TFB1M/SIRT5/TFAM/MTERF1/ATP5F1B	0	1.51405	0.0320018	IDH2/ATP5MC1/APOOL/ATP5MC3/CHCHD3/ATP5F1A/CALM1/MTX2/IMMT/SAMM50/DMAC2L/CHD9/ATP5F1B/ATP5PO/PPRC1/ALAS1/ATP5F1C/HCFC1/MED1/ATP5MC2/SSBP1/TFB2M/PRKAB2/MAPK12/DNAJC11/TGS1/ATP5MF/MTERF1/TMEM11/ATP5F1D/GABPA/MICOS13/ATP5PF/TWNK/GLUD1/CHCHD6/GLUD2/ATP5PB	1
R-HSA-159227	Metabolism of RNA	Processing of Capped Intron-Containing Pre-mRNA	Transport of the SLBP independent Mature mRNA	1.87822	0.00655688	NDC1/NUP107/NUP205/NUP93/NUP42/NUP188/NUP43/NUP35/NUP37/NUP160/NUP88/NCBP1/NUP210/SEH1L/NUP155/NUP133/NUP85/AAAS/NCBP2/NUP54	1	1.58303	0.044504	NUP107/NUP42/NUP93/NUP205/NUP43/NDC1/NUP188/NCBP1/NUP160/NUP88/NUP133/NUP37/NUP155/NUP35/SEH1L/NUP85/NUP54/NCBP2/RAE1	1	1.812	0.00611373	NDC1/NUP107/NUP210/NUP205/NUP35/NUP93/NUP188/NUP37/SEH1L/AAAS/NUP160/NUP85/NUP42/NUP88/NUP43/NCBP2/NUP155/NCBP1/NUP54	1
R-HSA-159230	Metabolism of RNA	Processing of Capped Intron-Containing Pre-mRNA	Transport of the SLBP Dependant Mature mRNA	1.88056	0.00330785	NDC1/NUP107/NUP205/NUP93/NUP42/NUP188/NUP43/NUP35/NUP37/NUP160/NUP88/NCBP1/NUP210/SEH1L/NUP155/NUP133/NUP85/AAAS/NCBP2/NUP54	1	1.55536	0.051753	NUP107/NUP42/NUP93/NUP205/NUP43/NDC1/NUP188/NCBP1/NUP160/NUP88/NUP133/NUP37/NUP155/NUP35/SEH1L/NUP85/NUP54/NCBP2/RAE1	0	1.77849	0.00887616	NDC1/NUP107/NUP210/NUP205/NUP35/NUP93/NUP188/NUP37/SEH1L/AAAS/NUP160/NUP85/NUP42/NUP88/NUP43/NCBP2/NUP155/NCBP1/NUP54	1
R-HSA-159231	Metabolism of RNA	Processing of Capped Intron-Containing Pre-mRNA	Transport of Mature mRNA Derived from an Intronless Transcript	1.92126	0.00179149	NDC1/NUP107/NUP205/NUP93/CPSF3/NUP42/NUP188/NUP43/CPSF1/NUP35/NUP37/NUP160/NUP88/NCBP1/NUP210/SEH1L/NUP155/NUP133/NUP85/AAAS	1	1.63397	0.0349486	NUP107/NUP42/NUP93/NUP205/NUP43/NDC1/CPSF3/NUP188/NCBP1/CPSF1/NUP160/NUP88/NUP133/NUP37/NUP155	1	1.83746	0.00322311	NDC1/NUP107/NUP210/NUP205/CPSF3/NUP35/NUP93/NUP188/NUP37/SEH1L/CPSF1/AAAS/NUP160/NUP85/NUP42/NUP88/NUP43/WDR33/NCBP2/NUP155/NCBP1/NUP54/FIP1L1	1
R-HSA-159234	Metabolism of RNA	Processing of Capped Intron-Containing Pre-mRNA	Transport of Mature mRNAs Derived from Intronless Transcripts	1.9157	0.00179424	NDC1/NUP107/NUP205/NUP93/CPSF3/NUP42/NUP188/NUP43/CPSF1/NUP35/NUP37/NUP160/NUP88/NCBP1/NUP210/SEH1L/NUP155/NUP133/NUP85/AAAS	1	1.60954	0.0325016	NUP107/NUP42/NUP93/NUP205/NUP43/NDC1/CPSF3/NUP188/NCBP1/CPSF1/NUP160/NUP88/NUP133/NUP37/NUP155	1	1.82331	0.00468001	NDC1/NUP107/NUP210/NUP205/CPSF3/NUP35/NUP93/NUP188/NUP37/SEH1L/CPSF1/AAAS/NUP160/NUP85/NUP42/NUP88/NUP43/WDR33/NCBP2/NUP155/NCBP1/NUP54/FIP1L1/SLBP	1
R-HSA-159236	Metabolism of RNA	Processing of Capped Intron-Containing Pre-mRNA	Transport of Mature mRNA derived from an Intron-Containing Transcript	1.55107	0.0237054	NDC1/NUP107/NUP205/NUP93/MAGOHB/NUP42/NUP188/NUP43/NUP35/NUP37/NUP160/NUP88/THOC3/UPF3B/NCBP1/NUP210/SEH1L/NUP155/SRSF7/NUP133/NUP85/AAAS/THOC6/THOC1/NCBP2/NUP54/SRSF6/THOC7	1	1.15103	0.366449	NUP107/NUP42/NUP93/NUP205/NUP43/NDC1/NUP188/NCBP1/MAGOHB/NUP160/NUP88/NUP133/UPF3B/NUP37/NUP155/NUP35/THOC1/SEH1L/THOC6/THOC3	0	1.5506	0.0389485	NDC1/MAGOHB/NUP107/NUP210/NUP205/NUP35/NUP93/THOC3/SRSF7/NUP188/NUP37/SEH1L/THOC7/AAAS/NUP160/SRSF6/UPF3B/NUP85/NUP42/NUP88/NUP43/SRSF9/NCBP2/FYTTD1/NUP155/NCBP1/NUP54/THOC6/SRSF1	1
R-HSA-1592389	Extracellular matrix organization	Degradation of the extracellular matrix	Activation of Matrix Metalloproteinases	-1.03804	0.568148	MMP24/FURIN/TIMP1/TIMP2/CTSK/MMP25	0	1.1867	0.386219	ELANE/CTSG/MMP8/MMP2/TPSAB1	0	-1.03534	0.554733	TIMP2/MMP14/TIMP1/COL18A1/FURIN/MMP24/MMP25/CTSK	0
R-HSA-1606322	Immune System	Innate Immune System	ZBP1(DAI) mediated induction of type I IFNs	-2.11462	0.00130645	RIPK3/IKBKB/IKBKG/TBK1/CHUK/NFKB1/TICAM1/RELA/RIPK1/MYD88/NFKBIB/NFKB2/NFKBIA	1	-1.92398	0.004619	TBK1/IKBKG/CHUK/RELA/IKBKB/NFKB1/NFKB2/NFKBIB/NFKBIA/RIPK3/RIPK1/MYD88	1	-1.91801	0.0101329	MYD88/IKBKG/NKIRAS1/RIPK1/CHUK/NFKB1/TBK1/RELA/TICAM1/NFKBIB/NFKB2/NFKBIA	1
R-HSA-1614558	Metabolism	Metabolism of amino acids and derivatives	Degradation of cysteine and homocysteine	1.50765	0.11575	GOT2/ETHE1/SLC25A10/MPST	0	1.71549	0.0294553	ETHE1/SLC25A10/GOT2/MPST	1	1.34165	0.249512	GOT2/SLC25A10/ETHE1/MPST/TXN2/ADO	0
R-HSA-1614635	Metabolism	Metabolism of amino acids and derivatives	Sulfur amino acid metabolism	1.93599	0.0016947	AHCY/ENOPH1/GOT2/ETHE1/SLC25A10/MTAP/MPST/GOT1/MTR/APIP/MRI1/ADI1	1	1.9328	0.0029015	AHCY/ETHE1/SLC25A10/GOT2/ENOPH1/MPST/GOT1/MTAP/MRI1/MTR/ADI1	1	1.84854	0.00402922	ENOPH1/MTAP/GOT2/AHCY/SLC25A10/APIP/ETHE1/MTR/GOT1/MPST/TXN2/MRI1	1
R-HSA-162587	Disease	Infectious disease	HIV Life Cycle	1.37643	0.0795246	LIG1/PPIA/RANBP1/FEN1/RCC1/NDC1/NUP107/NUP205/SSRP1/NUP93/MNAT1/RAN/POLR2D/NUP42/NUP188/ERCC2/NUP43/NUP35/NUP37/NUP160/GTF2H3/MVB12B/NUP88/RANGAP1/POLR2K/NCBP1/XRCC6/NUP210/SEH1L/TAF9	0	0.972719	0.651431	LIG1/PPIA/FEN1/RANBP1/NUP107/NUP42/NUP93/NUP205/RCC1/MNAT1/NUP43/SSRP1/NDC1/RANGAP1/NUP188/NCBP1/ERCC2/NUP160/NUP88/NUP133/NUP37/RPS27A/NUP155/MVB12B/RAN/POLR2K/NUP35/TAF4B/POLR2D/SEH1L	0	1.7717	0.000240044	RANBP1/NDC1/LIG1/RAN/POLR2D/PPIA/FEN1/RCC1/SSRP1/NUP107/NUP210/SUPT16H/NUP205/MNAT1/XRCC6/NUP35/GTF2H3/NUP93/BANF1/XPO1/TAF15/TAF9/NUP188/ERCC2/NUP37/POLR2K/TCEA1/SEH1L/MVB12B/ELOA/AAAS/NUP160/UBB/XRCC5/NUP85/NUP42/NUP88/NUP43/TAF3/TAF5	1
R-HSA-162588	Disease	Infectious disease	Budding and maturation of HIV virion	-0.909029	0.733018	CHMP5/CHMP4A/TSG101/CHMP3/RNF103-CHMP3/CHMP4B/CHMP7/VPS4B/CHMP2B/UBC/VPS37B/UBAP1/CHMP2A	0	-1.27421	0.230936	CHMP4A/CHMP7/UBC/VPS37C/CHMP6/CHMP4B/RNF103-CHMP3/CHMP5/UBAP1/TSG101/VPS4B/CHMP2B/VPS37B/CHMP3/CHMP2A	0	-0.724255	0.939797	CHMP7/CHMP2A/VPS37B/UBC/UBAP1	0
R-HSA-162594	Disease	Infectious disease	Early Phase of HIV Life Cycle	1.40789	0.188668	LIG1/PPIA/FEN1	0	1.24669	0.344304	LIG1/PPIA/FEN1	0	1.92635	0.00225645	LIG1/PPIA/FEN1/XRCC6/BANF1	1
R-HSA-162599	Disease	Infectious disease	Late Phase of HIV Life Cycle	1.31884	0.138942	PPIA/RANBP1/RCC1/NDC1/NUP107/NUP205/SSRP1/NUP93/MNAT1/RAN/POLR2D/NUP42/NUP188/ERCC2/NUP43/NUP35/NUP37/NUP160/GTF2H3/MVB12B/NUP88/RANGAP1/POLR2K/NCBP1/NUP210/SEH1L/TAF9	0	0.970476	0.651686	PPIA/RANBP1/NUP107/NUP42/NUP93/NUP205/RCC1/MNAT1/NUP43/SSRP1/NDC1/RANGAP1/NUP188/NCBP1/ERCC2/NUP160/NUP88/NUP133/NUP37/RPS27A/NUP155/MVB12B/RAN/POLR2K/NUP35/TAF4B/POLR2D/SEH1L	0	1.64515	0.00848367	RANBP1/NDC1/RAN/POLR2D/PPIA/RCC1/SSRP1/NUP107/NUP210/SUPT16H/NUP205/MNAT1/NUP35/GTF2H3/NUP93/XPO1/TAF15/TAF9/NUP188/ERCC2/NUP37/POLR2K/TCEA1/SEH1L/MVB12B/ELOA/AAAS/NUP160/UBB/NUP85/NUP42/NUP88/NUP43/TAF3/TAF5/TAF6/NELFB/NCBP2/NUP155/POLR2L/PDCD6IP/RANGAP1/NCBP1	1
R-HSA-162658	Cell Cycle	Cell Cycle, Mitotic	Golgi Cisternae Pericentriolar Stack Reorganization	1.3013	0.269186	CDK1/CCNB2/CCNB1/PLK1	0	1.29951	0.298264	CDK1/CCNB1/CCNB2/PLK1	0	1.25172	0.334773	CCNB2/CDK1/PLK1/CCNB1/GORASP2	0
R-HSA-162710	Metabolism of proteins	Post-translational protein modification	Synthesis of glycosylphosphatidylinositol (GPI)	1.49683	0.115592	PIGZ/PIGP/PIGL/PIGO/PIGN/PIGC/PIGQ/PIGW/PIGM/DPM2	0	1.34992	0.218518	PIGZ/PIGP/PIGL/PIGO/PIGQ/PIGN/PIGM/PIGW/PIGH/PIGC/PIGV/DPM2	0	1.37349	0.233361	PIGZ/PIGC/PIGN/DPM2/PIGW/PIGP/PIGO/PIGL/PIGM	0
R-HSA-162906	Disease	Infectious disease	HIV Infection	1.2016	0.198725	LIG1/PPIA/RANBP1/FEN1/RCC1/NDC1/NUP107/NUP205/NPM1/SSRP1/PSMD14/NUP93/MNAT1/SEM1/RAN/PSMC3/POLR2D/NUP42/PSMB2/NUP188/ERCC2/NUP43/NUP35/PSMC2/NUP37/NUP160/GTF2H3/MVB12B/NUP88/RANGAP1/POLR2K/NCBP1/PSMD3/XRCC6/SLC25A5/NUP210/SEH1L/PSMC5/TAF9/NUP155/CUL5/NUP133/BTRC/NUP85/AAAS/RPS27A/PSMB5/BANF1/PSMB7/SUPT16H/TAF15/POLR2H/NCBP2/SLC25A6/TAF4B/NUP54/CHMP4C/PSMD1/PSMA5/RBX1	0	0.811823	0.941218	PSMD14/LIG1/PPIA/NPM1/FEN1/SEM1/RANBP1/NUP107/NUP42/NUP93/NUP205/RCC1/PSMB2/MNAT1/PSMC3/NUP43/SSRP1/NDC1/RANGAP1/NUP188/NCBP1/ERCC2/NUP160/NUP88/NUP133/NUP37/RPS27A/SLC25A5/NUP155/MVB12B/PSMB5/RAN/PSMD3/POLR2K/NUP35/TAF4B/PSMC2/POLR2D/SEH1L/RBX1	0	1.57082	0.00274976	RANBP1/NDC1/LIG1/RAN/POLR2D/PPIA/FEN1/RCC1/SSRP1/NUP107/NUP210/SUPT16H/NUP205/MNAT1/PSMB7/XRCC6/NUP35/PSMC2/GTF2H3/NUP93/BANF1/XPO1/PSMC3/TAF15/PSMC5/TAF9/NUP188/ERCC2/PSMD10/NPM1/NUP37/POLR2K/SEM1/TCEA1/SEH1L/PSMD14/MVB12B/ELOA/PSMD3/AAAS/CUL5/NUP160/UBB/PSMB2/XRCC5/NUP85/BTRC/NUP42/NUP88/NUP43/SLC25A5/TAF3/TAF5/TAF6/AP1M1/NELFB/AP2A2/PSMD1/PSMA5/NCBP2/NUP155/POLR2L/PDCD6IP/RANGAP1/NCBP1/AP1B1/P…	1
R-HSA-162909	Disease	Infectious disease	Host Interactions of HIV factors	1.44673	0.0551544	PPIA/RANBP1/RCC1/NDC1/NUP107/NUP205/NPM1/PSMD14/NUP93/SEM1/RAN/PSMC3/NUP42/PSMB2/NUP188/NUP43/NUP35/PSMC2/NUP37/NUP160/NUP88/RANGAP1/PSMD3/SLC25A5/NUP210/SEH1L/PSMC5/NUP155/CUL5/NUP133/BTRC/NUP85/AAAS/RPS27A/PSMB5/BANF1/PSMB7	0	1.13612	0.370086	PSMD14/PPIA/NPM1/SEM1/RANBP1/NUP107/NUP42/NUP93/NUP205/RCC1/PSMB2/PSMC3/NUP43/NDC1/RANGAP1/NUP188/NUP160/NUP88/NUP133/NUP37/RPS27A/SLC25A5/NUP155/PSMB5/RAN/PSMD3/NUP35/PSMC2/SEH1L/RBX1	0	1.66621	0.00367827	RANBP1/NDC1/RAN/PPIA/RCC1/NUP107/NUP210/NUP205/PSMB7/NUP35/PSMC2/NUP93/BANF1/XPO1/PSMC3/PSMC5/NUP188/PSMD10/NPM1/NUP37/SEM1/SEH1L/PSMD14/PSMD3/AAAS/CUL5/NUP160/UBB/PSMB2/NUP85/BTRC/NUP42/NUP88/NUP43/SLC25A5	1
R-HSA-1630316	Metabolism	Metabolism of carbohydrates	Glycosaminoglycan metabolism	-1.25399	0.137188	VCAN/ABCC5/PAPSS1/SDC2/HYAL2/ST3GAL6/HAS1/CHST2/HS2ST1/ST3GAL1/GNS/LYVE1/CHSY1/HS3ST3B1/CHST11/B4GALT1/ST3GAL4/HYAL1/EXT1/CHST7/IDS/CHST15/DSE/SLC9A1/CD44/HPSE/SGSH/ST3GAL2	0	-1.38869	0.0438688	NDST2/HAS1/B3GNT2/CSGALNACT1/NDST3/ABCC5/SDC2/CHST2/GLB1/IDS/VCAN/ST3GAL6/HEXB/B4GALT1/LYVE1/HYAL1/HS3ST3B1/CHST11/HYAL2/CHST15/ST3GAL4/ST3GAL1/HS2ST1/CHST7/GNS/EXT1/PAPSS1/CHSY1/SLC9A1/DSE/ST3GAL2/HPSE/SGSH/CD44	1	0.782995	0.927287	HYAL3/HMMR/B4GALT6/B3GNT7/CHST12/B4GALT2/EXT2/CHST14/NAGLU/ARSB/SLC26A2/HGSNAT/HEXA/ST3GAL3	0
R-HSA-163125	Metabolism of proteins	Post-translational protein modification	Post-translational modification: synthesis of GPI-anchored proteins	0.918436	0.748392	PIGZ/PIGU/PIGP/GPAA1/PIGT/PIGL/PIGO/PIGN/PIGK/PIGC/DPM3/PGAP1/PIGQ/PIGW/PIGS/PIGM/DPM2/MELTF	0	0.678404	0.975163	PIGZ/PIGP/PGAP1/PIGL/PIGU/PIGO/GPAA1/PIGQ/DPM3/GPLD1/PIGN/PIGM/CD109/PIGW/MELTF/PIGT/CPM/PIGH/PIGC/PIGV/LY6E/DPM2	0	1.17239	0.378058	PIGT/PIGU/PIGK/PIGZ/PIGS/PIGC/GPAA1/PIGN/DPM2/DPM3/PRSS21/PIGW/PIGP/PIGO/MELTF/PIGL	0
R-HSA-163200			Respiratory electron transport, ATP synthesis by chemiosmotic coupling, and heat production by uncoupling proteins.	2.17546	4.29077e-07	LRPPRC/ATP5F1A/COX7A2L/ATP5MC1/ATP5MC3/NDUFV1/NDUFS4/NDUFS5/NDUFAF6/NDUFA4/NDUFB11/COX7C/UQCRH/NDUFA9/ATP5MC2/NDUFV3/COX6C/ATP5PO/NDUFB8/ETFA/COX5A/COX18/NDUFAF5/ATP5F1B/DMAC2L/COX11/ETFDH/NDUFS3/NDUFB2/UQCRC1/ATP5F1D/NDUFAB1/NUBPL/COX1/TRAP1/NDUFB5/NDUFA12/UQCRFS1/TACO1/ECSIT/ACAD9/NDUFC1/ATP5F1C/NDUFB4/ATP8/NDUFB9/NDUFAF3/COX16/COX8A/NDUFS8/NDUFS6/NDUFS7/ATP5MG/COX4I1/ETFB/ND5/NDUFB7/NDUFAF2/UQ…	1	2.06474	6.41685e-06	COX7A2L/NDUFS5/LRPPRC/ATP5F1A/COX7C/NDUFS4/NDUFAF6/NDUFV1/UQCRH/ATP5MC3/NDUFA4/NDUFB8/ATP8/ATP5MC1/ECSIT/ATP5MC2/COX18/NDUFAF5/NDUFA9/ETFDH/SLC25A27/NDUFB11/COX1/NDUFB4/ATP5F1D/COX6C/NDUFAF3/ATP5PO/NDUFC1/COX4I1/NUBPL/COX5A/NDUFA7/COX11/NDUFS3/NDUFB2/NDUFV3/UQCRC1/ATP5F1B/UQCRFS1/NDUFA12/TRAP1/NDUFB5/DMAC2L/COX3/ETFB/SLC25A14/ND3/NDUFS8/ATP5MG/COX8A/ETFA/CYCS/COX2/ATP6/CYTB/ACAD9/NDUFAB1/ND4/COX1…	1	2.15981	2.46499e-07	ATP5MC1/ATP5MC3/NDUFB11/ETFA/NDUFV3/LRPPRC/ATP5F1A/TACO1/NDUFAB1/NDUFS1/DMAC2L/ATP5F1B/ATP5PO/NDUFA4/COX6C/NDUFA9/COX11/COX5A/NDUFV1/COX7A2L/ATP5F1C/NDUFS3/ATP5MC2/UQCRC1/NDUFB2/NDUFS4/ACAD9/TRAP1/NDUFB7/COX20/NDUFB5/NDUFB9/UQCRH/NDUFS6/NDUFA12/UQCRFS1/NDUFAF6/NUBPL/ND5/ATP5MF/NDUFAF4/NDUFB10/NDUFS7/NDUFAF5/NDUFA3/COX18/COX16/ND6/NDUFAF2/SCO1/NDUFA10/ETFDH/ATP5F1D/TMEM126B/NDUFB8/COX1/UQCRQ/ATP5P…	1
R-HSA-163210	Metabolism	Aerobic respiration and respiratory electron transport	Formation of ATP by chemiosmotic coupling	1.83478	0.00999931	ATP5F1A/ATP5MC1/ATP5MC3/ATP5MC2/ATP5PO/ATP5F1B/DMAC2L/ATP5F1D/ATP5F1C/ATP8	1	1.82596	0.009676	ATP5F1A/ATP5MC3/ATP8/ATP5MC1/ATP5MC2/ATP5F1D/ATP5PO/ATP5F1B/DMAC2L/ATP5MG/ATP6	1	1.78043	0.00991943	ATP5MC1/ATP5MC3/ATP5F1A/DMAC2L/ATP5F1B/ATP5PO/ATP5F1C/ATP5MC2/ATP5MF/ATP5F1D/ATP5PF/ATP5PB/ATP5MG	1
R-HSA-1632852	Autophagy	Macroautophagy	Macroautophagy	-1.02014	0.582485	LAMTOR5/ATG4D/ATG16L1/CHMP4A/ATG7/ULK1/SRC/DYNC1LI2/GABARAPL1/MTMR14/PRKAG2/VCP/MFN1/UVRAG/CHMP3/PLIN2/ATG13/RNF103-CHMP3/RRAGA/WIPI1/WDR45B/CHMP4B/ATG9B/MTMR3/PIK3C3/CHMP7/TUBB1/ATG9A/CHMP2B/PINK1/UBC/NBR1/GABARAP/TUBA1A/SQSTM1/EPAS1/WIPI2/ATG3/MAP1LC3B/GABARAPL2/RB1CC1/BECN1/TSC1/CHMP2A/ATG12/DYNC1LI1/PLIN3/WDR45	0	-1.07813	0.442477	ATG101/ATG9B/CHMP4A/WIPI1/LAMTOR2/ATG9A/IFT88/CHMP7/UVRAG/RRAGC/UBC/PLIN2/WDR45B/CHMP6/SRC/ATG7/MFN2/MTMR3/CHMP4B/SQSTM1/RNF103-CHMP3/GABARAP/GABARAPL2/PINK1/EPAS1/PIK3C3/PRKAG1/ATG13/MAP1LC3B/WIPI2/ATG16L1/TUBB1/RB1CC1/CHMP2B/TUBA1A/CHMP3/RRAGA/CHMP2A/NBR1/ATG3/PLIN3/TSC1/WDR45/ATG12/BECN1/DYNC1LI1	0	-0.773121	0.959482	TSC1/LAMTOR3/LAMTOR5/MAP1LC3A/UVRAG/PIK3C3/DYNC1LI1/PLIN2/CHMP4B/LAMTOR4/MTMR14/TUBA1A/UBE2V1/MTMR3/WDR45B/GABARAPL1/DYNC1LI2/PRKAG2/WIPI1/PIK3R4/ATG12/MFN1/ATG9B/PINK1/CHMP7/CHMP2A/WIPI2/ULK1/GABARAP/MAP1LC3B/RB1CC1/ATG9A/VCP/PLIN3/ATG4D/EPAS1/SQSTM1/UBC/GABARAPL2/WDR45	0
R-HSA-163359	Metabolism	Integration of energy metabolism	Glucagon signaling in metabolic regulation	-1.25549	0.27345	GNG2/PRKAR2A/GNG11/PRKAR1B/ADCY7/ADCY3/GNB1/GNG5/GNG10/PRKAR1A/GNB2/PRKACA	0	-1.41857	0.124598	GNG11/PRKAR2A/PRKAR1B/GNB2/ADCY7/ADCY3/GNG5/GNG10/GNB1/PRKAR1A/PRKACA	0	0.773385	0.878517	GNB4/PRKACB	0
R-HSA-163560	Metabolism	Metabolism of lipids	Triglyceride catabolism	-1.00903	0.588293	PPP1CB/PLIN3/FABP6/PRKACA	0	-0.916003	0.695792	PLIN3/FABP6/PRKACA	0	0.805867	0.853761	GPD2/PRKACB/PPP1CA/MGLL/PNPLA4/FABP5/PPP1CC/LIPE	0
R-HSA-163615	Signal Transduction	Intracellular signaling by second messengers	PKA activation	-1.01767	0.575168	PRKAR2A/PRKAR1B/ADCY7/ADCY3/PRKAR1A/CALM3/PRKACA	0	-1.45409	0.146267	PRKAR2A/PRKAR1B/CALM2/ADCY7/ADCY3/PRKAR1A/PRKACA/CALM3	0	0.933873	0.707114	PRKACB/CALM1	0
R-HSA-163685	Metabolism	Integration of energy metabolism	Integration of energy metabolism	-1.41361	0.0724336	TALDO1/STK11/MLXIPL/MLX/GNG2/GNGT2/CACNA2D2/STX1A/CD36/PRKAR2A/GNG11/AGPAT1/PRKAG2/AHCYL1/KCNG2/PPP2CA/PRKAR1B/PLCB3/ADCY7/CACNA1A/ITPR3/FFAR1/ADCY3/GNA15/GNB1/PLCB2/GNG5/ACSL3/GNG10/ITPR2/PRKAR1A/GNB2/GNAI2/SLC2A1/MARCKS/RAP1A/IQGAP1/ACSL4/VAMP2/ADIPOR1/KCNB1/PRKACA/CACNA1E	0	-1.53037	0.0244498	MLXIPL/GNG2/PLCB2/CD36/KCNG2/PPP2CA/ITPR3/GNG11/CACNA1A/TALDO1/AGPAT1/ACLY/PRKAR2A/PRKAR1B/STX1A/GNA15/PRKCA/FFAR1/GNAQ/ACSL3/AHCYL1/MLX/MARCKS/GNB2/ADCY7/ADCY3/GNG5/GNG10/KCNB1/VAMP2/GNB1/ADIPOR1/SLC2A1/RAP1A/PRKAR1A/ITPR2/ACSL4/GNAI2/IQGAP1/PRKACA/CACNA1E	1	-1.05028	0.513962	CACNA2D2/STK11/KCNG2/PPP2CA/SLC2A1/FFAR1/GNA15/IQGAP1/GNB5/GNG10/ITPR1/CACNA1A/ITPR3/PRKAG2/GNGT2/ACSL3/ACSL4/PLCB3/RAP1A/PLCB2/GNB2/CACNA1E/ADIPOR1/MARCKS/PRKACA/VAMP2/KCNB1	0
R-HSA-1638074	Metabolism	Metabolism of carbohydrates	Keratan sulfate/keratin metabolism	0.970786	0.659267	B4GALT6/B4GALT2/HEXA/B3GNT7/ST3GAL3/SLC35D2	0	0.908392	0.709731	B4GALT6/HEXA/SLC35D2/B4GALT2/B4GALT4/B3GNT7/ST3GAL3	0	0.955502	0.6607	B4GALT6/B3GNT7/B4GALT2/HEXA/ST3GAL3/GLB1/B4GAT1/B4GALT5	0
R-HSA-1638091	Metabolism	Metabolism of carbohydrates	Heparan sulfate/heparin (HS-GAG) metabolism	-0.855239	0.870144	VCAN/SDC2/HS2ST1/HS3ST3B1/EXT1/IDS/HPSE/SGSH	0	-0.957236	0.665405	NDST2/NDST3/SDC2/GLB1/IDS/VCAN/HS3ST3B1/HS2ST1/EXT1/HPSE/SGSH	0	-0.697348	0.974883	EXT1/SDC2/HS3ST3B1/GLB1L3/GPC4/HPSE/SGSH/IDS	0
R-HSA-163841	Metabolism of proteins	Post-translational protein modification	Gamma carboxylation, hypusinylation, hydroxylation, and arylsulfatase activation	1.27592	0.226563	DOHH/SUMF2/RCCD1/FN3KRP/DPH6/RPS23/DRG1/OGFOD1/EEF2/RPS6/RPL8/DRG2/DPH2/ARSD/RPL27A/ARSB/JMJD4	0	1.23832	0.250915	RCCD1/DOHH/SUMF2/FN3KRP/RPS23/EEF2/DPH6/DRG1/RPL8/RPS6/DRG2/DHPS/OGFOD1/ARSD/JMJD4/FN3K/RPL27A	0	1.16517	0.386095	FN3KRP/SUMF2/DOHH/RCCD1/ARSB/RIOX1/OGFOD1/DPH6/ICMT/DPH2/ARSK/RPS6/DRG1/ARSD/RPL27A/JMJD7/DRG2/RPS23/JMJD4/RPL8	0
R-HSA-1643713	Disease	Diseases of signal transduction by growth factor receptors and second messengers	Signaling by EGFR in Cancer	-0.953652	0.681006	SHC1/GAB1/CBL/EGF/CDC37/HBEGF/KRAS/PLCG1/UBC/PIK3CA/TGFA/GRB2	0	-0.997446	0.589116	CBL/SOS1/GAB1/HSP90AA1/PIK3R1/EGF/SHC1/KRAS/PLCG1/UBC/CDC37/PIK3CA/HBEGF/GRB2/TGFA	0	-0.975867	0.635725	EGF/GAB1/CBL/KRAS/PIK3CA/PLCG1/TGFA/GRB2/UBC	0
R-HSA-164378	Metabolism	Integration of energy metabolism	PKA activation in glucagon signalling	-1.12029	0.451985	PRKAR2A/PRKAR1B/ADCY7/ADCY3/PRKAR1A/PRKACA	0	-1.26082	0.331688	PRKAR2A/PRKAR1B/ADCY7/ADCY3/PRKAR1A/PRKACA	0	0.564274	0.980703	PRKACB	0
R-HSA-164938	Disease	Infectious disease	Nef-mediates down modulation of cell surface receptors by recruiting them to clathrin adapters	-1.566	0.0838067	CD8B/AP1G1/AP2A1/HLA-A/CD28/LCK/ARF1/PACS1/AP1M2/B2M	0	-1.67691	0.0301922	AP2A1/CD28/AP2M1/HLA-A/CD8B/LCK/ARF1/PACS1/AP1M2/B2M	1	-1.0993	0.463148	HLA-A/ARF1/PACS1/LCK/AP1M2/AP1G1/AP2A1/CD28/B2M	0
R-HSA-164940	Disease	Infectious disease	Nef mediated downregulation of MHC class I complex cell surface expression	-1.36823	0.259524	AP1G1/HLA-A/PACS1/AP1M2/B2M	0	-1.59259	0.126051	HLA-A/PACS1/AP1M2/B2M	0	-0.875102	0.735309	HLA-A/PACS1/AP1M2/AP1G1/B2M	0
R-HSA-164952	Disease	Infectious disease	The role of Nef in HIV-1 replication and disease pathogenesis	-1.90587	0.00739517	CD8B/AP1G1/AP2A1/HLA-A/CD28/CD247/FYN/LCK/ARF1/PAK2/PACS1/AP1M2/RAC1/HCK/B2M	1	-2.08939	0.00228437	AP2A1/CD28/AP2M1/FYN/HLA-A/CD8B/CD247/LCK/ARF1/DOCK2/PACS1/AP1M2/PAK2/B2M/RAC1/HCK	1	-1.38183	0.203767	HLA-A/ARF1/CD247/PACS1/LCK/AP1M2/AP1G1/AP2A1/FYN/CD28/RAC1/HCK/B2M	0
R-HSA-165054	Disease	Infectious disease	Rev-mediated nuclear export of HIV RNA	2.07817	0.000488402	RANBP1/RCC1/NDC1/NUP107/NUP205/NUP93/RAN/NUP42/NUP188/NUP43/NUP35/NUP37/NUP160/NUP88/RANGAP1/NUP210/SEH1L/NUP155/NUP133/NUP85/AAAS	1	1.7764	0.00651223	RANBP1/NUP107/NUP42/NUP93/NUP205/RCC1/NUP43/NDC1/RANGAP1/NUP188/NUP160/NUP88/NUP133/NUP37/NUP155/RAN/NUP35/SEH1L	1	2.15527	4.56412e-05	RANBP1/NDC1/RAN/RCC1/NUP107/NUP210/NUP205/NUP35/NUP93/XPO1/NUP188/NUP37/SEH1L/AAAS/NUP160/NUP85/NUP42/NUP88/NUP43	1
R-HSA-1650814	Extracellular matrix organization	Collagen formation	Collagen biosynthesis and modifying enzymes	1.01949	0.58983	COL17A1/COL23A1/P3H1/COLGALT2/P4HB/PLOD3/PPIB/PLOD2/COL5A1/ADAMTS14/COL9A2/CRTAP/COL4A5/PCOLCE2/SERPINH1/COL16A1	0	1.18646	0.353516	COL17A1/COL23A1/ADAMTS14/PLOD2/COL5A1/COL9A2/SERPINH1/COL16A1/P3H1/PLOD3/COL1A1/COL4A5/COLGALT2	0	0.927086	0.734906	P4HB/PPIB/COLGALT2/P3H1/COL17A1/PLOD3/PCOLCE2	0
R-HSA-165159	Signal Transduction	MTOR signalling	MTOR signalling	0.831634	0.850944	PRKAB2/STRADB/MLST8/EIF4EBP1/EIF4B/RPS6/EEF2K	0	-0.815654	0.896267	STK11/LAMTOR1/PRKAG2/LAMTOR5/PRKAA1/RHEB/LAMTOR2/EIF4G1/RRAGC/EIF4E/FKBP1A/STRADA/RPS6KB1/PPM1A/CAB39L/PRKAG1/YWHAB/RRAGA/AKT2/TSC1/CAB39	0	1.14253	0.42443	EIF4EBP1/MLST8/PRKAA1/RPTOR/PRKAB2/EEF2K/RPS6/STRADB/EIF4B/RRAGD/RRAGB/EIF4G1/MTOR/LAMTOR1/YWHAB/PRKAB1/RHEB/SLC38A9/LAMTOR2	0
R-HSA-1655829	Metabolism	Metabolism of lipids	Regulation of cholesterol biosynthesis by SREBP (SREBF)	-1.09096	0.421762	HMGCR/SCAP/IDI1/MVD/RXRA/HMGCS1/NCOA6/SREBF1/SMARCD3/NFYA/CREBBP/NFYC/NCOA1/TBL1X	0	-1.3134	0.179157	INSIG1/HMGCR/SEC24D/IDI1/SCAP/HMGCS1/TBL1XR1/SP1/RXRA/NFYA/SMARCD3/CREBBP/SREBF1/NCOA6/NCOA1/TBL1X/NFYC	0	1.02302	0.581982	RAN/SCD/NFYB/ACACA/GPAM/CHD9/MBTPS2/MED1/FDFT1/SREBF2/SEC24D/PMVK/FASN/TGS1/SEC23A/ELOVL6/DHCR7	0
R-HSA-166016	Immune System	Innate Immune System	Toll Like Receptor 4 (TLR4) Cascade	-2.26546	1.12428e-08	TBK1/CHUK/MAPK14/IRF7/DUSP3/NFKB1/PELI1/DUSP4/UBC/BIRC3/NOD2/MAP3K8/VRK3/TICAM1/BIRC2/FOS/ALPK1/AGER/TAB3/CREB1/MAP2K7/RELA/DNM2/TLR4/ITGB2/UBE2D1/MAP2K4/PLCG2/RIPK1/TANK/TNIP2/TAB2/MAP2K3/RPS6KA3/RPS6KA1/IRAK4/UBE2D3/MYD88/NFKBIB/PELI3/CD14/MAPK3/MEF2A/N4BP1/MAP3K1/NFKB2/TLR1/TLR2/NFKBIA/LY96/TLR6	1	-2.04622	4.37145e-06	MAP3K8/TRAF6/UBE2D1/NFKB2/DUSP4/BIRC2/NFKBIB/MAP2K7/VRK3/NFKBIA/RIPK3/DUSP3/MAPK14/TANK/TAB2/FOS/ALPK1/TNIP2/TAB3/AGER/PLCG2/UBE2D3/MAP2K3/RPS6KA1/N4BP1/LY96/MAPK3/MAP2K4/RPS6KA3/CREB1/DNM2/PELI3/RIPK1/TLR4/ITGB2/IRAK4/TLR2/MAP3K1/MEF2A/CD14/TLR1/TLR6/MYD88	1	-1.84425	6.15334e-05	DNM3/DUSP3/MAPK7/CD36/ITGB2/TLR4/MYD88/IKBKG/JUN/DNM2/NKIRAS1/SOCS1/PPP2CA/MAPKAPK2/AGER/ALPK1/MAP2K6/RIPK1/FOS/TAB3/UBE2D2/DUSP4/UBE2V1/MAP2K4/CHUK/VRK3/LY86/NFKB1/CD14/MAP3K8/CASP8/IRAK4/IRAK2/TBK1/SKP1/MEF2A/TLR1/PLCG2/BIRC2/IRF7/RPS6KA3/MAP2K3/TNIP2/PELI3/MAP3K1/MAP2K7/RPS6KA1/TANK/UBC/TAB2/UBE2D3/MAPK3/TLR6/TLR2/N4BP1/UBE2D1/PELI1/RELA/BIRC3/NOD2/TICAM1/LY96/NFKBIB/NFKB2/NFKBIA	1
R-HSA-1660499	Metabolism	Metabolism of lipids	Synthesis of PIPs at the plasma membrane	-1.24192	0.209928	PIP5K1C/MTMR14/PIK3C2A/INPP4A/PI4K2A/INPP4B/PIK3C2B/MTMR3/RUFY1/PIP5K1A/ARF1/PIK3CA/PIK3R2/PIP4K2A/INPP5K/PTEN/PIK3R5/MTMR1/RAB5A/PIK3CD/SBF2	0	-1.45886	0.0879765	PIK3CB/PIP5K1C/PLEKHA2/INPP4A/PIK3CA/ARF1/INPP5K/PIP5K1A/RUFY1/PIK3R2/PIK3R5/PTEN/RAB5A/PIP4K2A/PIK3CD/MTMR1/SBF2	0	-0.955337	0.696118	RAB4A/PLEKHA3/PIK3C2A/PIK3C2B/PIK3R3/PLEKHA1/MTMR1/PIP5K1A/ARF1/MTMR14/MTMR3/PI4K2A/PIK3CA/PIK3R2/INPPL1/PIK3CD/INPP4B/RAB5A/PTEN/SBF2/PIK3R5/INPP5K	0
R-HSA-1660514	Metabolism	Metabolism of lipids	Synthesis of PIPs at the Golgi membrane	1.10679	0.486272	OCRL/PI4K2B	0	0.883105	0.748676	OCRL	0	0.881173	0.756526	PI4K2B/OCRL/VAC14/PIKFYVE/INPP5E/ARF3	0
R-HSA-1660516	Metabolism	Metabolism of lipids	Synthesis of PIPs at the early endosome membrane	-0.896738	0.733018	PIK3C2A/INPP4A/PI4K2A/INPP4B/PIK3C3/MTMR12/MTMR10	0	-0.866658	0.801448	MTMR4/PIKFYVE/INPP4B/PI4K2A/MTM1/PIK3C2A/PIK3C3/MTMR12/INPP4A/MTMR10	0	0.735333	0.909735	PI4K2B/INPP5F/MTMR2/VAC14/PIKFYVE/MTM1	0
R-HSA-1660517	Metabolism	Metabolism of lipids	Synthesis of PIPs at the late endosome membrane	-0.55998	0.9966	MTMR7/MTM1/FIG4/PIK3R4/PIK3C2A/PIK3C3	0	-0.634664	0.960522	FIG4/MTMR4/PIKFYVE/MTM1/PIK3C2A/PIK3C3	0	0.87768	0.756526	MTMR9/MTMR2/VAC14/PIKFYVE/MTM1	0
R-HSA-166058	Immune System	Innate Immune System	MyD88:MAL(TIRAP) cascade initiated on plasma membrane	-2.19198	1.13726e-06	DUSP3/NFKB1/PELI1/DUSP4/UBC/NOD2/MAP3K8/VRK3/FOS/ALPK1/AGER/TAB3/CREB1/MAP2K7/RELA/TLR4/MAP2K4/TNIP2/TAB2/MAP2K3/RPS6KA3/RPS6KA1/IRAK4/MYD88/NFKBIB/PELI3/CD14/MAPK3/MEF2A/N4BP1/MAP3K1/NFKB2/TLR1/TLR2/NFKBIA/LY96/TLR6	1	-2.03743	1.50492e-05	IKBKG/PELI2/CHUK/RELA/MAPK1/IKBKB/NFKB1/MAP3K8/TRAF6/NFKB2/DUSP4/NFKBIB/MAP2K7/VRK3/NFKBIA/DUSP3/MAPK14/TAB2/FOS/ALPK1/TNIP2/TAB3/AGER/MAP2K3/RPS6KA1/N4BP1/LY96/MAPK3/MAP2K4/RPS6KA3/CREB1/PELI3/TLR4/IRAK4/TLR2/MAP3K1/MEF2A/CD14/TLR1/TLR6/MYD88	1	-1.66732	0.00209243	DUSP3/MAPK7/CD36/TLR4/MYD88/IKBKG/JUN/NKIRAS1/SOCS1/PPP2CA/MAPKAPK2/AGER/ALPK1/MAP2K6/FOS/TAB3/DUSP4/UBE2V1/MAP2K4/CHUK/VRK3/NFKB1/CD14/MAP3K8/CASP8/IRAK4/IRAK2/SKP1/MEF2A/TLR1/RPS6KA3/MAP2K3/TNIP2/PELI3/MAP3K1/MAP2K7/RPS6KA1/UBC/TAB2/MAPK3/TLR6/TLR2/N4BP1/PELI1/RELA/NOD2/LY96/NFKBIB/NFKB2/NFKBIA	1
R-HSA-1660661	Metabolism	Metabolism of lipids	Sphingolipid de novo biosynthesis	-1.03023	0.549605	CERT1/CERS5/SPHK1/SPTSSA/CERS4/VAPA/PRKD2/SAMD8/CSNK1G2	0	-0.973416	0.644766	PRKD2/CERS2/CERT1/SAMD8/CERS5/VAPA/SPTLC1/SPTSSA/CSNK1G2	0	-0.699902	0.952134	VAPA/SPHK1/CERS4/SAMD8/PRKD2	0
R-HSA-1660662	Metabolism	Metabolism of lipids	Glycosphingolipid metabolism	-0.807465	0.903149	GALC/GLB1L3/HEXB/CTSA/ARSA/PSAP/GBA2/GM2A/GLTP/CERK/NEU1/ASAH1/ARSG	0	-1.21458	0.249148	ARSA/GLB1/PSAP/CERK/GALC/HEXB/GM2A/GLTP/CTSA/NEU1/ASAH1/ARSG	0	1.14351	0.425905	SUMF2/M6PR/SMPD4/ARSB/ESYT2/NEU3/HEXA/ARSK/GLB1/ESYT1/ARSD/GBA1/UGCG/B3GALNT1	0
R-HSA-166166	Immune System	Innate Immune System	MyD88-independent TLR4 cascade	-2.16437	1.82997e-06	TBK1/CHUK/MAPK14/IRF7/DUSP3/NFKB1/DUSP4/UBC/BIRC3/NOD2/MAP3K8/VRK3/TICAM1/BIRC2/FOS/ALPK1/AGER/TAB3/CREB1/MAP2K7/RELA/TLR4/UBE2D1/MAP2K4/RIPK1/TANK/TNIP2/TAB2/MAP2K3/RPS6KA3/RPS6KA1/UBE2D3/NFKBIB/CD14/MAPK3/MEF2A/N4BP1/NFKB2/NFKBIA/LY96	1	-1.92658	7.5976e-05	IKBKG/CHUK/RELA/MAPK1/IKBKB/NFKB1/MAP3K8/TRAF6/UBE2D1/NFKB2/DUSP4/BIRC2/NFKBIB/MAP2K7/VRK3/NFKBIA/RIPK3/DUSP3/MAPK14/TANK/TAB2/FOS/ALPK1/TNIP2/TAB3/AGER/UBE2D3/MAP2K3/RPS6KA1/N4BP1/LY96/MAPK3/MAP2K4/RPS6KA3/CREB1/RIPK1/TLR4/MEF2A/CD14	1	-1.76964	0.000451728	PPP2CA/MAPKAPK2/AGER/ALPK1/MAP2K6/RIPK1/FOS/TAB3/UBE2D2/DUSP4/UBE2V1/MAP2K4/CHUK/VRK3/NFKB1/CD14/MAP3K8/CASP8/IRAK2/TBK1/SKP1/MEF2A/BIRC2/IRF7/RPS6KA3/MAP2K3/TNIP2/MAP2K7/RPS6KA1/TANK/UBC/TAB2/UBE2D3/MAPK3/N4BP1/UBE2D1/RELA/BIRC3/NOD2/TICAM1/LY96/NFKBIB/NFKB2/NFKBIA	1
R-HSA-166208	Signal Transduction	MTOR signalling	mTORC1-mediated signalling	1.15315	0.402873	MLST8/EIF4EBP1/EIF4B/RPS6/EEF2K/RRAGB/RPTOR	0	0.695398	0.936055	EIF4B/MLST8/RPS6/EEF2K/RRAGB	0	1.44855	0.151381	EIF4EBP1/MLST8/RPTOR/EEF2K/RPS6/EIF4B/RRAGD/RRAGB/EIF4G1/MTOR/LAMTOR1/YWHAB/RHEB/SLC38A9/LAMTOR2	0
R-HSA-166520	Signal Transduction	Signaling by Receptor Tyrosine Kinases	Signaling by NTRKs	-1.92604	5.58127e-05	MEF2C/PCSK6/KIDINS220/MAPK1/SRC/IRS1/DOCK3/CLTC/EGR2/KRAS/NAB2/PPP2CA/PCSK5/AP2A1/EGR3/FRS2/PLCG1/PTPRO/ID3/TRIB1/MAPK14/FYN/DUSP3/CHD4/DUSP4/ADORA2A/RALGDS/PIK3CA/RRAD/VRK3/NAB1/TIAM1/RALB/STAT3/SGK1/PIK3R2/FOS/MEF2D/CREB1/RAPGEF1/DNM2/RIT1/MAPK13/FURIN/JUNB/SRF/RAP1A/EP300/RPS6KA3/RPS6KA1/RAC1/CRK/MAPK3/MEF2A/GRB2	1	-2.14965	1.40291e-06	PTPRO/DUSP7/AP2A1/IRS1/PLCG1/RRAD/PPP2CA/AP2M1/ID3/SRC/DUSP6/FYN/NAB2/PCSK5/KIDINS220/ID2/CRKL/MAPK1/PIK3CB/TIAM1/RALGDS/YWHAB/EGR2/RIT1/PIK3CA/DUSP4/EGR3/VRK3/FRS2/MAPK13/DUSP3/REST/EGR1/ADORA2A/RALB/MAPK14/PIK3R2/MEF2D/FURIN/TRIB1/JUNB/RAPGEF1/FOS/SGK1/STAT3/NAB1/CRK/RAP1A/EP300/RPS6KA1/MAPK3/RPS6KA3/CREB1/DNM2/RAC1/GRB2/SRF/MEF2A	1	-1.42108	0.0230969	DNM3/DUSP3/GAB1/MAPK7/SRF/PCSK5/PCSK6/ADORA2A/STAT3/DNM2/SGK1/PPP2CA/MAPKAPK2/CLTC/FOS/DUSP4/KRAS/VRK3/PIK3CA/RALB/AP2A1/RAPGEF1/PIK3R2/NTRK1/ID3/PLCG1/FOSB/MEF2D/RALGDS/PTPRO/MEF2A/FYN/RPS6KA3/EP300/RAC1/RAP1A/FURIN/JUNB/GRB2/RPS6KA1/TIAM1/MAPK13/CHD4/MAPK3/DOCK3/RRAD/CRK/JUND/RIT1	1
R-HSA-166658	Immune System	Innate Immune System	Complement cascade	-1.19408	0.328109	C4A/PROS1/CD46/CLU/C4BPA/GZMM/C1R/C5AR1/C5AR2/CD55/CR2/CR1	0	-1.06771	0.473975	C1R/CD46/C4BPA/GZMM/CLU/C5AR2/CD55/C5AR1/CR1/CR2	0	-1.51625	0.10495	CLU/MASP2/SERPING1/C1QB/C1QA/VTN/C1S/C5AR1/CD46/PROS1/CD19/C4B/C4BPA/GZMM/CR2/CR1/C1R/C5AR2/C4A/CFB/CD55	0
R-HSA-166663	Immune System	Innate Immune System	Initial triggering of complement	-0.680416	0.955105	C1QC/C2/C1QA/C1QB/C4B/CFB/C4A/GZMM/C1R	0	0.602214	0.975163	FCN2/C1S/FCN1/MASP2	0	-1.42014	0.214137	MASP2/C1QB/C1QA/C1S/C4B/GZMM/C1R/C4A/CFB	0
R-HSA-167044	Signal Transduction	Signaling by Receptor Tyrosine Kinases	Signalling to RAS	-1.03508	0.578429	MAPKAPK2/SRC/KRAS/MAPK14/RALGDS/RALB/MAPK13/GRB2	0	-0.995938	0.605926	SHC1/KRAS/SRC/RALGDS/MAPK13/RALB/MAPK14/GRB2	0	-1.06951	0.505673	MAPKAPK2/KRAS/RALB/NTRK1/RALGDS/GRB2/MAPK13	0
R-HSA-167152	Disease	Infectious disease	Formation of HIV elongation complex in the absence of HIV Tat	0.88285	0.797094	SSRP1/MNAT1/POLR2D/ERCC2/GTF2H3/POLR2K/NCBP1	0	-0.833399	0.876372	GTF2H2/NELFE/CCNT2/CDK9/CCNK/ELOA/TCEA1/POLR2F/GTF2H1/ELOC/SUPT4H1/CDK7/ELOB/ELL/SUPT5H/POLR2C/POLR2J/POLR2E/POLR2A/CTDP1	0	1.35503	0.192889	POLR2D/SSRP1/SUPT16H/MNAT1/GTF2H3/ERCC2/POLR2K/TCEA1/ELOA/NELFB/NCBP2/POLR2L/NCBP1/POLR2H/POLR2G/NELFCD	0
R-HSA-167158	Disease	Infectious disease	Formation of the HIV-1 Early Elongation Complex	0.936417	0.709525	MNAT1/POLR2D/ERCC2/GTF2H3/POLR2K/NCBP1	0	-0.798298	0.915346	POLR2F/GTF2H1/SUPT4H1/CDK7/SUPT5H/POLR2C/POLR2J/POLR2E/POLR2A/CTDP1	0	1.30352	0.254867	POLR2D/MNAT1/GTF2H3/ERCC2/POLR2K/NELFB/NCBP2/POLR2L/NCBP1/POLR2H/POLR2G/NELFCD	0
R-HSA-167160	Disease	Infectious disease	RNA Pol II CTD phosphorylation and interaction with CE during HIV infection	1.06327	0.512318	MNAT1/POLR2D/ERCC2/GTF2H3/POLR2K	0	-0.763442	0.922579	POLR2F/GTF2H1/CDK7/SUPT5H/POLR2C/POLR2J/POLR2E/POLR2A	0	1.29299	0.273315	POLR2D/MNAT1/GTF2H3/ERCC2/POLR2K	0
R-HSA-167161	Disease	Infectious disease	HIV Transcription Initiation	0.697156	0.967281	MNAT1/POLR2D/ERCC2/GTF2H3/POLR2K/TAF9	0	-1.08602	0.441993	GTF2B/TAF13/POLR2F/GTF2H1/TAF1/GTF2E1/CDK7/GTF2E2/POLR2C/POLR2J/TAF7/POLR2E/GTF2A1/POLR2A/TAF12	0	1.19694	0.364963	POLR2D/MNAT1/GTF2H3/TAF15/TAF9/ERCC2/POLR2K/TAF3/TAF5/TAF6	0
R-HSA-167162	Disease	Infectious disease	RNA Polymerase II HIV Promoter Escape	0.697156	0.967281	MNAT1/POLR2D/ERCC2/GTF2H3/POLR2K/TAF9	0	-1.08602	0.441993	GTF2B/TAF13/POLR2F/GTF2H1/TAF1/GTF2E1/CDK7/GTF2E2/POLR2C/POLR2J/TAF7/POLR2E/GTF2A1/POLR2A/TAF12	0	1.19694	0.364963	POLR2D/MNAT1/GTF2H3/TAF15/TAF9/ERCC2/POLR2K/TAF3/TAF5/TAF6	0
R-HSA-167169	Disease	Infectious disease	HIV Transcription Elongation	0.928221	0.729029	SSRP1/MNAT1/POLR2D/ERCC2/GTF2H3/POLR2K/NCBP1	0	-0.846571	0.876372	POLR2F/GTF2H1/ELOC/SUPT4H1/CDK7/ELOB/ELL/SUPT5H/POLR2C/POLR2J/POLR2E/POLR2A/CTDP1	0	1.41633	0.144944	POLR2D/SSRP1/SUPT16H/MNAT1/GTF2H3/ERCC2/POLR2K/TCEA1/ELOA/NELFB/NCBP2/POLR2L/NCBP1/POLR2H/POLR2G/NELFCD	0
R-HSA-167172	Disease	Infectious disease	Transcription of the HIV genome	0.625878	0.9966	SSRP1/MNAT1/POLR2D/ERCC2/GTF2H3/POLR2K/NCBP1/TAF9/SUPT16H/TAF15/POLR2H/NCBP2/TAF4B	0	-1.04538	0.502129	GTF2H2/NELFE/CCNT2/CDK9/CCNK/ELOA/TAF9B/TCEA1/GTF2B/TAF13/POLR2F/GTF2H1/ELOC/SUPT4H1/TAF1/GTF2E1/CDK7/ELOB/GTF2E2/ELL/SUPT5H/POLR2C/POLR2J/TAF7/POLR2E/GTF2A1/POLR2A/TAF12/CTDP1	0	1.30723	0.200767	POLR2D/SSRP1/SUPT16H/MNAT1/GTF2H3/TAF15/TAF9/ERCC2/POLR2K/TCEA1/ELOA/TAF3/TAF5/TAF6/NELFB/NCBP2/POLR2L/NCBP1/POLR2H/POLR2G/NELFCD	0
R-HSA-167200	Disease	Infectious disease	Formation of HIV-1 elongation complex containing HIV-1 Tat	0.928221	0.729029	SSRP1/MNAT1/POLR2D/ERCC2/GTF2H3/POLR2K/NCBP1	0	-0.846571	0.876372	POLR2F/GTF2H1/ELOC/SUPT4H1/CDK7/ELOB/ELL/SUPT5H/POLR2C/POLR2J/POLR2E/POLR2A/CTDP1	0	1.41633	0.144944	POLR2D/SSRP1/SUPT16H/MNAT1/GTF2H3/ERCC2/POLR2K/TCEA1/ELOA/NELFB/NCBP2/POLR2L/NCBP1/POLR2H/POLR2G/NELFCD	0
R-HSA-167238	Disease	Infectious disease	Pausing and recovery of Tat-mediated HIV elongation	-0.843557	0.84873	POLR2C/ELOB/POLR2E/POLR2J/SUPT5H/POLR2A/ELL/CTDP1	0	-1.24337	0.243459	NELFE/CDK9/ELOA/TCEA1/POLR2F/ELOC/SUPT4H1/ELOB/ELL/SUPT5H/POLR2C/POLR2J/POLR2E/POLR2A/CTDP1	0	1.27521	0.297393	POLR2D/SSRP1/SUPT16H/POLR2K/TCEA1/ELOA/NELFB/POLR2L/POLR2H/POLR2G/NELFCD	0
R-HSA-167242	Disease	Infectious disease	Abortive elongation of HIV-1 transcript in the absence of Tat	-0.694335	0.954809	POLR2C/POLR2E/POLR2J/SUPT5H/POLR2A/CTDP1	0	-1.07608	0.452683	POLR2F/SUPT4H1/SUPT5H/POLR2C/POLR2J/POLR2E/POLR2A/CTDP1	0	1.21791	0.361993	POLR2D/POLR2K/NELFB/NCBP2/POLR2L/NCBP1/POLR2H/POLR2G/NELFCD	0
R-HSA-167243	Disease	Infectious disease	Tat-mediated HIV elongation arrest and recovery	-0.843557	0.84873	POLR2C/ELOB/POLR2E/POLR2J/SUPT5H/POLR2A/ELL/CTDP1	0	-1.24337	0.243459	NELFE/CDK9/ELOA/TCEA1/POLR2F/ELOC/SUPT4H1/ELOB/ELL/SUPT5H/POLR2C/POLR2J/POLR2E/POLR2A/CTDP1	0	1.27521	0.297393	POLR2D/SSRP1/SUPT16H/POLR2K/TCEA1/ELOA/NELFB/POLR2L/POLR2H/POLR2G/NELFCD	0
R-HSA-167246	Disease	Infectious disease	Tat-mediated elongation of the HIV-1 transcript	0.928221	0.729029	SSRP1/MNAT1/POLR2D/ERCC2/GTF2H3/POLR2K/NCBP1	0	-0.846571	0.876372	POLR2F/GTF2H1/ELOC/SUPT4H1/CDK7/ELOB/ELL/SUPT5H/POLR2C/POLR2J/POLR2E/POLR2A/CTDP1	0	1.41633	0.144944	POLR2D/SSRP1/SUPT16H/MNAT1/GTF2H3/ERCC2/POLR2K/TCEA1/ELOA/NELFB/NCBP2/POLR2L/NCBP1/POLR2H/POLR2G/NELFCD	0
R-HSA-167287	Disease	Infectious disease	HIV elongation arrest and recovery	-0.797776	0.902886	POLR2F/CCNT2/GTF2F1/SUPT4H1/ELOC/CDK9/CCNK/POLR2C/ELOB/POLR2E/POLR2J/SUPT5H/POLR2A/ELL/CTDP1	0	-1.2992	0.179961	NELFE/CCNT2/CDK9/CCNK/ELOA/TCEA1/POLR2F/ELOC/SUPT4H1/ELOB/ELL/SUPT5H/POLR2C/POLR2J/POLR2E/POLR2A/CTDP1	0	1.19567	0.386095	POLR2D/SSRP1/SUPT16H/POLR2K/TCEA1/ELOA/NELFB/POLR2L/POLR2H/POLR2G/NELFCD	0
R-HSA-167290	Disease	Infectious disease	Pausing and recovery of HIV elongation	-0.797776	0.902886	POLR2F/CCNT2/GTF2F1/SUPT4H1/ELOC/CDK9/CCNK/POLR2C/ELOB/POLR2E/POLR2J/SUPT5H/POLR2A/ELL/CTDP1	0	-1.2992	0.179961	NELFE/CCNT2/CDK9/CCNK/ELOA/TCEA1/POLR2F/ELOC/SUPT4H1/ELOB/ELL/SUPT5H/POLR2C/POLR2J/POLR2E/POLR2A/CTDP1	0	1.19567	0.386095	POLR2D/SSRP1/SUPT16H/POLR2K/TCEA1/ELOA/NELFB/POLR2L/POLR2H/POLR2G/NELFCD	0
R-HSA-1679131	Immune System	Innate Immune System	Trafficking and processing of endosomal TLR	-1.67987	0.107198	CNPY3/CTSB/CTSL/TLR9/UNC93B1/LGMN/CTSK/TLR8	0	-1.68538	0.0567064	TLR9/CTSK/UNC93B1/CNPY3/CTSB/CTSL/LGMN/TLR8	0	-1.17892	0.404875	CTSB/CTSS/TLR8/TLR7/LGMN/UNC93B1/TLR9/CTSK	0
R-HSA-168138	Immune System	Innate Immune System	Toll Like Receptor 9 (TLR9) Cascade	-2.14062	7.78583e-06	MAPK14/IRF7/DUSP3/NFKB1/PELI1/DUSP4/UBC/NOD2/MAP3K8/TLR9/VRK3/TICAM1/FOS/ALPK1/AGER/TAB3/CREB1/MAP2K7/RELA/TLR4/MAP2K4/TNIP2/TAB2/MAP2K3/RPS6KA3/RPS6KA1/IRAK4/MYD88/NFKBIB/PELI3/CD14/MAPK3/MEF2A/N4BP1/MAP3K1/NFKB2/NFKBIA/LY96	1	-1.98405	4.36611e-05	IKBKG/TLR9/PELI2/CHUK/RELA/MAPK1/IKBKB/PIK3C3/NFKB1/MAP3K8/TRAF6/NFKB2/DUSP4/NFKBIB/MAP2K7/VRK3/NFKBIA/DUSP3/MAPK14/TAB2/FOS/ALPK1/TNIP2/TAB3/AGER/MAP2K3/RPS6KA1/N4BP1/LY96/MAPK3/MAP2K4/RPS6KA3/CREB1/PELI3/TLR4/IRAK4/MAP3K1/MEF2A/CD14/MYD88	1	-1.74988	0.00100515	RBSN/TLR7/PPP2CA/PIK3C3/MAPKAPK2/AGER/ALPK1/MAP2K6/FOS/TAB3/DUSP4/UBE2V1/MAP2K4/CHUK/VRK3/NFKB1/CD14/PIK3R4/MAP3K8/CASP8/IRAK4/IRAK2/SKP1/MEF2A/IRF7/RPS6KA3/MAP2K3/TNIP2/PELI3/MAP3K1/TLR9/MAP2K7/RPS6KA1/UBC/TAB2/MAPK3/N4BP1/PELI1/RELA/NOD2/TICAM1/LY96/NFKBIB/NFKB2/NFKBIA	1
R-HSA-168142	Immune System	Innate Immune System	Toll Like Receptor 10 (TLR10) Cascade	-2.06863	2.58914e-05	MAPK14/DUSP3/NFKB1/PELI1/DUSP4/UBC/NOD2/MAP3K8/VRK3/FOS/ALPK1/AGER/TAB3/CREB1/MAP2K7/RELA/MAP2K4/TNIP2/TAB2/TLR5/MAP2K3/RPS6KA3/RPS6KA1/IRAK4/MYD88/NFKBIB/PELI3/MAPK3/MEF2A/N4BP1/MAP3K1/NFKB2/NFKBIA/TLR10	1	-1.98464	0.000111088	IKBKG/PELI2/CHUK/RELA/MAPK1/IKBKB/NFKB1/MAP3K8/TRAF6/NFKB2/DUSP4/NFKBIB/MAP2K7/VRK3/NFKBIA/DUSP3/MAPK14/TAB2/FOS/ALPK1/TNIP2/TAB3/AGER/MAP2K3/RPS6KA1/N4BP1/MAPK3/MAP2K4/RPS6KA3/TLR5/CREB1/PELI3/IRAK4/MAP3K1/MEF2A/MYD88/TLR10	1	-1.65233	0.00278996	PPP2CA/MAPKAPK2/AGER/ALPK1/MAP2K6/FOS/TAB3/DUSP4/UBE2V1/MAP2K4/CHUK/VRK3/NFKB1/MAP3K8/CASP8/IRAK4/IRAK2/SKP1/MEF2A/TLR5/RPS6KA3/MAP2K3/TNIP2/PELI3/MAP3K1/MAP2K7/RPS6KA1/UBC/TAB2/MAPK3/N4BP1/PELI1/RELA/NOD2/TLR10/NFKBIB/NFKB2/NFKBIA	1
R-HSA-168164	Immune System	Innate Immune System	Toll Like Receptor 3 (TLR3) Cascade	-2.06032	1.80655e-05	TBK1/CHUK/MAPK14/IRF7/DUSP3/NFKB1/DUSP4/UBC/BIRC3/NOD2/MAP3K8/VRK3/TICAM1/BIRC2/FOS/ALPK1/AGER/TAB3/CREB1/MAP2K7/RELA/UBE2D1/MAP2K4/RIPK1/TANK/TNIP2/TAB2/MAP2K3/RPS6KA3/RPS6KA1/UBE2D3/NFKBIB/MAPK3/MEF2A/N4BP1/NFKB2/NFKBIA	1	-1.77132	0.00131728	IKBKG/CHUK/RELA/MAPK1/IKBKB/NFKB1/MAP3K8/TRAF6/UBE2D1/NFKB2/DUSP4/BIRC2/NFKBIB/MAP2K7/VRK3/NFKBIA/RIPK3/DUSP3/MAPK14/TANK/TAB2/FOS/ALPK1/TNIP2/TAB3/AGER/UBE2D3/MAP2K3/RPS6KA1/N4BP1/MAPK3/MAP2K4/RPS6KA3/CREB1/RIPK1/MEF2A	1	-1.75472	0.00105309	PPP2CA/MAPKAPK2/AGER/ALPK1/MAP2K6/RIPK1/FOS/TAB3/UBE2D2/DUSP4/UBE2V1/MAP2K4/CHUK/VRK3/NFKB1/MAP3K8/CASP8/IRAK2/TBK1/SKP1/MEF2A/BIRC2/IRF7/RPS6KA3/MAP2K3/TNIP2/MAP2K7/RPS6KA1/TANK/UBC/TAB2/UBE2D3/MAPK3/N4BP1/UBE2D1/RELA/BIRC3/NOD2/TICAM1/NFKBIB/NFKB2/NFKBIA	1
R-HSA-168176	Immune System	Innate Immune System	Toll Like Receptor 5 (TLR5) Cascade	-2.06863	2.58914e-05	MAPK14/DUSP3/NFKB1/PELI1/DUSP4/UBC/NOD2/MAP3K8/VRK3/FOS/ALPK1/AGER/TAB3/CREB1/MAP2K7/RELA/MAP2K4/TNIP2/TAB2/TLR5/MAP2K3/RPS6KA3/RPS6KA1/IRAK4/MYD88/NFKBIB/PELI3/MAPK3/MEF2A/N4BP1/MAP3K1/NFKB2/NFKBIA/TLR10	1	-1.98464	0.000111088	IKBKG/PELI2/CHUK/RELA/MAPK1/IKBKB/NFKB1/MAP3K8/TRAF6/NFKB2/DUSP4/NFKBIB/MAP2K7/VRK3/NFKBIA/DUSP3/MAPK14/TAB2/FOS/ALPK1/TNIP2/TAB3/AGER/MAP2K3/RPS6KA1/N4BP1/MAPK3/MAP2K4/RPS6KA3/TLR5/CREB1/PELI3/IRAK4/MAP3K1/MEF2A/MYD88/TLR10	1	-1.65233	0.00278996	PPP2CA/MAPKAPK2/AGER/ALPK1/MAP2K6/FOS/TAB3/DUSP4/UBE2V1/MAP2K4/CHUK/VRK3/NFKB1/MAP3K8/CASP8/IRAK4/IRAK2/SKP1/MEF2A/TLR5/RPS6KA3/MAP2K3/TNIP2/PELI3/MAP3K1/MAP2K7/RPS6KA1/UBC/TAB2/MAPK3/N4BP1/PELI1/RELA/NOD2/TLR10/NFKBIB/NFKB2/NFKBIA	1
R-HSA-168179	Immune System	Innate Immune System	Toll Like Receptor TLR1:TLR2 Cascade	-2.19198	1.13726e-06	DUSP3/NFKB1/PELI1/DUSP4/UBC/NOD2/MAP3K8/VRK3/FOS/ALPK1/AGER/TAB3/CREB1/MAP2K7/RELA/TLR4/MAP2K4/TNIP2/TAB2/MAP2K3/RPS6KA3/RPS6KA1/IRAK4/MYD88/NFKBIB/PELI3/CD14/MAPK3/MEF2A/N4BP1/MAP3K1/NFKB2/TLR1/TLR2/NFKBIA/LY96/TLR6	1	-2.03743	1.50492e-05	IKBKG/PELI2/CHUK/RELA/MAPK1/IKBKB/NFKB1/MAP3K8/TRAF6/NFKB2/DUSP4/NFKBIB/MAP2K7/VRK3/NFKBIA/DUSP3/MAPK14/TAB2/FOS/ALPK1/TNIP2/TAB3/AGER/MAP2K3/RPS6KA1/N4BP1/LY96/MAPK3/MAP2K4/RPS6KA3/CREB1/PELI3/TLR4/IRAK4/TLR2/MAP3K1/MEF2A/CD14/TLR1/TLR6/MYD88	1	-1.66732	0.00209243	DUSP3/MAPK7/CD36/TLR4/MYD88/IKBKG/JUN/NKIRAS1/SOCS1/PPP2CA/MAPKAPK2/AGER/ALPK1/MAP2K6/FOS/TAB3/DUSP4/UBE2V1/MAP2K4/CHUK/VRK3/NFKB1/CD14/MAP3K8/CASP8/IRAK4/IRAK2/SKP1/MEF2A/TLR1/RPS6KA3/MAP2K3/TNIP2/PELI3/MAP3K1/MAP2K7/RPS6KA1/UBC/TAB2/MAPK3/TLR6/TLR2/N4BP1/PELI1/RELA/NOD2/LY96/NFKBIB/NFKB2/NFKBIA	1
R-HSA-168181	Immune System	Innate Immune System	Toll Like Receptor 7/8 (TLR7/8) Cascade	-2.22538	1.09787e-06	MAPK14/IRF7/DUSP3/NFKB1/PELI1/DUSP4/UBC/NOD2/MAP3K8/TLR9/VRK3/TICAM1/FOS/ALPK1/AGER/TAB3/CREB1/MAP2K7/RELA/TLR4/MAP2K4/TNIP2/TAB2/MAP2K3/RPS6KA3/TLR8/RPS6KA1/IRAK4/MYD88/NFKBIB/PELI3/CD14/MAPK3/MEF2A/N4BP1/MAP3K1/NFKB2/NFKBIA/LY96	1	-2.02612	4.94084e-05	IKBKG/TLR9/PELI2/CHUK/RELA/MAPK1/IKBKB/NFKB1/MAP3K8/TRAF6/NFKB2/DUSP4/NFKBIB/MAP2K7/VRK3/NFKBIA/DUSP3/MAPK14/TAB2/FOS/ALPK1/TNIP2/TAB3/AGER/MAP2K3/RPS6KA1/N4BP1/LY96/MAPK3/MAP2K4/RPS6KA3/CREB1/PELI3/TLR4/IRAK4/MAP3K1/MEF2A/CD14/TLR8/MYD88	1	-1.71751	0.00120769	DUSP3/MAPK7/TLR4/MYD88/IKBKG/JUN/NKIRAS1/TLR8/TLR7/PPP2CA/MAPKAPK2/AGER/ALPK1/MAP2K6/FOS/TAB3/DUSP4/UBE2V1/MAP2K4/CHUK/VRK3/NFKB1/CD14/MAP3K8/CASP8/IRAK4/IRAK2/SKP1/MEF2A/IRF7/RPS6KA3/MAP2K3/TNIP2/PELI3/MAP3K1/TLR9/MAP2K7/RPS6KA1/UBC/TAB2/MAPK3/N4BP1/PELI1/RELA/NOD2/TICAM1/LY96/NFKBIB/NFKB2/NFKBIA	1
R-HSA-168188	Immune System	Innate Immune System	Toll Like Receptor TLR6:TLR2 Cascade	-2.19198	1.13726e-06	DUSP3/NFKB1/PELI1/DUSP4/UBC/NOD2/MAP3K8/VRK3/FOS/ALPK1/AGER/TAB3/CREB1/MAP2K7/RELA/TLR4/MAP2K4/TNIP2/TAB2/MAP2K3/RPS6KA3/RPS6KA1/IRAK4/MYD88/NFKBIB/PELI3/CD14/MAPK3/MEF2A/N4BP1/MAP3K1/NFKB2/TLR1/TLR2/NFKBIA/LY96/TLR6	1	-2.03743	1.50492e-05	IKBKG/PELI2/CHUK/RELA/MAPK1/IKBKB/NFKB1/MAP3K8/TRAF6/NFKB2/DUSP4/NFKBIB/MAP2K7/VRK3/NFKBIA/DUSP3/MAPK14/TAB2/FOS/ALPK1/TNIP2/TAB3/AGER/MAP2K3/RPS6KA1/N4BP1/LY96/MAPK3/MAP2K4/RPS6KA3/CREB1/PELI3/TLR4/IRAK4/TLR2/MAP3K1/MEF2A/CD14/TLR1/TLR6/MYD88	1	-1.66732	0.00209243	DUSP3/MAPK7/CD36/TLR4/MYD88/IKBKG/JUN/NKIRAS1/SOCS1/PPP2CA/MAPKAPK2/AGER/ALPK1/MAP2K6/FOS/TAB3/DUSP4/UBE2V1/MAP2K4/CHUK/VRK3/NFKB1/CD14/MAP3K8/CASP8/IRAK4/IRAK2/SKP1/MEF2A/TLR1/RPS6KA3/MAP2K3/TNIP2/PELI3/MAP3K1/MAP2K7/RPS6KA1/UBC/TAB2/MAPK3/TLR6/TLR2/N4BP1/PELI1/RELA/NOD2/LY96/NFKBIB/NFKB2/NFKBIA	1
R-HSA-168255	Disease	Infectious disease	Influenza Infection	2.69186	1.10957e-18	NDC1/NUP107/NUP205/NUP93/IPO5/RAN/KPNA2/RPS24/RPLP0/RPL15/POLR2D/NUP42/RPLP1/NUP188/RPS8/RPS20/RPL7A/RPL7/RPSA/RPL22/NUP43/NUP35/RPL5/NUP37/NUP160/RPL31/RPL35/RPS17/RPS12/RPS5/RPL27/RPL10A/RPL22L1/RPS15/RPS19/NUP88/RPS13/POLR2K/RPL39/PARP1/CANX/RPL26/RPS3A/RPS23/RPL4/RPL6/RPS14/NUP210/RPL19/RPS4X/SEH1L/CALR/RPL36/RPS2/RPS21/RPL23/RPLP2/RPL37A/RPL14/RPL29/RPS6/RPL3L/NUP155/RPL8/RPL3/RPS18/RPL13/RP…	1	2.62601	7.7654e-16	KPNA2/NUP107/RPS24/NUP42/NUP93/RPL15/NUP205/IPO5/RPLP0/RPL22/RPL39/RPLP1/RPS8/RPS20/RPL7/RPL5/RPL31/RPL7A/RPL27/NUP43/RPL22L1/RPS12/RPS13/NDC1/RPS19/RPL3L/RPSA/RPL26/RPS14/RPL19/RPL35/RPL10A/NUP188/RPL29/RPS15A/RPS15/RPS21/RPS5/RPL23/NUP160/NUP88/RPS23/RPLP2/RPS18/RPS3A/RPL4/NUP133/RPL3/RPS17/RPL6/RPL36/RPS7/NUP37/RPL9/RPS27A/RPL37A/RPL18/RPS28/RPS2/RPL13/RPL35A/RPL34/RPL8/NUP155/RPL14/RPS29/RPL2…	1	2.37319	6.68846e-12	NDC1/CANX/RAN/POLR2D/NUP107/NUP210/NUP205/NUP35/NUP93/XPO1/CALR/IPO5/NUP188/PARP1/NUP37/POLR2K/SEH1L/RPLP0/RPS24/RPS17/KPNA2/RPL15/AAAS/NUP160/RPSA/RPLP1/RPS5/NUP85/RPL35/RPL7A/RPS4X/NUP42/NUP88/NUP43/CLTA/RPL26L1/RPS27L/RPS8/RPL10A/RPS20/RPS15/RPS6/RPS2/RPL7/RPL6/HSP90AA1/RPL14/RPS3A/RPL37A/RPL4/RPL36/RPL27A/RPS19/RPS23/RPS12/NUP155/RPL5/RPL18A/RPL36A/POLR2L/RPL31/RPS3/RPL8/RPL39L/POLR2H/RPL22/R…	1
R-HSA-168271	Disease	Infectious disease	Transport of Ribonucleoproteins into the Host Nucleus	1.81894	0.00703821	NDC1/NUP107/NUP205/NUP93/NUP42/NUP188/NUP43/NUP35/NUP37/NUP160/NUP88/NUP210/SEH1L/NUP155/NUP133/NUP85/AAAS	1	1.47962	0.0983303	NUP107/NUP42/NUP93/NUP205/NUP43/NDC1/NUP188/NUP160/NUP88/NUP133/NUP37/NUP155	0	1.89169	0.00278996	NDC1/NUP107/NUP210/NUP205/NUP35/NUP93/NUP188/NUP37/SEH1L/AAAS/NUP160/NUP85/NUP42/NUP88/NUP43	1
R-HSA-168273	Disease	Infectious disease	Influenza Viral RNA Transcription and Replication	2.83374	6.05942e-20	NDC1/NUP107/NUP205/NUP93/IPO5/RPS24/RPLP0/RPL15/POLR2D/NUP42/RPLP1/NUP188/RPS8/RPS20/RPL7A/RPL7/RPSA/RPL22/NUP43/NUP35/RPL5/NUP37/NUP160/RPL31/RPL35/RPS17/RPS12/RPS5/RPL27/RPL10A/RPL22L1/RPS15/RPS19/NUP88/RPS13/POLR2K/RPL39/PARP1/RPL26/RPS3A/RPS23/RPL4/RPL6/RPS14/NUP210/RPL19/RPS4X/SEH1L/RPL36/RPS2/RPS21/RPL23/RPLP2/RPL37A/RPL14/RPL29/RPS6/RPL3L/NUP155/RPL8/RPL3/RPS18/RPL13/RPL18/RPS28/RPS7/RPL24…	1	2.78144	1.05126e-17	NUP107/RPS24/NUP42/NUP93/RPL15/NUP205/IPO5/RPLP0/RPL22/RPL39/RPLP1/RPS8/RPS20/RPL7/RPL5/RPL31/RPL7A/RPL27/NUP43/RPL22L1/RPS12/RPS13/NDC1/RPS19/RPL3L/RPSA/RPL26/RPS14/RPL19/RPL35/RPL10A/NUP188/RPL29/RPS15A/RPS15/RPS21/RPS5/RPL23/NUP160/NUP88/RPS23/RPLP2/RPS18/RPS3A/RPL4/NUP133/RPL3/RPS17/RPL6/RPL36/RPS7/NUP37/RPL9/RPS27A/RPL37A/RPL18/RPS28/RPS2/RPL13/RPL35A/RPL34/RPL8/NUP155/RPL14/RPS29/RPL24/RPS4…	1	2.43528	5.08522e-12	NDC1/POLR2D/NUP107/NUP210/NUP205/NUP35/NUP93/IPO5/NUP188/PARP1/NUP37/POLR2K/SEH1L/RPLP0/RPS24/RPS17/RPL15/AAAS/NUP160/RPSA/RPLP1/RPS5/NUP85/RPL35/RPL7A/RPS4X/NUP42/NUP88/NUP43/RPL26L1/RPS27L/RPS8/RPL10A/RPS20/RPS15/RPS6/RPS2/RPL7/RPL6/HSP90AA1/RPL14/RPS3A/RPL37A/RPL4/RPL36/RPL27A/RPS19/RPS23/RPS12/NUP155/RPL5/RPL18A/RPL36A/POLR2L/RPL31/RPS3/RPL8/RPL39L/POLR2H/RPL22/RPL22L1/GRSF1/NUP54/RPL12/RPL30…	1
R-HSA-168274	Disease	Infectious disease	Export of Viral Ribonucleoproteins from Nucleus	1.9124	0.00179903	NDC1/NUP107/NUP205/NUP93/RAN/NUP42/NUP188/NUP43/NUP35/NUP37/NUP160/NUP88/NUP210/SEH1L/NUP155/NUP133/NUP85/AAAS	1	1.55374	0.0426413	NUP107/NUP42/NUP93/NUP205/NUP43/NDC1/NUP188/NUP160/NUP88/NUP133/NUP37/NUP155/RAN/NUP35/SEH1L	1	2.08388	0.000169174	NDC1/RAN/NUP107/NUP210/NUP205/NUP35/NUP93/XPO1/NUP188/NUP37/SEH1L/AAAS/NUP160/NUP85/NUP42/NUP88/NUP43	1
R-HSA-168276	Disease	Infectious disease	NS1 Mediated Effects on Host Pathways	1.76472	0.0145092	NDC1/NUP107/NUP205/NUP93/KPNA2/NUP42/NUP188/NUP43/NUP35/NUP37/NUP160/NUP88/NUP210/SEH1L/NUP155/NUP133/NUP85/AAAS	1	1.47135	0.0905631	KPNA2/NUP107/NUP42/NUP93/NUP205/NUP43/NDC1/NUP188/NUP160/NUP88/NUP133/NUP37/NUP155/NUP35/SEH1L/NUP85/NUP54/KPNA5/RAE1/EIF2AK2	0	1.84245	0.00354174	NDC1/NUP107/NUP210/NUP205/NUP35/NUP93/NUP188/NUP37/SEH1L/KPNA2/AAAS/NUP160/NUP85/NUP42/NUP88/NUP43	1
R-HSA-168325	Disease	Infectious disease	Viral Messenger RNA Synthesis	1.69049	0.022025	NDC1/NUP107/NUP205/NUP93/POLR2D/NUP42/NUP188/NUP43/NUP35/NUP37/NUP160/NUP88/POLR2K/NUP210/SEH1L/NUP155/NUP133/NUP85/AAAS	1	1.35207	0.176724	NUP107/NUP42/NUP93/NUP205/NUP43/NDC1/NUP188/NUP160/NUP88/NUP133/NUP37/NUP155/POLR2K/NUP35/POLR2D/SEH1L/POLR2H/NUP85/NUP54/RAE1	0	1.87147	0.00288547	NDC1/POLR2D/NUP107/NUP210/NUP205/NUP35/NUP93/NUP188/NUP37/POLR2K/SEH1L/AAAS/NUP160/NUP85/NUP42/NUP88/NUP43/NUP155/POLR2L/POLR2H/NUP54/POLR2G	1
R-HSA-168333	Disease	Infectious disease	NEP/NS2 Interacts with the Cellular Export Machinery	1.90552	0.00363226	NDC1/NUP107/NUP205/NUP93/RAN/NUP42/NUP188/NUP43/NUP35/NUP37/NUP160/NUP88/NUP210/SEH1L/NUP155/NUP133/NUP85/AAAS	1	1.58002	0.0511566	NUP107/NUP42/NUP93/NUP205/NUP43/NDC1/NUP188/NUP160/NUP88/NUP133/NUP37/NUP155/RAN/NUP35/SEH1L	0	2.07377	0.000223456	NDC1/RAN/NUP107/NUP210/NUP205/NUP35/NUP93/XPO1/NUP188/NUP37/SEH1L/AAAS/NUP160/NUP85/NUP42/NUP88/NUP43	1
R-HSA-168638	Immune System	Innate Immune System	NOD1/2 Signaling Pathway	-1.74054	0.0173553	IRAK2/IKBKG/CYLD/CASP8/TRAF6/CHUK/MAPK14/UBC/BIRC3/NOD2/CASP9/BIRC2/TAB3/CASP1/TNFAIP3/MAPK13/ITCH/TAB2/CASP4	1	-1.31463	0.160158	MAP3K7/IKBKG/CHUK/IKBKB/CASP9/TRAF6/BIRC2/CASP1/MAPK13/MAPK14/TAB2/TAB3/ITCH/CASP4	0	-1.84899	0.00562834	MAP2K6/TAB3/UBE2V1/CHUK/CASP8/IRAK2/ITCH/BIRC2/CYLD/CASP9/CASP1/UBC/TAB2/MAPK13/CASP4/BIRC3/NOD2/TNFAIP3	1
R-HSA-168643	Immune System	Innate Immune System	Nucleotide-binding domain, leucine rich repeat containing receptor (NLR) signaling pathways	-2.02347	0.000600237	IRAK2/IKBKG/CYLD/CASP8/PYCARD/TRAF6/P2RX7/CHUK/MAPK14/BCL2L1/NFKB1/NLRP3/UBC/BIRC3/NOD2/CASP9/BIRC2/NLRP1/TAB3/CASP1/TNFAIP3/AIM2/RELA/HMOX1/MAPK13/ITCH/TAB2/MEFV/CASP4/NFKB2	1	-1.64331	0.0243247	MAP3K7/IKBKG/CHUK/RELA/IKBKB/CASP9/NLRP3/NFKB1/PYCARD/TRAF6/NFKB2/BIRC2/CASP1/MAPK13/MEFV/BCL2L1/MAPK14/NLRP1/TAB2/AIM2/TAB3/ITCH/CASP4/HMOX1	1	-2.00682	0.000570104	MAP2K6/TAB3/UBE2V1/CHUK/HMOX1/AIM2/NFKB1/NLRP1/NLRP3/CASP8/IRAK2/ITCH/P2RX7/BIRC2/CYLD/CASP9/CASP1/UBC/TAB2/MAPK13/CASP4/MEFV/RELA/BIRC3/NOD2/TNFAIP3/NFKB2	1
R-HSA-168898	Immune System	Innate Immune System	Toll-like Receptor Cascades	-2.40179	8.64031e-11	CNPY3/TBK1/CHUK/MAPK14/IRF7/DUSP3/CTSB/NFKB1/PELI1/DUSP4/UBC/BIRC3/CTSL/NOD2/MAP3K8/TLR9/UNC93B1/VRK3/TICAM1/BIRC2/FOS/ALPK1/AGER/TAB3/CREB1/MAP2K7/LGMN/RELA/DNM2/TLR4/ITGB2/UBE2D1/MAP2K4/PLCG2/RIPK1/TANK/TNIP2/TAB2/CTSK/TLR5/MAP2K3/RPS6KA3/TLR8/RPS6KA1/IRAK4/UBE2D3/MYD88/NFKBIB/PELI3/CD14/MAPK3/MEF2A/N4BP1/MAP3K1/NFKB2/TLR1/TLR2/NFKBIA/LY96/TLR6/TLR10	1	-2.19151	3.53455e-08	IKBKG/TLR9/PELI2/CHUK/RELA/MAPK1/IKBKB/PIK3C3/NFKB1/MAP3K8/TRAF6/UBE2D1/NFKB2/CTSK/DUSP4/BIRC2/NFKBIB/MAP2K7/UNC93B1/VRK3/NFKBIA/RIPK3/DUSP3/CNPY3/CTSB/MAPK14/TANK/TAB2/FOS/CTSL/ALPK1/TNIP2/TAB3/AGER/LGMN/PLCG2/UBE2D3/MAP2K3/RPS6KA1/N4BP1/LY96/MAPK3/MAP2K4/RPS6KA3/TLR5/CREB1/DNM2/PELI3/RIPK1/TLR4/ITGB2/IRAK4/TLR2/MAP3K1/MEF2A/CD14/TLR8/TLR1/TLR6/MYD88/TLR10	1	-1.94955	7.18682e-06	DNM3/DUSP3/MAPK7/CTSS/CD36/ITGB2/TLR4/MYD88/IKBKG/JUN/DNM2/NKIRAS1/SOCS1/TLR8/GSDME/RBSN/TLR7/PPP2CA/PIK3C3/MAPKAPK2/AGER/ALPK1/MAP2K6/RIPK1/FOS/TAB3/UBE2D2/DUSP4/UBE2V1/MAP2K4/CHUK/VRK3/LGMN/UNC93B1/LY86/NFKB1/CD14/PIK3R4/MAP3K8/CASP8/IRAK4/IRAK2/TBK1/SKP1/MEF2A/TLR1/PLCG2/BIRC2/IRF7/TLR5/RPS6KA3/MAP2K3/TNIP2/PELI3/MAP3K1/TLR9/MAP2K7/RPS6KA1/TANK/UBC/TAB2/UBE2D3/MAPK3/TLR6/TLR2/N4BP1/UBE2D1/PELI…	1
R-HSA-168927	Immune System	Innate Immune System	TICAM1, RIP1-mediated IKK complex recruitment	-1.706	0.0442146	RIPK3/IKBKB/IKBKG/TRAF6/CHUK/UBC/BIRC3/TICAM1/BIRC2/UBE2D1/RIPK1/UBE2D3	1	-1.54848	0.0787345	IKBKG/CHUK/IKBKB/TRAF6/UBE2D1/BIRC2/RIPK3/UBE2D3/RIPK1	0	-1.76214	0.0344345	RIPK1/UBE2D2/UBE2V1/CHUK/BIRC2/UBC/UBE2D3/UBE2D1/BIRC3/TICAM1	1
R-HSA-168928	Immune System	Innate Immune System	DDX58/IFIH1-mediated induction of interferon-alpha/beta	-1.78638	0.006427	IKBKG/CYLD/CASP8/TRAF6/TBK1/CHUK/RNF135/IRF7/NFKB1/UBC/TAX1BP1/AGER/TNFAIP3/RELA/UBE2D1/ATG12/ITCH/RIPK1/TANK/EP300/TRIM25/CREBBP/UBE2D3/NFKBIB/OTUD5/MAP3K1/NFKB2/NFKBIA	1	-1.44514	0.0646566	IKBKE/UBC/RNF216/RIGI/TBK1/IRF7/UBE2K/IKBKG/CHUK/RELA/IKBKB/NFKB1/TRAF6/UBE2D1/NFKB2/NFKBIB/NFKBIA/TAX1BP1/OTUD5/TANK/RNF135/CREBBP/AGER/ITCH/UBE2D3/ATG12/EP300/TRIM25/RIPK1/MAP3K1	0	-1.81934	0.0024318	NFKB1/ATG12/CASP8/PCBP2/ITCH/TBK1/IRF7/TRIM25/EP300/CYLD/IFIH1/MAP3K1/TANK/UBC/CREBBP/UBE2D3/UBE2D1/RELA/OTUD5/NFKBIB/TNFAIP3/NFKB2/NFKBIA	1
R-HSA-169893	Signal Transduction	Signaling by Receptor Tyrosine Kinases	Prolonged ERK activation events	-1.8253	0.0303769	CRKL/YWHAB/KIDINS220/MAPK1/FRS2/RAPGEF1/RAP1A/CRK/MAPK3	1	-2.1118	0.00147228	KIDINS220/CRKL/MAPK1/YWHAB/FRS2/RAPGEF1/CRK/RAP1A/MAPK3	1	-1.81467	0.0161948	RAPGEF1/NTRK1/RAP1A/MAPK3/CRK	1
R-HSA-169911	Programmed Cell Death	Apoptosis	Regulation of Apoptosis	1.17229	0.350499	PSMD14/SEM1/PSMC3/PSMB2/PSMC2/PSMD3/PSMC5/ARHGAP10/RPS27A/PSMB5/PSMB7/PSMD1/PSMA5/UBB/OPA1/PSMD10	0	0.799793	0.897598	PSMD14/SEM1/PSMB2/PSMC3/RPS27A/PSMB5/PSMD3/PSMC2/OPA1/ARHGAP10/PSMC5/PSMA2/PSMD1/PSMA5	0	1.42402	0.123369	PSMB7/PSMC2/PSMC3/PSMC5/PSMD10/SEM1/ARHGAP10/PSMD14/PSMD3/UBB/PSMB2	0
R-HSA-170822	Metabolism	Metabolism of carbohydrates	Regulation of Glucokinase by Glucokinase Regulatory Protein	1.86393	0.00324851	NDC1/NUP107/NUP205/NUP93/NUP42/NUP188/NUP43/NUP35/NUP37/NUP160/NUP88/NUP210/SEH1L/NUP155/NUP133/NUP85/AAAS	1	1.52233	0.0567064	NUP107/NUP42/NUP93/NUP205/NUP43/NDC1/NUP188/NUP160/NUP88/NUP133/NUP37/NUP155/NUP35/SEH1L/NUP85/NUP54/RAE1/AAAS	0	1.93736	0.00175122	NDC1/NUP107/NUP210/NUP205/NUP35/NUP93/NUP188/NUP37/SEH1L/AAAS/NUP160/NUP85/NUP42/NUP88/NUP43	1
R-HSA-170834	Signal Transduction	Signaling by TGFB family members	Signaling by TGF-beta Receptor Complex	-1.33058	0.107647	ITGB5/MAPK1/SMURF1/SNW1/TGFBR3/CDK9/LTBP3/TGIF1/UBE2M/ITGB1/CCNK/WWTR1/PRKCZ/SP1/TGFB1/PPM1A/NEDD8/UBC/SKIL/PPP1CB/E2F4/PPP1R15A/USP9X/SKI/FURIN/UBE2D1/JUNB/TRIM33/EP300/UBE2D3/MAPK3/USP15/RNF111/TGFBR2/LTBP2	0	-1.50401	0.0262575	SMAD7/RHOA/CCNT2/CDK9/CCNK/WWTR1/UBE2M/TGFBR1/TGIF1/PPP1CC/ITGB5/SKIL/UBC/FKBP1A/PPP1R15A/TGFBR3/PRKCZ/SNW1/MAPK1/HDAC1/TGFB1/PPM1A/NCOR1/SMAD2/PPP1CB/UBE2D1/NEDD8/ITGB1/USP9X/SP1/FURIN/JUNB/USP15/E2F4/UBE2D3/EP300/MAPK3/TRIM33/LTBP2/SKI/RNF111/TGFBR2	1	-1.13364	0.376125	TGIF1/SMURF1/CDK9/TGFB1/PPM1A/PMEPA1/ITGB8/UBE2M/TGIF2/CCNK/TRIM33/WWTR1/PARD6A/RNF111/TGFBR2/EP300/USP9X/PPP1CB/FURIN/JUNB/LTBP3/UBC/UBE2D3/MAPK3/SKIL/UBE2D1/PPP1R15A/USP15/LTBP2	0
R-HSA-170968	Signal Transduction	Signaling by Receptor Tyrosine Kinases	Frs2-mediated activation	-1.63863	0.0683857	MAP2K2/CRKL/YWHAB/MAPK1/FRS2/RAPGEF1/RAP1A/MAPK3	0	-1.9787	0.00535271	CRKL/MAPK1/YWHAB/FRS2/RAPGEF1/RAP1A/MAPK3	1	-1.55904	0.0920399	RAPGEF1/NTRK1/RAP1A/MAPK3	0
R-HSA-171007	Signal Transduction	Signaling by Receptor Tyrosine Kinases	p38MAPK events	-0.787742	0.86877	MAPKAPK2/SRC/KRAS/MAPK14/RALGDS/RALB/MAPK13	0	-0.823656	0.820395	SRC/RALGDS/MAPK13/RALB/MAPK14	0	-0.695566	0.91348	MAPKAPK2/KRAS/RALB/RALGDS/MAPK13	0
R-HSA-171306	Cell Cycle	Chromosome Maintenance	Packaging Of Telomere Ends	0.651858	0.979194	H2AX/H2AZ2	0	-1.11535	0.393173	TERF2/H4C4/H2BC26/H2BC7/H2BC21/TERF2IP/H4C9/H2BC5/H2BC6/H2AC6/H2BC12/H2BC11/H2BC4/TINF2	0	0.968659	0.663723	H2AX/H2AZ2/TERF1	0
R-HSA-171319	Cell Cycle	Chromosome Maintenance	Telomere Extension By Telomerase	1.73938	0.0117071	CCNA2/CDK2/RUVBL2/NHP2/GAR1/SHQ1/ANKRD28/PIF1/TERF1/RUVBL1/WRAP53	1	1.42136	0.15617	CCNA2/CDK2/RUVBL2/NHP2/ANKRD28/GAR1/WRAP53/SHQ1/CCNA1/RUVBL1/PIF1	0	2.02398	0.000449594	CCNA2/CDK2/RUVBL2/SHQ1/NHP2/GAR1/TERF1/PIF1/RUVBL1/ANKRD28/DKC1/WRAP53	1
R-HSA-174048	Cell Cycle	Cell Cycle, Mitotic	APC/C:Cdc20 mediated degradation of Cyclin B	1.67633	0.0249437	CDK1/CCNB1/CDC20/CDC23/UBE2C/ANAPC10/ANAPC1/UBE2E1/ANAPC15/CDC16/RPS27A	1	1.73394	0.0205244	CDK1/CCNB1/CDC20/UBE2C/CDC23/ANAPC10/RPS27A/UBE2E1/CDC16/ANAPC1/ANAPC15	1	1.59352	0.0532524	CDK1/CDC23/UBE2C/CDC20/ANAPC1/CCNB1/UBB/ANAPC15/ANAPC10/UBE2E1/ANAPC11/CDC16/ANAPC4/ANAPC5	0
R-HSA-174084	Cell Cycle	Cell Cycle, Mitotic	Autodegradation of Cdh1 by Cdh1:APC/C	1.39493	0.0963978	CDC23/UBE2C/PSMD14/SEM1/PSMC3/PSMB2/PSMC2/ANAPC10/ANAPC1/PSMD3/PSMC5/UBE2E1/ANAPC15/CDC16/RPS27A/PSMB5/PSMB7/PSMD1/PSMA5/UBB/ANAPC11/PSMD10	0	1.12056	0.410989	PSMD14/SEM1/UBE2C/CDC23/PSMB2/PSMC3/ANAPC10/RPS27A/UBE2E1/PSMB5/PSMD3/CDC16/PSMC2/ANAPC1/ANAPC15	0	1.47018	0.0878817	CDC23/UBE2C/PSMB7/PSMC2/PSMC3/PSMC5/PSMD10/ANAPC1/SEM1/PSMD14/PSMD3/UBB/PSMB2/ANAPC15/ANAPC10/PSMD1/PSMA5/UBE2E1/ANAPC11/CDC16/ANAPC4	0
R-HSA-174113	Cell Cycle	Cell Cycle, Mitotic	SCF-beta-TrCP mediated degradation of Emi1	1.40148	0.115695	FBXO5/CDC20/PSMD14/SEM1/PSMC3/PSMB2/PSMC2/PSMD3/PSMC5/CUL1/BTRC/RPS27A/PSMB5/PSMB7/PSMD1/PSMA5/UBB/PSMD10	0	1.1368	0.395788	FBXO5/PSMD14/CDC20/SEM1/PSMB2/PSMC3/RPS27A/PSMB5/PSMD3/PSMC2/CUL1	0	1.54841	0.0549543	FBXO5/PSMB7/PSMC2/CDC20/PSMC3/PSMC5/PSMD10/SEM1/PSMD14/PSMD3/UBB/PSMB2/CUL1/BTRC	0
R-HSA-174143	Cell Cycle	Cell Cycle, Mitotic	APC/C-mediated degradation of cell cycle proteins	2.2117	5.67917e-07	CCNA2/MAD2L1/CDK1/BUB1B/FBXO5/AURKB/PTTG1/NEK2/CCNB1/CDK2/CDC20/CDC23/UBE2C/PSMD14/SEM1/PLK1/PSMC3/AURKA/PSMB2/SKP2/PSMC2/ANAPC10/BUB3/ANAPC1/PSMD3/PSMC5/CUL1/UBE2E1/ANAPC15/BTRC/CDC16/RPS27A/PSMB5/PSMB7/CCNA1	1	2.08061	1.50492e-05	BUB1B/CCNA2/CDK1/MAD2L1/AURKB/CCNB1/NEK2/PTTG1/FBXO5/PSMD14/CDC20/SEM1/CDK2/UBE2C/PLK1/CDC23/AURKA/PSMB2/PSMC3/ANAPC10/SKP2/RPS27A/UBE2E1/PSMB5/PSMD3/CDC16/PSMC2/ANAPC1/CUL1/CCNA1/ANAPC15	1	2.14394	3.27924e-06	MAD2L1/CCNA2/FBXO5/CDK1/CDC23/CDK2/UBE2C/PTTG1/BUB3/AURKB/PSMB7/PLK1/NEK2/PSMC2/CDC20/SKP2/PSMC3/PSMC5/PSMD10/ANAPC1/CCNB1/BUB1B/SEM1/PSMD14/AURKA/PSMD3/UBB/PSMB2/CUL1/ANAPC15	1
R-HSA-174154	Cell Cycle	Cell Cycle, Mitotic	APC/C:Cdc20 mediated degradation of Securin	1.54682	0.0338042	PTTG1/CDC20/CDC23/UBE2C/PSMD14/SEM1/PSMC3/PSMB2/PSMC2/ANAPC10/ANAPC1/PSMD3/PSMC5/UBE2E1/ANAPC15/CDC16/RPS27A/PSMB5/PSMB7/PSMD1/PSMA5/UBB/ANAPC11/PSMD10	1	1.34352	0.146888	PTTG1/PSMD14/CDC20/SEM1/UBE2C/CDC23/PSMB2/PSMC3/ANAPC10/RPS27A/UBE2E1/PSMB5/PSMD3/CDC16/PSMC2/ANAPC1/ANAPC15	0	1.58856	0.0323107	CDC23/UBE2C/PTTG1/PSMB7/PSMC2/CDC20/PSMC3/PSMC5/PSMD10/ANAPC1/SEM1/PSMD14/PSMD3/UBB/PSMB2/ANAPC15/ANAPC10/PSMD1/PSMA5/UBE2E1/ANAPC11/CDC16/ANAPC4	1
R-HSA-174178	Cell Cycle	Cell Cycle, Mitotic	APC/C:Cdh1 mediated degradation of Cdc20 and other APC/C:Cdh1 targeted proteins in late mitosis/early G1	1.72384	0.00758115	AURKB/PTTG1/CDC20/CDC23/UBE2C/PSMD14/SEM1/PLK1/PSMC3/AURKA/PSMB2/SKP2/PSMC2/ANAPC10/ANAPC1/PSMD3/PSMC5/UBE2E1/ANAPC15/CDC16/RPS27A/PSMB5/PSMB7	1	1.56405	0.0220348	AURKB/PTTG1/PSMD14/CDC20/SEM1/UBE2C/PLK1/CDC23/AURKA/PSMB2/PSMC3/ANAPC10/SKP2/RPS27A/UBE2E1/PSMB5/PSMD3/CDC16/PSMC2/ANAPC1/ANAPC15	1	1.74931	0.00441577	CDC23/UBE2C/PTTG1/AURKB/PSMB7/PLK1/PSMC2/CDC20/SKP2/PSMC3/PSMC5/PSMD10/ANAPC1/SEM1/PSMD14/AURKA/PSMD3/UBB/PSMB2/ANAPC15/ANAPC10/PSMD1/PSMA5/UBE2E1/ANAPC11/CDC16/ANAPC4	1
R-HSA-174184	Cell Cycle	Cell Cycle, Mitotic	Cdc20:Phospho-APC/C mediated degradation of Cyclin A	1.83551	0.00213859	CCNA2/MAD2L1/CDK1/BUB1B/CDC20/CDC23/UBE2C/PSMD14/SEM1/PSMC3/PSMB2/PSMC2/ANAPC10/BUB3/ANAPC1/PSMD3/PSMC5/UBE2E1/ANAPC15/CDC16/RPS27A/PSMB5/PSMB7/CCNA1	1	1.66382	0.0112556	BUB1B/CCNA2/CDK1/MAD2L1/PSMD14/CDC20/SEM1/UBE2C/CDC23/PSMB2/PSMC3/ANAPC10/RPS27A/UBE2E1/PSMB5/PSMD3/CDC16/PSMC2/ANAPC1/CCNA1/ANAPC15	1	1.83521	0.0024318	MAD2L1/CCNA2/CDK1/CDC23/UBE2C/BUB3/PSMB7/PSMC2/CDC20/PSMC3/PSMC5/PSMD10/ANAPC1/BUB1B/SEM1/PSMD14/PSMD3/UBB/PSMB2/ANAPC15/ANAPC10/PSMD1/PSMA5/UBE2E1/ANAPC11/CDC16/CCNA1/ANAPC4	1
R-HSA-174403	Metabolism	Biological oxidations	Glutathione synthesis and recycling	1.30977	0.265671	GGCT/GSS/GCLC/CHAC2/GCLM	0	1.21657	0.378562	GGCT/GSS/CHAC2/GCLC	0	1.23049	0.372987	GGCT/GSS/GCLC/GCLM/CHAC2	0
R-HSA-174411	Cell Cycle	Chromosome Maintenance	Polymerase switching on the C-strand of the telomere	2.42306	1.72268e-06	PCNA/DSCC1/POLA1/POLD1/CHTF18/RFC4/PRIM2/PRIM1/RFC5/RFC3/POLD2/POLA2/RFC1	1	2.25261	2.18662e-05	DSCC1/CHTF18/PCNA/POLA1/RFC3/POLD1/PRIM2/RFC4/PRIM1/RFC5/POLD2/POLA2/RFC1	1	2.47536	2.58313e-08	PCNA/POLA1/PRIM1/POLD1/RFC4/DSCC1/RFC5/PRIM2/POLD2/TERF1/RFC3/CHTF18/POLA2/RFC2/RFC1	1
R-HSA-174414	Cell Cycle	Chromosome Maintenance	Processive synthesis on the C-strand of the telomere	2.24266	2.58914e-05	PCNA/POLD1/BLM/LIG1/FEN1/POLD2/WRN/DNA2/RPA1/RPA3/TERF1	1	1.93969	0.00287655	PCNA/BLM/POLD1/LIG1/FEN1/WRN/POLD2/DNA2	1	2.34255	4.31904e-07	PCNA/POLD1/LIG1/FEN1/BLM/RPA1/RPA3/POLD2/TERF1/DNA2	1
R-HSA-174417	Cell Cycle	Chromosome Maintenance	Telomere C-strand (Lagging Strand) Synthesis	2.67586	2.7344e-10	PCNA/DSCC1/POLA1/POLD1/BLM/LIG1/CHTF18/RFC4/PRIM2/PRIM1/FEN1/RFC5/RFC3/POLD2/WRN/DNA2/RPA1/POLA2/RFC1/RPA3	1	2.45411	2.07045e-07	DSCC1/CHTF18/PCNA/BLM/POLA1/RFC3/POLD1/LIG1/FEN1/PRIM2/RFC4/PRIM1/WRN/RFC5/POLD2/POLA2/DNA2/RFC1	1	2.66993	4.1025e-11	PCNA/POLA1/PRIM1/POLD1/RFC4/DSCC1/LIG1/RFC5/PRIM2/FEN1/BLM/RPA1/RPA3/POLD2/TERF1/RFC3/DNA2/CHTF18/POLA2	1
R-HSA-174430	Cell Cycle	Chromosome Maintenance	Telomere C-strand synthesis initiation	1.57527	0.116036	POLA1/PRIM2/PRIM1/POLA2/TERF1	0	1.3164	0.266394	POLA1/PRIM2/PRIM1/POLA2	0	1.98097	0.00173807	POLA1/PRIM1/PRIM2/TERF1/POLA2	1
R-HSA-174437	Cell Cycle	Chromosome Maintenance	Removal of the Flap Intermediate from the C-strand	2.08664	0.000430298	PCNA/POLD1/FEN1/POLD2/WRN/DNA2/RPA1/RPA3/TERF1	1	1.66181	0.0348662	PCNA/POLD1/FEN1/WRN/POLD2/DNA2	1	2.20773	3.78194e-05	PCNA/POLD1/FEN1/RPA1/RPA3/POLD2/TERF1/DNA2	1
R-HSA-174490	Disease	Infectious disease	Membrane binding and targetting of GAG proteins	-0.752937	0.892312	TSG101/NMT2/UBC/VPS37B/UBAP1	0	-0.709788	0.932107	UBC/VPS37C/UBAP1/TSG101/VPS37B	0	-0.967899	0.640562	NMT2/VPS37B/UBC/UBAP1	0
R-HSA-174495	Disease	Infectious disease	Synthesis And Processing Of GAG, GAGPOL Polyproteins	-0.752937	0.892312	TSG101/NMT2/UBC/VPS37B/UBAP1	0	-0.709788	0.932107	UBC/VPS37C/UBAP1/TSG101/VPS37B	0	-0.967899	0.640562	NMT2/VPS37B/UBC/UBAP1	0
R-HSA-174824	Transport of small molecules	Plasma lipoprotein assembly, remodeling, and clearance	Plasma lipoprotein assembly, remodeling, and clearance	-0.947804	0.737165	LSR/PCSK5/AP2A1/NPC1/SOAT1/MYLIP/NR1H2/UBC/ABCG1/APOA2/FURIN/CUBN/ABCA1/PRKACA/APOBR	0	-0.804633	0.912021	NCEH1/AP2A1/UBC/AP2M1/SAR1B/SOAT1/PCSK5/NPC1/MYLIP/CUBN/APOA2/NR1H2/FURIN/ABCG1/ABCA1/PRKACA/APOBR	0	-1.091	0.471026	PCSK5/PCSK6/NR1H2/NPC1/LDLR/ABCG1/CLTC/ANGPTL4/ABCA1/CETP/A2M/AP2A1/MYLIP/SOAT1/LCAT/APOA2/APOE/LSR/FURIN/UBC/PRKACA/APOBR/CUBN	0
R-HSA-175474	Disease	Infectious disease	Assembly Of The HIV Virion	-0.735378	0.909387	UBC/VPS37B/UBAP1/FURIN	0	0.775038	0.879965	PPIA/RPS27A/MVB12B	0	-0.915794	0.729933	VPS37B/FURIN/UBC/UBAP1	0
R-HSA-176033	Disease	Infectious disease	Interactions of Vpr with host cellular proteins	1.86134	0.0069621	NDC1/NUP107/NUP205/NUP93/NUP42/NUP188/NUP43/NUP35/NUP37/NUP160/NUP88/SLC25A5/NUP210/SEH1L/NUP155/NUP133/NUP85/AAAS/BANF1/SLC25A6/NUP54	1	1.51469	0.0823926	NUP107/NUP42/NUP93/NUP205/NUP43/NDC1/NUP188/NUP160/NUP88/NUP133/NUP37/SLC25A5/NUP155/NUP35/SEH1L/SLC25A6/NUP85/NUP54/RAE1	0	1.94071	0.00111295	NDC1/NUP107/NUP210/NUP205/NUP35/NUP93/BANF1/NUP188/NUP37/SEH1L/AAAS/NUP160/NUP85/NUP42/NUP88/NUP43/SLC25A5	1
R-HSA-176187	Cell Cycle	Cell Cycle Checkpoints	Activation of ATR in response to replication stress	2.88056	2.02653e-13	MCM4/CLSPN/CDC25A/ORC1/MCM2/CDC45/MCM10/CDC6/CHEK1/ORC6/MCM5/MCM7/RFC4/CDC7/MCM6/RFC5/CDK2/MCM3/RFC3/CDC25C/MCM8/RAD1/RPA1	1	2.78607	4.37095e-12	MCM4/CDC25A/CDC45/ORC1/MCM2/CLSPN/CHEK1/MCM10/ORC6/MCM5/CDC6/RFC3/MCM7/RFC4/CDC7/MCM8/CDK2/MCM3/CDC25C/MCM6/RFC5	1	2.92043	1.87814e-16	CLSPN/CDC6/MCM2/MCM10/MCM4/CDC25A/ORC1/MCM5/RFC4/CDC7/RFC5/MCM6/CHEK1/MCM7/CDC45/ORC6/MCM3/RPA1/CDK2/CDC25C/RPA3/RAD1/RAD17/RFC3/MCM8	1
R-HSA-176407	Cell Cycle	Cell Cycle, Mitotic	Conversion from APC/C:Cdc20 to APC/C:Cdh1 in late anaphase	1.50945	0.113093	CDC20/CDC23/UBE2C/ANAPC10/ANAPC1/UBE2E1/ANAPC15/CDC16	0	1.45553	0.136327	CDC20/UBE2C/CDC23/ANAPC10/UBE2E1/CDC16/ANAPC1/ANAPC15	0	1.51355	0.117544	CDC23/UBE2C/CDC20/ANAPC1/ANAPC15/ANAPC10/UBE2E1/ANAPC11/CDC16/ANAPC4/ANAPC5	0
R-HSA-176408	Cell Cycle	Cell Cycle, Mitotic	Regulation of APC/C activators between G1/S and early anaphase	2.04317	6.27392e-05	CCNA2/MAD2L1/CDK1/BUB1B/FBXO5/CCNB1/CDK2/CDC20/CDC23/UBE2C/PSMD14/SEM1/PLK1/PSMC3/PSMB2/PSMC2/ANAPC10/BUB3/ANAPC1/PSMD3/PSMC5/CUL1/UBE2E1/ANAPC15/BTRC/CDC16/RPS27A/PSMB5/PSMB7/CCNA1	1	1.8722	0.000790674	BUB1B/CCNA2/CDK1/MAD2L1/CCNB1/FBXO5/PSMD14/CDC20/SEM1/CDK2/UBE2C/PLK1/CDC23/PSMB2/PSMC3/ANAPC10/RPS27A/UBE2E1/PSMB5/PSMD3/CDC16/PSMC2/ANAPC1/CUL1/CCNA1/ANAPC15	1	1.98782	8.50608e-05	MAD2L1/CCNA2/FBXO5/CDK1/CDC23/CDK2/UBE2C/BUB3/PSMB7/PLK1/PSMC2/CDC20/PSMC3/PSMC5/PSMD10/ANAPC1/CCNB1/BUB1B/SEM1/PSMD14/PSMD3/UBB/PSMB2/CUL1/ANAPC15/BTRC/ANAPC10/PSMD1/PSMA5/UBE2E1/ANAPC11/CDC16/CCNA1/ANAPC4	1
R-HSA-176409	Cell Cycle	Cell Cycle, Mitotic	APC/C:Cdc20 mediated degradation of mitotic proteins	1.99656	0.000155087	CCNA2/MAD2L1/CDK1/BUB1B/PTTG1/NEK2/CCNB1/CDC20/CDC23/UBE2C/PSMD14/SEM1/PSMC3/PSMB2/PSMC2/ANAPC10/BUB3/ANAPC1/PSMD3/PSMC5/UBE2E1/ANAPC15/CDC16/RPS27A/PSMB5/PSMB7/CCNA1	1	1.86718	0.00094482	BUB1B/CCNA2/CDK1/MAD2L1/CCNB1/NEK2/PTTG1/PSMD14/CDC20/SEM1/UBE2C/CDC23/PSMB2/PSMC3/ANAPC10/RPS27A/UBE2E1/PSMB5/PSMD3/CDC16/PSMC2/ANAPC1/CCNA1/ANAPC15	1	1.95723	0.000254135	MAD2L1/CCNA2/CDK1/CDC23/UBE2C/PTTG1/BUB3/PSMB7/NEK2/PSMC2/CDC20/PSMC3/PSMC5/PSMD10/ANAPC1/CCNB1/BUB1B/SEM1/PSMD14/PSMD3/UBB/PSMB2/ANAPC15/ANAPC10/PSMD1/PSMA5/UBE2E1/ANAPC11/CDC16/CCNA1/ANAPC4	1
R-HSA-176412	Cell Cycle	Cell Cycle, Mitotic	Phosphorylation of the APC/C	1.7778	0.0137238	CDK1/CCNB1/CDC23/UBE2C/PLK1/ANAPC10/ANAPC1/UBE2E1/ANAPC15/CDC16	1	1.75554	0.0145673	CDK1/CCNB1/UBE2C/PLK1/CDC23/ANAPC10/UBE2E1/CDC16/ANAPC1/ANAPC15	1	1.68224	0.018275	CDK1/CDC23/UBE2C/PLK1/ANAPC1/CCNB1/ANAPC15/ANAPC10/UBE2E1/ANAPC11/CDC16/ANAPC4/ANAPC5	1
R-HSA-176814	Cell Cycle	Cell Cycle, Mitotic	Activation of APC/C and APC/C:Cdc20 mediated degradation of mitotic proteins	2.03464	0.000120162	CCNA2/MAD2L1/CDK1/BUB1B/PTTG1/NEK2/CCNB1/CDC20/CDC23/UBE2C/PSMD14/SEM1/PLK1/PSMC3/PSMB2/PSMC2/ANAPC10/BUB3/ANAPC1/PSMD3/PSMC5/UBE2E1/ANAPC15/CDC16/RPS27A/PSMB5/PSMB7/CCNA1	1	1.90846	0.000810388	BUB1B/CCNA2/CDK1/MAD2L1/CCNB1/NEK2/PTTG1/PSMD14/CDC20/SEM1/UBE2C/PLK1/CDC23/PSMB2/PSMC3/ANAPC10/RPS27A/UBE2E1/PSMB5/PSMD3/CDC16/PSMC2/ANAPC1/CCNA1/ANAPC15	1	1.98562	7.06651e-05	MAD2L1/CCNA2/CDK1/CDC23/UBE2C/PTTG1/BUB3/PSMB7/PLK1/NEK2/PSMC2/CDC20/PSMC3/PSMC5/PSMD10/ANAPC1/CCNB1/BUB1B/SEM1/PSMD14/PSMD3/UBB/PSMB2/ANAPC15	1
R-HSA-176974	Cell Cycle	Cell Cycle, Mitotic	Unwinding of DNA	2.50203	9.00276e-10	MCM4/MCM2/CDC45/GINS2/GINS3/MCM5/MCM7/MCM6/MCM3/GINS1/MCM8/GINS4	1	2.49798	3.67702e-09	MCM4/CDC45/MCM2/GINS2/GINS3/MCM5/MCM7/MCM8/GINS1/MCM3/MCM6/GINS4	1	2.33614	2.95353e-07	MCM2/MCM4/GINS3/GINS2/MCM5/MCM6/MCM7/CDC45/MCM3/GINS1/MCM8/GINS4	1
R-HSA-177243	Disease	Infectious disease	Interactions of Rev with host cellular proteins	2.13103	0.00020104	RANBP1/RCC1/NDC1/NUP107/NUP205/NPM1/NUP93/RAN/NUP42/NUP188/NUP43/NUP35/NUP37/NUP160/NUP88/RANGAP1/NUP210/SEH1L/NUP155/NUP133/NUP85/AAAS	1	1.83637	0.00730279	NPM1/RANBP1/NUP107/NUP42/NUP93/NUP205/RCC1/NUP43/NDC1/RANGAP1/NUP188/NUP160/NUP88/NUP133/NUP37/NUP155/RAN/NUP35/SEH1L	1	2.20604	9.75816e-06	RANBP1/NDC1/RAN/RCC1/NUP107/NUP210/NUP205/NUP35/NUP93/XPO1/NUP188/NPM1/NUP37/SEH1L/AAAS/NUP160/NUP85/NUP42/NUP88/NUP43	1
R-HSA-177504	Signal Transduction	Signaling by Receptor Tyrosine Kinases	Retrograde neurotrophin signalling	-0.648534	0.968385	CLTC/AP2A1/DNM2	0	-0.525497	0.99366	DNAL4/CLTC/AP2A1/AP2M1/DNM2	0	-0.512859	0.998556	DNM3/DNM2/CLTC/AP2A1/NTRK1	0
R-HSA-177929	Signal Transduction	Signaling by Receptor Tyrosine Kinases	Signaling by EGFR	-1.86285	0.00441649	HBEGF/KRAS/PTPRK/SH3GL1/PLCG1/ADAM12/STAM2/EPN1/UBC/ADAM17/PIK3CA/SH3KBP1/CDC42/HGS/ADAM10/TGFA/PTPN12/GRB2/CSK/PXN/EPS15L1	1	-1.81138	0.00694931	PLCG1/SPRY1/SH3GL1/UBC/EPN1/SRC/EPS15/PAG1/PIK3CA/HGS/HBEGF/STAM2/CDC42/SH3KBP1/PTPN12/GRB2/TGFA/CSK/EPS15L1/PXN/ADAM10	1	-1.68735	0.021616	KRAS/SH3GL1/PIK3CA/PLCG1/PTPRK/TGFA/EPN1/HGS/GRB2/UBC/ADAM12/PTPN12/CSK/PXN/ADAM17/EPS15L1	1
R-HSA-1793185	Metabolism	Metabolism of carbohydrates	Chondroitin sulfate/dermatan sulfate metabolism	-1.00556	0.608378	CHSY1/CHST11/HYAL1/CHST7/IDS/CHST15/DSE	0	-1.00052	0.5966	CSGALNACT1/SDC2/IDS/VCAN/HEXB/HYAL1/CHST11/CHST15/CHST7/CHSY1/DSE	0	-0.768027	0.917486	CHST13/CHST11/CHST7/GPC4/HYAL1/DSE/CHST15/IDS	0
R-HSA-179409	Cell Cycle	Cell Cycle, Mitotic	APC-Cdc20 mediated degradation of Nek2A	1.84976	0.00727383	MAD2L1/BUB1B/NEK2/CDC20/CDC23/UBE2C/ANAPC10/BUB3/ANAPC1/UBE2E1/ANAPC15/CDC16/RPS27A	1	1.81179	0.00680431	BUB1B/MAD2L1/NEK2/CDC20/UBE2C/CDC23/ANAPC10/RPS27A/UBE2E1/CDC16/ANAPC1/ANAPC15	1	1.73284	0.0135418	MAD2L1/CDC23/UBE2C/BUB3/NEK2/CDC20/ANAPC1/BUB1B/UBB/ANAPC15/ANAPC10/UBE2E1/ANAPC11/CDC16/ANAPC4/ANAPC5	1
R-HSA-179419	Cell Cycle	Cell Cycle, Mitotic	APC:Cdc20 mediated degradation of cell cycle proteins prior to satisfation of the cell cycle checkpoint	1.88954	0.000997802	CCNA2/MAD2L1/CDK1/BUB1B/NEK2/CDC20/CDC23/UBE2C/PSMD14/SEM1/PSMC3/PSMB2/PSMC2/ANAPC10/BUB3/ANAPC1/PSMD3/PSMC5/UBE2E1/ANAPC15/CDC16/RPS27A/PSMB5/PSMB7/CCNA1	1	1.73401	0.00388152	BUB1B/CCNA2/CDK1/MAD2L1/NEK2/PSMD14/CDC20/SEM1/UBE2C/CDC23/PSMB2/PSMC3/ANAPC10/RPS27A/UBE2E1/PSMB5/PSMD3/CDC16/PSMC2/ANAPC1/CCNA1/ANAPC15	1	1.87594	0.000830988	MAD2L1/CCNA2/CDK1/CDC23/UBE2C/BUB3/PSMB7/NEK2/PSMC2/CDC20/PSMC3/PSMC5/PSMD10/ANAPC1/BUB1B/SEM1/PSMD14/PSMD3/UBB/PSMB2/ANAPC15/ANAPC10/PSMD1/PSMA5/UBE2E1/ANAPC11/CDC16/CCNA1/ANAPC4	1
R-HSA-179812	Signal Transduction	Signaling by Receptor Tyrosine Kinases	GRB2 events in EGFR signaling	-1.18089	0.397146	EGF/HBEGF/KRAS/TGFA/GRB2	0	-1.2532	0.339918	HBEGF/GRB2/TGFA	0	-0.890904	0.715746	EREG/EGF/KRAS/TGFA/GRB2	0
R-HSA-1799339	Metabolism of proteins	Translation	SRP-dependent cotranslational protein targeting to membrane	2.95897	3.4011e-21	RPN2/DDOST/RPS24/RPLP0/RPL15/SSR4/RPLP1/RPS8/RPS20/RPL7A/RPL7/SRP68/RPSA/RPL22/RPL5/SRPRB/SEC11A/RPL31/RPL35/RPS17/RPS12/RPS5/RPL27/RPL10A/RPL22L1/RPS15/RPS19/SSR3/RPS13/RPL39/SEC61G/RPL26/RPS3A/SRP72/RPS23/RPL4/RPL6/RPS14/RPL19/RPS4X/RPL36/RPS2/RPS21/RPL23/RPLP2/RPL37A/RPL14/RPL29/RPS6/RPL3L/RPL8/RPL3/RPS18/RPL13/RPL18/RPS28/RPS7/RPL24/RPS15A/RPL35A/RPL13A/RPS29/SEC11C/RPL18A/RPL32/RPL12/RPL21/R…	1	2.90695	5.28944e-19	RPS24/RPL15/RPLP0/RPL22/RPL39/RPLP1/RPS8/RPS20/RPL7/RPL5/RPL31/RPL7A/RPL27/RPL22L1/RPS12/RPS13/RPS19/RPL3L/RPSA/RPL26/RPS14/RPL19/RPL35/RPL10A/RPL29/RPS15A/RPS15/RPS21/RPS5/DDOST/RPL23/SEC61G/SSR4/RPS23/RPLP2/RPS18/RPS3A/RPL4/RPL3/RPS17/RPL6/RPL36/RPS7/RPL9/RPS27A/RPL37A/RPL18/RPS28/RPS2/RPL13/RPL35A/RPL34/RPL8/SRP68/RPL14/RPS29/RPL24/RPS4X/RPL13A/SRPRB/RPL32/RPL38/RPN2/RPL21/SEC11A/RPS6/RPL12/RP…	1	2.54284	2.40161e-12	RPN2/DDOST/SRP72/SSR4/SSR3/SSR1/SPCS3/SRP68/SRPRB/SEC11A/SEC11C/SPCS1/RPLP0/RPS24/RPS17/RPL15/RPSA/RPLP1/RPS5/RPL35/RPL7A/RPS4X/SEC61A1/RPL26L1/RPS27L/RPS8/RPL10A/RPS20/RPS15/RPS6/RPS2/SEC61G/RPL7/RPL6/RPL14/RPS3A/RPL37A/RPL4/RPL36/RPL27A/TRAM1/RPS19/RPS23/RPS12/SRP9/RPL5/RPL18A/RPL36A/RPL31/RPS3/RPL8/RPL39L/RPL22/RPL22L1/RPL12/RPL30/RPL13A/RPL13/RPLP2/RPL27/RPL24/RPL18/RPL21/RPS11/RPS28/RPL26/RP…	1
R-HSA-180024	Signal Transduction	Signaling by GPCR	DARPP-32 events	-0.929427	0.737165	CALM2/PPP3CA/PRKAR2A/PDE4B/PPP2CA/PPP3R1/PRKAR1B/PDE4A/PRKAR1A/CALM3/PRKACA	0	-1.6243	0.058935	PPP1CA/PPP2CB/PDE4B/PPP2CA/PPP3R1/PRKAR2A/PPP3CA/PRKAR1B/CALM2/PPP3CB/PDE4A/PRKAR1A/PRKACA/CALM3	0	0.949186	0.690982	PRKACB/CALM1/PPP1R1B/PPP2R1B/PPP1CA/CDK5/PPP2R1A	0
R-HSA-180292	Signal Transduction	Signaling by Receptor Tyrosine Kinases	GAB1 signalosome	-1.66924	0.0698408	EGF/PAG1/SRC/HBEGF/PIK3CA/TGFA/GRB2/CSK/PXN	0	-1.66534	0.0494419	SRC/PAG1/PIK3CA/HBEGF/GRB2/TGFA/CSK/PXN	1	-1.38084	0.213908	EREG/EGF/GAB1/PIK3CA/TGFA/GRB2/CSK/PXN	0
R-HSA-180336	Signal Transduction	Signaling by Receptor Tyrosine Kinases	SHC1 events in EGFR signaling	-1.15822	0.402873	EGF/HBEGF/KRAS/TGFA/GRB2	0	-1.20833	0.372491	EGF/SHC1/KRAS/HBEGF/GRB2/TGFA	0	-0.922443	0.700512	EREG/EGF/KRAS/TGFA/GRB2	0
R-HSA-180534	Disease	Infectious disease	Vpu mediated degradation of CD4	1.14857	0.385861	PSMD14/SEM1/PSMC3/PSMB2/PSMC2/PSMD3/PSMC5/BTRC/RPS27A/PSMB5/PSMB7/PSMD1/PSMA5/UBB/PSMD10	0	0.819415	0.879906	PSMD14/SEM1/PSMB2/PSMC3/RPS27A/PSMB5/PSMD3/PSMC2/BTRC/PSMC5/PSMA2/PSMD1/PSMA5	0	1.30028	0.228551	PSMB7/PSMC2/PSMC3/PSMC5/PSMD10/SEM1/PSMD14/PSMD3/UBB/PSMB2/BTRC/PSMD1/PSMA5	0
R-HSA-180585	Disease	Infectious disease	Vif-mediated degradation of APOBEC3G	1.12179	0.418249	PSMD14/SEM1/PSMC3/PSMB2/PSMC2/PSMD3/PSMC5/CUL5/RPS27A/PSMB5/PSMB7/PSMD1/PSMA5/RBX1/UBB/PSMD10	0	0.775677	0.915346	PSMD14/SEM1/PSMB2/PSMC3/RPS27A/PSMB5/PSMD3/PSMC2/RBX1/CUL5/PSMC5/PSMA2/PSMD1/PSMA5	0	1.38123	0.158876	PSMB7/PSMC2/PSMC3/PSMC5/PSMD10/SEM1/PSMD14/PSMD3/CUL5/UBB/PSMB2	0
R-HSA-180746	Disease	Infectious disease	Nuclear import of Rev protein	2.05116	0.000379451	RCC1/NDC1/NUP107/NUP205/NPM1/NUP93/RAN/NUP42/NUP188/NUP43/NUP35/NUP37/NUP160/NUP88/NUP210/SEH1L/NUP155/NUP133/NUP85/AAAS	1	1.70762	0.0170731	NPM1/NUP107/NUP42/NUP93/NUP205/RCC1/NUP43/NDC1/NUP188/NUP160/NUP88/NUP133/NUP37/NUP155/RAN/NUP35/SEH1L	1	2.13856	6.75448e-05	NDC1/RAN/RCC1/NUP107/NUP210/NUP205/NUP35/NUP93/NUP188/NPM1/NUP37/SEH1L/AAAS/NUP160/NUP85/NUP42/NUP88/NUP43	1
R-HSA-180786	Cell Cycle	Chromosome Maintenance	Extension of Telomeres	2.67997	2.78686e-11	PCNA/DSCC1/CCNA2/POLA1/POLD1/BLM/LIG1/CHTF18/RFC4/PRIM2/PRIM1/FEN1/RFC5/CDK2/RFC3/RUVBL2/NHP2/POLD2/WRN/GAR1/DNA2/RPA1/POLA2/SHQ1/ANKRD28/RFC1/RPA3/PIF1/TERF1/RUVBL1/WRAP53	1	2.36443	6.0799e-07	DSCC1/CCNA2/CHTF18/PCNA/BLM/POLA1/RFC3/POLD1/LIG1/FEN1/PRIM2/RFC4/CDK2/PRIM1/WRN/RFC5/RUVBL2/NHP2/ANKRD28/POLD2/POLA2/DNA2/GAR1/RFC1	1	2.78961	3.94416e-13	PCNA/POLA1/PRIM1/POLD1/RFC4/CCNA2/DSCC1/LIG1/RFC5/PRIM2/FEN1/BLM/RPA1/CDK2/RUVBL2/SHQ1/RPA3/NHP2/POLD2/GAR1/TERF1/RFC3/DNA2/CHTF18/POLA2/PIF1/RFC2/RUVBL1/ANKRD28/RFC1/DKC1/WRN/WRAP53	1
R-HSA-180910	Disease	Infectious disease	Vpr-mediated nuclear import of PICs	1.82871	0.00508741	NDC1/NUP107/NUP205/NUP93/NUP42/NUP188/NUP43/NUP35/NUP37/NUP160/NUP88/NUP210/SEH1L/NUP155/NUP133/NUP85/AAAS/BANF1	1	1.45288	0.110349	NUP107/NUP42/NUP93/NUP205/NUP43/NDC1/NUP188/NUP160/NUP88/NUP133/NUP37/NUP155	0	1.93584	0.00152848	NDC1/NUP107/NUP210/NUP205/NUP35/NUP93/BANF1/NUP188/NUP37/SEH1L/AAAS/NUP160/NUP85/NUP42/NUP88/NUP43	1
R-HSA-1810476	Immune System	Innate Immune System	RIP-mediated NFkB activation via ZBP1	-2.10266	0.00186716	RIPK3/IKBKB/IKBKG/CHUK/NFKB1/TICAM1/RELA/RIPK1/MYD88/NFKBIB/NFKB2/NFKBIA	1	-2.02656	0.00384656	IKBKG/CHUK/RELA/IKBKB/NFKB1/NFKB2/NFKBIB/NFKBIA/RIPK3/RIPK1/MYD88	1	-2.01888	0.00590156	MYD88/IKBKG/NKIRAS1/RIPK1/CHUK/NFKB1/RELA/TICAM1/NFKBIB/NFKB2/NFKBIA	1
R-HSA-181429	Neuronal System	Transmission across Chemical Synapses	Serotonin Neurotransmitter Release Cycle	-1.19208	0.391307	PPFIA1/SYN1/SYN2/RAB3A/VAMP2	0	-1.04918	0.501316	STX1A/SYN1/SYN2/PPFIA1/VAMP2/RAB3A	0	-1.23971	0.328681	STX1A/PPFIA3/STXBP1/PPFIA1/SYN3/SYN2/SYN1/RAB3A/VAMP2	0
R-HSA-181430	Neuronal System	Transmission across Chemical Synapses	Norepinephrine Neurotransmitter Release Cycle	-1.16647	0.402873	PPFIA1/SLC22A1/RAB3A/VAMP2	0	-0.882268	0.720081	STX1A/SLC22A1/PPFIA1/VAMP2/RAB3A	0	-1.47946	0.172543	RAB3A/SLC22A1/VAMP2	0
R-HSA-181438	Immune System	Innate Immune System	Toll Like Receptor 2 (TLR2) Cascade	-2.19198	1.13726e-06	DUSP3/NFKB1/PELI1/DUSP4/UBC/NOD2/MAP3K8/VRK3/FOS/ALPK1/AGER/TAB3/CREB1/MAP2K7/RELA/TLR4/MAP2K4/TNIP2/TAB2/MAP2K3/RPS6KA3/RPS6KA1/IRAK4/MYD88/NFKBIB/PELI3/CD14/MAPK3/MEF2A/N4BP1/MAP3K1/NFKB2/TLR1/TLR2/NFKBIA/LY96/TLR6	1	-2.03743	1.50492e-05	IKBKG/PELI2/CHUK/RELA/MAPK1/IKBKB/NFKB1/MAP3K8/TRAF6/NFKB2/DUSP4/NFKBIB/MAP2K7/VRK3/NFKBIA/DUSP3/MAPK14/TAB2/FOS/ALPK1/TNIP2/TAB3/AGER/MAP2K3/RPS6KA1/N4BP1/LY96/MAPK3/MAP2K4/RPS6KA3/CREB1/PELI3/TLR4/IRAK4/TLR2/MAP3K1/MEF2A/CD14/TLR1/TLR6/MYD88	1	-1.66732	0.00209243	DUSP3/MAPK7/CD36/TLR4/MYD88/IKBKG/JUN/NKIRAS1/SOCS1/PPP2CA/MAPKAPK2/AGER/ALPK1/MAP2K6/FOS/TAB3/DUSP4/UBE2V1/MAP2K4/CHUK/VRK3/NFKB1/CD14/MAP3K8/CASP8/IRAK4/IRAK2/SKP1/MEF2A/TLR1/RPS6KA3/MAP2K3/TNIP2/PELI3/MAP3K1/MAP2K7/RPS6KA1/UBC/TAB2/MAPK3/TLR6/TLR2/N4BP1/PELI1/RELA/NOD2/LY96/NFKBIB/NFKB2/NFKBIA	1
R-HSA-182971	Signal Transduction	Signaling by Receptor Tyrosine Kinases	EGFR downregulation	-1.78345	0.0137238	HBEGF/PTPRK/SH3GL1/STAM2/EPN1/UBC/SH3KBP1/CDC42/HGS/TGFA/PTPN12/GRB2/EPS15L1	1	-1.80035	0.0224754	SPRY1/SH3GL1/UBC/EPN1/EPS15/HGS/HBEGF/STAM2/CDC42/SH3KBP1/PTPN12/GRB2/TGFA/EPS15L1	1	-1.70241	0.0392913	PTPRK/TGFA/EPN1/HGS/GRB2/UBC/PTPN12/EPS15L1	1
R-HSA-1834941	Immune System	Innate Immune System	STING mediated induction of host immune responses	0.751752	0.88939	XRCC6/MRE11/PRKDC/STING1/XRCC5/CGAS/DTX4	0	-0.714218	0.928486	NLRC3/TBK1/IFI16/TRIM21/STAT6	0	1.11707	0.478849	XRCC6/STING1/MRE11/XRCC5/CGAS/TRIM21/DTX4/PRKDC	0
R-HSA-1834949	Immune System	Innate Immune System	Cytosolic sensors of pathogen-associated DNA	-1.3999	0.0704842	TBK1/CHUK/IFI16/IRF7/POLR2E/NFKB1/UBC/TICAM1/AIM2/RELA/RIPK1/EP300/CREBBP/MYD88/NFKBIB/NFKB2/LRRFIP1/NFKBIA/STAT6	0	-1.24116	0.203945	IKBKG/CHUK/RELA/IKBKB/NFKB1/IFI16/NFKB2/NFKBIB/NFKBIA/RIPK3/TRIM21/POLR2E/AIM2/CREBBP/EP300/RIPK1/STAT6/LRRFIP1/MYD88	0	-1.07999	0.444819	TBK1/IRF7/EP300/LRRFIP1/UBC/CREBBP/RELA/TICAM1/NFKBIB/STAT6/NFKB2/NFKBIA	0
R-HSA-1839117	Disease	Diseases of signal transduction by growth factor receptors and second messengers	Signaling by cytosolic FGFR1 fusion mutants	-1.70033	0.0528805	FGFR1OP2/ZMYM2/PIK3CA/STAT3/GAB2/STAT5A/GRB2/LRRFIP1/STAT5B	0	-1.66493	0.0543072	CEP43/MYO18A/CUX1/TRIM24/ZMYM2/FGFR1OP2/PIK3CA/GAB2/STAT3/GRB2/STAT5A/LRRFIP1/STAT5B	0	-0.966429	0.64909	STAT3/STAT5A/FGFR1OP2/PIK3CA/ZMYM2/LRRFIP1/GRB2/GAB2/STAT5B	0
R-HSA-1839124	Disease	Diseases of signal transduction by growth factor receptors and second messengers	FGFR1 mutant receptor activation	-1.53698	0.0683857	FGFR1OP2/ZMYM2/PIK3CA/STAT3/GAB2/STAT5A/GRB2/LRRFIP1/STAT5B	0	-1.54647	0.102034	ERLIN2/FGF9/CEP43/MYO18A/CUX1/TRIM24/ZMYM2/FGFR1OP2/PIK3CA/GAB2/STAT3/GRB2/STAT5A/LRRFIP1/STAT5B	0	0.862566	0.791136	CNTRL/CPSF6/MYO18A/FGFR1/BAG4	0
R-HSA-1839126	Disease	Diseases of signal transduction by growth factor receptors and second messengers	FGFR2 mutant receptor activation	0.787329	0.891682	POLR2D/POLR2K/NCBP1/POLR2H/NCBP2	0	-0.772002	0.893392	POLR2C/POLR2J/POLR2E/POLR2A	0	1.18005	0.392124	POLR2D/POLR2K/NCBP2/POLR2L/NCBP1/POLR2H/POLR2G	0
R-HSA-1852241	Organelle biogenesis and maintenance		Organelle biogenesis and maintenance	1.75785	1.53739e-05	PLK4/TUBB/CDK1/HAUS2/DYNC2I2/CEP152/CENPJ/IDH2/CKAP5/NEK2/HAUS1/CCT8/ATP5F1A/DYNLT5/TUBG1/CEP76/HAUS5/TTC8/ALMS1/APOOL/PLK1/CCT4/KIF24/ATP5MC1/PKD2/PCNT/ATP5MC3/MTX2/TUBA1B/IFT74/ODF2/IQCB1/CEP78/SSBP1/OFD1/CHCHD3/SAMM50/HDAC6/CCT2/PRKAB2/IFT25/MAPK12/CEP72/ATP5MC2/CEP57/IMMT/ATAT1/ATP5PO/TTC21B/MKS1/CNTRL/CEP290/IFT57/IFT46/ATP5F1B/CEP192/DMAC2L/EXOC4/CEP41/CEP250/IFT22/TMEM216/CHCHD6/TCTN2/RAB1…	1	1.58747	0.000973206	PLK4/CDK1/CEP152/DYNC2I2/NEK2/TUBB/HAUS2/CENPJ/DYNLT5/ATP5F1A/TTC8/CKAP5/TUBG1/IQCB1/CCT4/HDAC6/IDH2/CEP76/HAUS1/HAUS5/SSBP1/MTX2/PLK1/CCT8/APOOL/ATAT1/MAPK12/CCT2/PRKAB2/PKD2/IFT74/ATP5MC3/OFD1/TTC21B/ALMS1/PCNT/IFT22/IFT57/SAMM50/ATP8/ATP5MC1/KIF24/ODF2/IFT172/ATP5MC2/SMO/MKS1/TMEM67/CHCHD6/CHCHD3/IFT46/CEP290/IFT25/KIFAP3/CEP78/TCTN3/CEP70/TMEM216/ARL6/ATP5F1D/CEP41/CEP72/IFT20/AKAP9/ATP5PO/PO…	1	1.77374	4.76375e-06	TUBA1B/PLK4/IDH2/TUBB/HAUS2/CKAP5/CENPJ/DYNC2I2/ALMS1/CDK1/KIF24/CCT8/CEP152/HAUS1/ATP5MC1/CEP78/PCNT/ODF2/HAUS5/APOOL/PKD2/CEP76/PLK1/ATP5MC3/NEK2/TUBG1/DYNLT5/CHCHD3/IFT74/CNTRL/ATP5F1A/CEP72/CALM1/MTX2/IFT25/IMMT/TTC8/SAMM50/CEP57/TUBA1C/CCT4/RAB11FIP3/DMAC2L/CHD9/ATP5F1B/ATP5PO/OFD1/CEP250/PPRC1/HAUS8/ALAS1/ATP5F1C/CEP192/EXOC4/HCFC1/PCM1/MED1/ATP5MC2/SSBP1/TFB2M/TCTN2/SDCCAG8/CCT5/CCT2/CCP11…	1
R-HSA-1855183	Metabolism	Inositol phosphate metabolism	Synthesis of IP2, IP, and Ins in the cytosol	1.21747	0.37586	OCRL/INPP1	0	1.21998	0.356895	OCRL/INPP1	0	1.17138	0.421665	OCRL/INPP1/IMPA1/MTMR9	0
R-HSA-1855204	Metabolism	Inositol phosphate metabolism	Synthesis of IP3 and IP4 in the cytosol	-0.827863	0.851479	ITPK1/PLCB3/PLCG1/ITPKC/PLCB2/PLCH2/CALM3/PLCG2/PTEN/ITPKB	0	0.830222	0.808242	OCRL/ITPKA/PLCB4	0	-1.16073	0.383521	INPPL1/PLCG1/ITPKB/PLCG2/PLCB3/PLCB2/ITPKC/PTEN/PLCH2	0
R-HSA-186712	Developmental Biology	Regulation of beta-cell development	Regulation of beta-cell development	-2.25167	0.000342498	MAML1/MAFA/KAT2B/RBPJ/FOXO1/EP300/MAML3/CREBBP/HES1/MAML2/NOTCH1	1	-2.44432	2.78062e-05	KAT2B/MAFA/AKT2/MAML1/CREBBP/RBPJ/FOXO1/EP300/HES1/MAML2/MAML3/NOTCH1	1	-1.96343	0.00879308	MAML3/RBPJ/ONECUT3/MAML1/MAMLD1/MAFA/FOXO1/KAT2B/EP300/CREBBP/HES1/NOTCH1/MAML2	1
R-HSA-186763	Signal Transduction	Signaling by Receptor Tyrosine Kinases	Downstream signal transduction	-1.95998	0.00703821	SRC/NCK2/PDGFRB/KRAS/PDGFA/PLCG1/PIK3CA/STAT3/PIK3R2/RAPGEF1/STAT5A/CRK/GRB2/STAT5B/STAT6	1	-2.26074	0.000262601	CRKL/PIK3CB/PDGFA/NCK2/PDGFRB/PIK3CA/PIK3R2/RAPGEF1/STAT3/CRK/GRB2/STAT5A/STAT6/STAT5B	1	-1.47034	0.141377	KRAS/PIK3CA/RAPGEF1/PIK3R2/PLCG1/GRB2/STAT5B/CRK/STAT6	0
R-HSA-186797	Signal Transduction	Signaling by Receptor Tyrosine Kinases	Signaling by PDGF	-1.76139	0.00949622	SRC/COL5A3/COL4A3/NCK2/PDGFRB/KRAS/PDGFA/PLAT/PDGFC/COL6A2/PLCG1/COL4A2/PIK3CA/STAT3/PIK3R2/RAPGEF1/FURIN/STAT5A/CRK/PTPN12/GRB2/STAT5B/STAT6	1	-1.89748	0.0025565	SRC/COL5A3/PLAT/CRKL/PIK3CB/PDGFA/NCK2/PDGFRB/PIK3CA/PDGFC/COL4A2/PIK3R2/FURIN/RAPGEF1/STAT3/CRK/PTPN12/GRB2/STAT5A/STAT6/STAT5B	1	-1.51044	0.0805879	SPP1/COL6A3/PLAT/COL4A2/COL4A4/STAT3/STAT5A/THBS1/KRAS/COL4A1/PIK3CA/RAPGEF1/PIK3R2/COL4A3/PLCG1/COL6A1/FURIN/COL6A2/GRB2/PTPN12/STAT5B/CRK/STAT6	0
R-HSA-187037	Signal Transduction	Signaling by Receptor Tyrosine Kinases	Signaling by NTRK1 (TRKA)	-1.98646	8.64163e-05	AP2A1/EGR3/FRS2/PLCG1/ID3/TRIB1/MAPK14/DUSP3/CHD4/DUSP4/ADORA2A/RALGDS/PIK3CA/RRAD/VRK3/NAB1/RALB/STAT3/SGK1/PIK3R2/FOS/MEF2D/CREB1/RAPGEF1/DNM2/RIT1/MAPK13/JUNB/SRF/RAP1A/EP300/RPS6KA3/RPS6KA1/CRK/MAPK3/MEF2A/GRB2	1	-2.17353	2.22053e-06	DUSP7/AP2A1/IRS1/PLCG1/RRAD/PPP2CA/AP2M1/ID3/SRC/DUSP6/NAB2/KIDINS220/ID2/CRKL/MAPK1/PIK3CB/RALGDS/YWHAB/EGR2/RIT1/PIK3CA/DUSP4/EGR3/VRK3/FRS2/MAPK13/DUSP3/REST/EGR1/ADORA2A/RALB/MAPK14/PIK3R2/MEF2D/TRIB1/JUNB/RAPGEF1/FOS/SGK1/STAT3/NAB1/CRK/RAP1A/EP300/RPS6KA1/MAPK3/RPS6KA3/CREB1/DNM2/GRB2/SRF/MEF2A	1	-1.38196	0.0477446	NAB2/IRS1/CREB1/ID1/DNM3/DUSP3/MAPK7/SRF/ADORA2A/STAT3/DNM2/SGK1/PPP2CA/MAPKAPK2/CLTC/FOS/DUSP4/KRAS/VRK3/PIK3CA/RALB/AP2A1/RAPGEF1/PIK3R2/NTRK1/ID3/PLCG1/FOSB/MEF2D/RALGDS/MEF2A/RPS6KA3/EP300/RAP1A/JUNB/GRB2/RPS6KA1/MAPK13/CHD4/MAPK3/RRAD/CRK/JUND/RIT1	1
R-HSA-187577	Cell Cycle	Cell Cycle, Mitotic	SCF(Skp2)-mediated degradation of p27/p21	1.70993	0.0137486	CKS1B/CCNA2/CDK4/CDK2/CCNE1/PSMD14/CCNE2/SEM1/PSMC3/PSMB2/SKP2/PSMC2/PSMD3/PSMC5/CUL1/RPS27A/PSMB5/PSMB7/CCNA1	1	1.50662	0.0423238	CCNA2/CKS1B/PSMD14/CDK4/SEM1/CDK2/CCNE1/PSMB2/PSMC3/SKP2/CCNE2/RPS27A/PSMB5/PSMD3/PSMC2/CUL1/CCNA1	1	1.9719	0.000224527	CKS1B/CCNA2/CCNE2/CDK4/CDK2/CCNE1/PSMB7/PSMC2/SKP2/PSMC3/PSMC5/PSMD10/SEM1/PSMD14/PSMD3/UBB/PSMB2/CUL1	1
R-HSA-187687	Signal Transduction	Signaling by Receptor Tyrosine Kinases	Signalling to ERKs	-1.66098	0.040969	MAPKAPK2/KIDINS220/MAPK1/SRC/KRAS/FRS2/MAPK14/RALGDS/RALB/RAPGEF1/RIT1/MAPK13/RAP1A/CRK/MAPK3/GRB2	1	-1.98005	0.00305475	KIDINS220/CRKL/MAPK1/RALGDS/YWHAB/RIT1/FRS2/MAPK13/RALB/MAPK14/RAPGEF1/CRK/RAP1A/MAPK3/GRB2	1	-1.6625	0.0397507	KRAS/RALB/RAPGEF1/NTRK1/RALGDS/RAP1A/GRB2/MAPK13/MAPK3/CRK/RIT1	1
R-HSA-189200	Transport of small molecules	SLC-mediated transmembrane transport	Cellular hexose transport	0.726116	0.899446	SLC2A10/SLC5A10/SLC2A11/SLC45A3/SLC2A8/SLC50A1/SLC5A9/MFSD4B	0	1.08613	0.509603	SLC2A10/SLC5A10/SLC45A3/SLC2A11/SLC50A1/MFSD4B/SLC5A9	0	0.595474	0.970819	SLC2A10	0
R-HSA-189445	Metabolism	Metabolism of porphyrins	Metabolism of porphyrins	1.54977	0.071255	FECH/UROD/UROS/HMBS/PPOX/COX10/FLVCR1/ALAD/CPOX/ALAS1	0	1.42626	0.163268	FECH/PPOX/HMBS/UROD/UROS/FLVCR1/ALAS2/CPOX/ALAD/COX10	0	1.31975	0.261965	FECH/COX10/UROD/UROS/ALAS1/ALAD/CPOX/HMBS	0
R-HSA-189451	Metabolism	Metabolism of porphyrins	Heme biosynthesis	1.99327	0.00134588	FECH/UROD/UROS/HMBS/PPOX/COX10/FLVCR1/ALAD/CPOX/ALAS1	1	1.83565	0.00713818	FECH/PPOX/HMBS/UROD/UROS/FLVCR1/ALAS2/CPOX/ALAD/COX10	1	1.73951	0.0119858	FECH/COX10/UROD/UROS/ALAS1/ALAD/CPOX/HMBS	1
R-HSA-190236	Signal Transduction	Signaling by Receptor Tyrosine Kinases	Signaling by FGFR	0.573375	0.99842	HNRNPA1/POLR2D/POLR2K/PTBP1/RBFOX2/NCBP1/FRS3/FGFR1/RPS27A/PTPN11/FGFR3/POLR2H/NCBP2/HRAS/UBB/GALNT3/FGFBP3/HNRNPH1/POLR2L/NRAS/TIA1	0	-0.872799	0.85129	PIK3R1/PPP2CB/FGFR2/SHC1/FGF9/TIAL1/KRAS/PLCG1/UBC/PPP2CA/FGFR4/HNRNPF/POLR2F/SRC/FGFBP2/TGFBR3/MAPK1/PIK3CA/POLR2C/POLR2J/FRS2/POLR2E/ANOS1/POLR2A/MAPK3/GRB2/MKNK1	0	1.07229	0.495241	PTBP1/POLR2D/FRS3/PTPN11/POLR2K/FGFR1/RBFOX2/UBB/HNRNPA1/GALNT3/NRAS/TIA1/HNRNPF/NCBP2/PPP2R1A/POLR2L/NCBP1/SPRY2/POLR2H/POLR2G	0
R-HSA-190828	Vesicle-mediated transport	Membrane Trafficking	Gap junction trafficking	-0.715221	0.951722	GJC2/TUBB1/CLTB/ACTB/TUBA1A/DAB2/DNM2	0	-1.01322	0.592604	CLTC/MYO6/AP2M1/GJB2/GJB6/TUBB1/CLTB/GJC2/TUBA1A/DAB2/ACTB/DNM2	0	0.907538	0.730202	TUBA1B/TUBA1C/CLTA/CLTCL1/ACTG1	0
R-HSA-190840	Vesicle-mediated transport	Membrane Trafficking	Microtubule-dependent trafficking of connexons from Golgi to the plasma membrane	0.685356	0.93326	TUBA1B/TUBA3D/TUBA1C/GJA1	0	-0.743636	0.888706	TUBA1B/TUBA3D/TUBB6/TUBB4A/TUBA1C/TUBB4B/TUBA4A/TUBB2A/TUBB1/TUBA1A	0	1.30222	0.306092	TUBA1B/TUBA1C	0
R-HSA-190861	Vesicle-mediated transport	Membrane Trafficking	Gap junction assembly	0.479226	0.997744	TUBA1B	0	-0.879751	0.77002	GJB2/GJB6/TUBB1/GJC2/TUBA1A	0	1.20899	0.379429	TUBA1B/TUBA1C	0
R-HSA-190872	Vesicle-mediated transport	Membrane Trafficking	Transport of connexons to the plasma membrane	0.589112	0.983556	TUBA1B/TUBA3D/TUBA1C/GJA1	0	-0.754285	0.893392	TUBA1B/TUBA3D/TUBB6/TUBB4A/TUBA1C/TUBB4B/TUBA4A/TUBB2A/GJB2/TUBB1/TUBA1A	0	1.27836	0.320972	TUBA1B/TUBA1C	0
R-HSA-190873	Vesicle-mediated transport	Membrane Trafficking	Gap junction degradation	-0.762656	0.88575	CLTB/ACTB/DAB2/DNM2	0	-0.871778	0.732676	CLTC/MYO6/AP2M1/CLTB/DAB2/ACTB/DNM2	0	0.620459	0.967799	CLTA/CLTCL1/ACTG1	0
R-HSA-1912408	Signal Transduction	Signaling by NOTCH	Pre-NOTCH Transcription and Translation	-1.57835	0.0213359	ELF3/H3C10/MAMLD1/MOV10/H2BC6/TNRC6C/H4C9/AGO1/AGO4/H2AC6/H2BC12/NOTCH4/SIRT6/E2F3/MAML1/H2BC11/KAT2B/RBPJ/H2BC4/TNRC6B/EP300/MAML3/CREBBP/AGO2/H3-3A/NOTCH2/MAML2/NOTCH1	1	-1.78621	0.00346447	MOV10/MAMLD1/H2BC26/H2BC7/H3C6/H3-3B/H2BC21/AGO1/H4C9/H2BC5/ELF3/SNW1/H2BC6/SIRT6/AGO4/TNRC6C/H3C10/H2AC6/H2BC12/H2BC11/KAT2B/E2F3/MAML1/H2BC4/CREBBP/RBPJ/EP300/NOTCH2/TNRC6B/AGO2/MAML2/MAML3/H3-3A/NOTCH1	1	-1.27874	0.228308	H2BC15/NOTCH3/JUN/RBPJ/H3C13/H4C3/TNRC6B/H4C5/H2AC20/MAML1/H2AC6/H4C9/E2F3/H4C4/MAMLD1/MOV10/H2BC12/AGO4/AGO1/H4C16/KAT2B/H2BC11/H2BC4/EP300/SIRT6/H3-3A/AGO2/CREBBP/NOTCH2/NOTCH1/MAML2/NOTCH4	0
R-HSA-1912420	Signal Transduction	Signaling by NOTCH	Pre-NOTCH Processing in Golgi	-1.91149	0.0107028	ST3GAL6/NOTCH4/SEL1L/B4GALT1/ST3GAL4/FURIN/ATP2A1/NOTCH2/NOTCH1	1	-1.77807	0.0315002	ST3GAL6/B4GALT1/FURIN/ATP2A1/ST3GAL4/SEL1L/NOTCH2/NOTCH1	1	-1.55952	0.123856	FURIN/ATP2A1/B4GALT1/NOTCH2/NOTCH1/NOTCH4	0
R-HSA-1912422	Signal Transduction	Signaling by NOTCH	Pre-NOTCH Expression and Processing	-1.66152	0.0069621	AGO4/ST3GAL6/H2AC6/H2BC12/NOTCH4/SEL1L/SIRT6/E2F3/MAML1/H2BC11/KAT2B/RBPJ/H2BC4/B4GALT1/ST3GAL4/FURIN/TNRC6B/ATP2A1/EP300/MAML3/CREBBP/AGO2/H3-3A/NOTCH2/MAML2/NOTCH1	1	-1.75229	0.00229368	MOV10/MAMLD1/H2BC26/H2BC7/H3C6/H3-3B/RAB6A/H2BC21/LFNG/AGO1/H4C9/H2BC5/ELF3/SNW1/H2BC6/SIRT6/AGO4/TNRC6C/H3C10/H2AC6/ST3GAL6/H2BC12/B4GALT1/H2BC11/KAT2B/E2F3/FURIN/MAML1/H2BC4/ATP2A1/CREBBP/RBPJ/ST3GAL4/EP300/SEL1L/NOTCH2/TNRC6B/AGO2/MAML2/MAML3/H3-3A/NOTCH1	1	-1.135	0.380901	JUN/RBPJ/H3C13/H4C3/TNRC6B/H4C5/H2AC20/MAML1/ST3GAL6/H2AC6/H4C9/E2F3/H4C4/MAMLD1/MOV10/H2BC12/ST3GAL4/AGO4/AGO1/H4C16/KAT2B/H2BC11/H2BC4/EP300/FURIN/SIRT6/H3-3A/ATP2A1/B4GALT1/AGO2/CREBBP/NOTCH2/NOTCH1/MAML2/NOTCH4	0
R-HSA-191273	Metabolism	Metabolism of lipids	Cholesterol biosynthesis	0.895401	0.767491	EBP/PMVK/DHCR24/NSDHL/SREBF2/TM7SF2/MVK/FDPS/DHCR7/CYP51A1/LSS/FDFT1	0	0.949115	0.665405	TM7SF2/DHCR24/PMVK/NSDHL/MVK/EBP/SREBF2/FDPS	0	0.773997	0.878705	EBP/FDFT1/SREBF2/PMVK/NSDHL/DHCR24/DHCR7/ARV1/FDPS/CYP51A1/LSS/PLPP6	0
R-HSA-191859	Metabolism of RNA	Metabolism of non-coding RNA	snRNP Assembly	2.20423	3.28068e-06	NDC1/SNRPF/NUP107/NUP205/SMN1/NUP93/SNRPD1/CLNS1A/GEMIN4/NUP42/SNRPE/NUP188/SNRPD2/NUP43/NUP35/NUP37/NUP160/GEMIN2/NUP88/GEMIN8/NCBP1/WDR77/SNRPD3/NUP210/SEH1L/NUP155/NUP133/NUP85/AAAS/NCBP2/SNRPG/NUP54/SNUPN/SNRPB	1	1.93221	0.00149625	SNRPF/NUP107/CLNS1A/NUP42/NUP93/NUP205/SNRPE/GEMIN8/SNRPD1/NUP43/NDC1/SNRPD2/NUP188/NCBP1/SMN1/NUP160/NUP88/NUP133/NUP37/NUP155/WDR77/GEMIN2/NUP35/GEMIN4/SEH1L/SNRPD3/NUP85/SNRPG/NUP54/NCBP2/RAE1	1	2.23994	5.16235e-06	NDC1/SMN1/GEMIN4/NUP107/NUP210/SNRPD1/NUP205/SNRPF/NUP35/NUP93/CLNS1A/SNRPD3/GEMIN2/NUP188/NUP37/SEH1L/SNRPD2/AAAS/NUP160/WDR77/SNUPN/NUP85/NUP42/SNRPE/NUP88/NUP43/SNRPB/PHAX/TGS1/NCBP2/NUP155/NCBP1/NUP54/SNRPG	1
R-HSA-192105	Metabolism	Metabolism of lipids	Synthesis of bile acids and bile salts	0.818352	0.852631	SCP2/SLC27A2/OSBPL1A/OSBPL6/OSBPL7/CYP7B1/SLC27A5	0	0.992035	0.605926	SLC27A2/SCP2/OSBPL6/OSBPL1A/OSBPL7/SLC27A5/CYP7B1	0	0.501784	0.998556	SCP2/OSBPL1A/AMACR/CYP7B1/OSBPL7/SLC27A2/OSBPL6/SLC27A5/AKR1C1/AKR1C2/HSD17B4	0
R-HSA-192823	Disease	Infectious disease	Viral mRNA Translation	2.98462	1.35816e-19	RPS24/RPLP0/RPL15/RPLP1/RPS8/RPS20/RPL7A/RPL7/RPSA/RPL22/RPL5/RPL31/RPL35/RPS17/RPS12/RPS5/RPL27/RPL10A/RPL22L1/RPS15/RPS19/RPS13/RPL39/RPL26/RPS3A/RPS23/RPL4/RPL6/RPS14/RPL19/RPS4X/RPL36/RPS2/RPS21/RPL23/RPLP2/RPL37A/RPL14/RPL29/RPS6/RPL3L/RPL8/RPL3/RPS18/RPL13/RPL18/RPS28/RPS7/RPL24/RPS15A/RPL35A/RPL13A/RPS29/RPL18A/RPL32/RPL12/RPL21/RPS3/RPL38/RPS27A/RPL36A/RPL10/RPL27A/RPL9/RPS27L/RPL34/RPL37…	1	3.07375	2.6836e-21	RPS24/RPL15/RPLP0/RPL22/RPL39/RPLP1/RPS8/RPS20/RPL7/RPL5/RPL31/RPL7A/RPL27/RPL22L1/RPS12/RPS13/RPS19/RPL3L/RPSA/RPL26/RPS14/RPL19/RPL35/RPL10A/RPL29/RPS15A/RPS15/RPS21/RPS5/RPL23/RPS23/RPLP2/RPS18/RPS3A/RPL4/RPL3/RPS17/RPL6/RPL36/RPS7/RPL9/RPS27A/RPL37A/RPL18/RPS28/RPS2/RPL13/RPL35A/RPL34/RPL8/RPL14/RPS29/RPL24/RPS4X/RPL13A/RPL32/RPL38/RPL21/RPS6/RPL12/RPL18A/RPS3/RPL37/RPL10/RPL36A/RPS27	1	2.48109	1.48205e-10	RPLP0/RPS24/RPS17/RPL15/RPSA/RPLP1/RPS5/RPL35/RPL7A/RPS4X/RPL26L1/RPS27L/RPS8/RPL10A/RPS20/RPS15/RPS6/RPS2/RPL7/RPL6/RPL14/RPS3A/RPL37A/RPL4/RPL36/RPL27A/RPS19/RPS23/RPS12/RPL5/RPL18A/RPL36A/RPL31/RPS3/RPL8/RPL39L/RPL22/RPL22L1/GRSF1/RPL12/RPL30/RPL13A/RPL13/RPLP2/RPL27/RPL24/RPL18/RPL21/RPS11/RPS28/RPL26/RPL10/RPL32/RPS29/RPS13/RPL28/RPL23/RPS25/RPS14/RPL19/RPS21/RPL11/RPS7/RPL35A/RPL3/RPL38/RPL…	1
R-HSA-193368	Metabolism	Metabolism of lipids	Synthesis of bile acids and bile salts via 7alpha-hydroxycholesterol	-0.969375	0.665185	RXRA/CYP27A1/HSD3B7/NCOA1	0	-0.811854	0.860744	NCOA2/CYP27A1/RXRA/HSD3B7/NCOA1	0	-0.573047	0.985344	NCOA1/CYP27A1	0
R-HSA-193639	Signal Transduction	Death Receptor Signaling	p75NTR signals via NF-kB	-1.64931	0.0777323	IKBKB/TRAF6/NFKB1/UBC/SQSTM1/RELA/MYD88/NFKBIA	0	-1.44285	0.156443	IRAK1/UBC/SQSTM1/RELA/IKBKB/NFKB1/TRAF6/NFKBIA/MYD88	0	-1.62595	0.0940176	NFKB1/SQSTM1/UBC/RELA/NFKBIA	0
R-HSA-193648	Signal Transduction	Death Receptor Signaling	NRAGE signals death through JNK	-1.51817	0.0559639	VAV2/AATF/PLEKHG5/BAD/ARHGEF3/FGD2/ARHGEF10L/ARHGEF4/ARHGEF11/VAV3/RASGRF2/ARHGEF2/TIAM1/SOS2/GNA13/FGD3/ABR/BCL2L11/PLEKHG2/VAV1/ARHGEF1/AKAP13/TIAM2/ARHGEF40/RAC1/PREX1	0	-1.4402	0.0992345	AATF/RASGRF2/TIAM1/ARHGEF2/ARHGEF4/VAV3/TIAM2/GNA13/VAV1/FGD3/SOS2/PLEKHG2/ARHGEF1/BCL2L11/PREX1/RAC1/AKAP13/ABR	0	-1.5493	0.0721857	VAV2/FGD2/ARHGEF37/PLEKHG5/BCL2L11/ARHGEF11/SOS2/ARHGEF3/AKAP13/ARHGEF2/RASGRF2/PLEKHG2/GNA13/ARHGEF1/RAC1/FGD3/TIAM1/VAV1/BAD/TIAM2/PREX1/ARHGEF40	0
R-HSA-193692	Signal Transduction	Death Receptor Signaling	Regulated proteolysis of p75NTR	-1.85451	0.0287269	PSENEN/TRAF6/PSEN1/NFKB1/ADAM17/NCSTN/RELA	1	-1.71235	0.075935	ADAM17/PSENEN/RELA/NFKB1/TRAF6/PSEN1/NCSTN	0	-1.57017	0.166841	APH1B/TRAF6/PSENEN/NFKB1/PSEN2/ADAM17/RELA	0
R-HSA-193704	Signal Transduction	Death Receptor Signaling	p75 NTR receptor-mediated signalling	-1.63827	0.00905562	VAV2/ARHGDIA/AATF/PLEKHG5/BAD/ARHGEF3/FGD2/PSENEN/IKBKB/HDAC3/ARHGEF10L/ARHGEF4/ARHGEF11/TRAF6/PSEN1/RTN4/VAV3/NFKB1/RASGRF2/UBC/ADAM17/ARHGEF2/SQSTM1/TIAM1/SOS2/GNA13/NCSTN/RELA/FGD3/ABR/BCL2L11/PLEKHG2/VAV1/ARHGEF1/AKAP13/TIAM2/MYD88/ARHGEF40/RAC1/NFKBIA/PREX1/OMG	1	-1.46033	0.0398432	ARHGEF10L/ARHGEF40/SQSTM1/RELA/HDAC1/IKBKB/AATF/RASGRF2/TIAM1/NFKB1/TRAF6/ARHGEF2/ARHGEF4/VAV3/NFKBIA/RTN4/TIAM2/PSEN1/GNA13/VAV1/FGD3/SOS2/PLEKHG2/ARHGEF1/BCL2L11/PREX1/RAC1/AKAP13/OMG/ABR/NCSTN/MYD88	1	-1.49966	0.0133571	PLEKHG5/BCL2L11/ARHGEF11/HDAC3/SOS2/ARHGEF3/NFKB1/AKAP13/ARHGEF2/RASGRF2/PSEN2/SMPD2/PLEKHG2/GNA13/ARHGEF1/RAC1/FGD3/SQSTM1/TIAM1/UBC/VAV1/ADAM17/BAD/RELA/TIAM2/OMG/PREX1/ARHGEF40/NFKBIA	1
R-HSA-194068	Metabolism	Metabolism of lipids	Bile acid and bile salt metabolism	-1.0728	0.464896	SLC51A/RXRA/OSBPL2/CYP27A1/HSD3B7/FABP6/NCOA1	0	-0.971997	0.644766	SLC51A/OSBPL2/RXRA/FABP6/HSD3B7/NCOA1	0	-0.561087	0.998556	STARD5/SLC10A1/OSBPL9/ACOT8/HSD3B7/OSBP/ABCC3/SLC51A/RXRA/OSBPL2/NCOA1/FABP6/CYP27A1	0
R-HSA-194138	Signal Transduction	Signaling by Receptor Tyrosine Kinases	Signaling by VEGF	-1.74329	0.0026492	ITPR1/PTK2/RHOA/CALM2/FLT4/MAPKAPK2/NCF1/VEGFB/CYBA/VAV2/SRC/NOS3/CTNNB1/NCK2/SH2D2A/AHCYL1/NRP2/PDPK1/KRAS/PRKCZ/NCF4/PLCG1/ITPR3/AKT2/VAV3/NCKAP1L/ABI1/SPHK1/PTK2B/MAPK14/ACTB/FYN/FLT1/PIK3CA/BAIAP2/VEGFA/PRKCB/ITPR2/PAK2/CDC42/ROCK1/PIK3R2/MAPK13/CALM3/VAV1/RICTOR/RAC1/CRK/NCF2/PRKCD/PRKACA/PXN	1	-1.9287	0.000134868	ITPR3/SH2D2A/SPHK1/SRC/CYBA/FYN/PRKCZ/CALM2/PRKCA/PDPK1/PIK3CB/ABI1/NCF4/NCK2/AHCYL1/PRKCB/PIK3CA/VAV3/MAPK13/VEGFA/ROCK1/FLT1/NCKAP1L/MAPK14/PIK3R2/VAV1/AKT2/CDC42/RICTOR/PTK2B/CRK/ACTB/NCF2/ITPR2/PAK2/RAC1/PRKACA/PXN/CALM3/PRKCD	1	-1.12717	0.368008	CTNNB1/PRKCZ/CDC42/VAV2/MAPKAPK2/SHB/FLT4/VEGFA/PTK2/NRP2/ABI1/ITPR1/KRAS/NOS3/PIK3CA/ITPR3/PRKCD/NCF1/PIK3R2/AXL/PLCG1/ROCK1/FYN/PRKCB/SPHK1/RAC1/RICTOR/VAV1/MAPK13/PXN/NCF2/CRK/PRKACA/BAIAP2	0
R-HSA-194441	Metabolism of RNA	Metabolism of non-coding RNA	Metabolism of non-coding RNA	2.20423	3.28068e-06	NDC1/SNRPF/NUP107/NUP205/SMN1/NUP93/SNRPD1/CLNS1A/GEMIN4/NUP42/SNRPE/NUP188/SNRPD2/NUP43/NUP35/NUP37/NUP160/GEMIN2/NUP88/GEMIN8/NCBP1/WDR77/SNRPD3/NUP210/SEH1L/NUP155/NUP133/NUP85/AAAS/NCBP2/SNRPG/NUP54/SNUPN/SNRPB	1	1.93221	0.00149625	SNRPF/NUP107/CLNS1A/NUP42/NUP93/NUP205/SNRPE/GEMIN8/SNRPD1/NUP43/NDC1/SNRPD2/NUP188/NCBP1/SMN1/NUP160/NUP88/NUP133/NUP37/NUP155/WDR77/GEMIN2/NUP35/GEMIN4/SEH1L/SNRPD3/NUP85/SNRPG/NUP54/NCBP2/RAE1	1	2.23994	5.16235e-06	NDC1/SMN1/GEMIN4/NUP107/NUP210/SNRPD1/NUP205/SNRPF/NUP35/NUP93/CLNS1A/SNRPD3/GEMIN2/NUP188/NUP37/SEH1L/SNRPD2/AAAS/NUP160/WDR77/SNUPN/NUP85/NUP42/SNRPE/NUP88/NUP43/SNRPB/PHAX/TGS1/NCBP2/NUP155/NCBP1/NUP54/SNRPG	1
R-HSA-195253	Signal Transduction	Signaling by WNT	Degradation of beta-catenin by the destruction complex	0.662785	0.996833	PSMD14/SEM1/PSMC3/PSMB2/PSMC2/PSMD3/PSMC5/CUL1/BTRC/AMER1/RPS27A/PSMB5/PSMB7/CTBP1/PSMD1/PSMA5/RBX1/PPP2R1B/UBB/PSMD10	0	-0.892828	0.840641	TLE2/CTBP2/PSMC1/PSMB6/PSMA4/UBC/PSMB10/PPP2CA/PSMD9/PPP2R5E/PSMD13/PSMD2/PSMD8/FRAT1/HDAC1/LEF1/TCF7/TLE4/CSNK1A1/PSMB3/PSME1/PSMD4/PSMB9/PSME3/GSK3B/TLE3/TCF7L2/FRAT2/PPP2R5C/APC	0	0.891557	0.802678	PSMB7/PSMC2/PSMC3/PSMC5/PSMD10/SEM1/PSMD14/CTBP1/HDAC1/PSMD3/UBB/PSMB2/CUL1/BTRC/PPP2R1B	0
R-HSA-195258	Signal Transduction	Signaling by Rho GTPases, Miro GTPases and RHOBTB3	RHO GTPase Effectors	1.86061	6.692e-07	ZWINT/MAD2L1/DIAPH3/CIT/KNL1/SKA1/SPC24/CENPM/CENPH/CENPF/KIF2C/SPC25/SGO2/BIRC5/CENPI/BUB1B/NUF2/CENPU/CENPE/BUB1/KIF14/IQGAP3/ZWILCH/KNTC1/AURKB/CKAP5/KIF18A/NDC80/CENPP/CENPL/CDC20/NUP107/H2AX/ERCC6L/CENPN/CDCA8/DSN1/CDC25C/CENPA/INCENP/CENPK/H2AZ2/SGO1/PLK1/PRC1/TUBA1B/RCC2/SKA2/ZW10/SPDL1/KDM1A/CENPQ/NUP43/NUP37/NUP160/PKN3/ITGB3BP/WIPF3/NOXA1/YWHAH/RANGAP1/BUB3	1	1.65697	0.000262601	BUB1B/CIT/SPC24/IQGAP3/KNL1/DIAPH3/BIRC5/CENPM/ZWINT/SKA1/SPC25/CENPI/NUF2/CENPF/CENPH/KIF2C/KIF18A/MAD2L1/AURKB/BUB1/CENPE/KIF14/NDC80/KNTC1/SGO2/CENPU/ZWILCH/CDC20/CENPA/PRC1/DSN1/CKAP5/CENPL/CDCA8/CENPN/NUP107/CENPK/CDC25C/INCENP/PLK1/SGO1/KDM1A/NUP43/H2AX/RANGAP1/ERCC6L/CENPP/ZW10/RCC2/SPDL1/NUP160/H2AZ2/WIPF3/CENPQ	1	1.86354	2.70904e-07	TUBA1B/CENPP/MAD2L1/ERCC6L/ZWINT/SGO2/H2AX/SKA1/ZWILCH/CKAP5/DIAPH3/CENPU/H2AZ2/CENPM/CENPH/KIF2C/SKA2/CENPF/KNTC1/CENPE/SPC25/KIF14/BUB1/KNL1/CENPI/CIT/CENPL/SPC24/NUP107/CDC25C/INCENP/SGO1/CENPN/BUB3/CDCA8/AURKB/NUF2/PLK1/BIRC5/CENPK/NDC80/RCC2/CDC20/XPO1/PKN3/SPDL1/ZW10/DSN1/CENPQ/CENPA/CALM1/YWHAH/MRTFA/TUBA1C/BUB1B/KIF18A/NUP37/DIAPH2/IQGAP3/ITGB3BP/SEH1L/DAAM1/NOXA1/MIS12/KIF5B/NUP160/PRC1/…	1
R-HSA-195721	Signal Transduction	Signaling by WNT	Signaling by WNT	-0.989955	0.67902	SMURF1/GNG2/GNGT2/ZRANB1/RNF43/PSMD2/PSMC4/SKP1/CTNNB1/H4C4/CLTC/GNG11/PSMB10/WLS/H3C10/PSMD13/PSMD6/KRAS/VPS35/MOV10/PPP2CA/PSME3/PSMD9/PPP3R1/PSMB9/H2BC6/PSMD4/RAC2/PLCB3/CUL3/AP2A1/TNRC6C/WNT7A/H4C9/WNT1/WNT10B/TCF7L1/AGO1/TLE4/ITPR3/CDC73/RBBP5/YWHAZ/AKT2/PSMB3/FRAT1/GNB1/CLTB/PSME1/PLCB2/TLE2/GNG5/CSNK1A1/AGO4/H2AC6/BCL9/TMED5/RNF146/TCF7/UBC/H2BC12/LEF1/GNG10/PRKCB/AXIN2/USP8/ITPR2/FRAT2/H2…	0	-1.34596	0.0197203	USP34/MOV10/WLS/GNG2/TLE2/H2BC26/H2BC7/CTBP2/PSMC1/AP2A1/PLCB2/H3C6/H3-3B/PSMB6/PSMA4/WNT10B/PFN1/UBC/PSMB10/PPP2CA/AP2M1/H2BC21/ITPR3/WNT7A/PPP3R1/GNG11/SNX3/AGO1/PSMD9/WNT1/PPP2R5E/PDE6A/PSMD13/H4C9/H2BC5/KLHL12/PSMD2/MAP3K7/PSMD8/BCL9/VPS35/PPP3CA/FRAT1/CALM2/PRKCA/HDAC1/PPP3CB/H2BC6/LEF1/RNF43/TCF7/AGO4/TLE4/CSNK1A1/YWHAZ/TNRC6C/PSMB3/PRKCB/GNB2/WNT10A/CLTB/PSME1/H3C10/H2AC6/USP8/H2BC12/RAC2/…	1	0.820668	0.927287	H2AX/H2AZ2/LRP5/GNB4/PSMB7/FZD6/PSMC2/XPO1/PSMC3/PSMC5/CALM1/PSMD10/SEM1/CTNNBIP1/PSMD14/CTBP1/RAC3/CSNK2A1/RUVBL1/HDAC1/PDE6B/DAAM1/KREMEN2/PIP5K1B/PLCB1/PSMD3/LEO1/ASH2L/SMARCA4/CSNK2A2/UBB/PSMB2/FZD5/CUL1/MYC/VPS29/CCDC88C/FZD1/BTRC/DACT1/PPP2R1B/CLTA	0
R-HSA-196025	Vesicle-mediated transport	Membrane Trafficking	Formation of annular gap junctions	-0.781636	0.86914	CLTC/CLTB/ACTB/DAB2/DNM2	0	-0.914095	0.671876	CLTB/DAB2/ACTB/DNM2	0	0.647144	0.952134	CLTA/CLTCL1/ACTG1	0
R-HSA-196071	Metabolism	Metabolism of lipids	Metabolism of steroid hormones	-0.769725	0.88575	STARD3/HSD11B2	0	0.658266	0.957255	STARD4/STAR/HSD17B12/SRD5A3/FDX1/FDXR/AKR1B1	0	-0.866288	0.800103	CYP19A1/AKR1B1/STARD3/HSD11B2	0
R-HSA-196299	Signal Transduction	Signaling by WNT	Beta-catenin phosphorylation cascade	-1.32396	0.223131	CTNNB1/PPP2CA/FRAT1/CSNK1A1/FRAT2/GSK3B/APC/PPP2R5C	0	-1.23644	0.30455	PPP2CB/CTNNB1/PPP2CA/PPP2R5E/FRAT1/CSNK1A1/GSK3B/FRAT2/PPP2R5C/APC	0	-0.87719	0.769346	CTNNB1/PPP2CA/CSNK1A1/FRAT1/GSK3B/PPP2R5B/PPP2R5C	0
R-HSA-1963640	Signal Transduction	Signaling by Receptor Tyrosine Kinases	GRB2 events in ERBB2 signaling	-0.675448	0.955105	EGF/HBEGF/KRAS/NRG1/GRB2	0	-0.992095	0.588383	HBEGF/NRG1/GRB2	0	0.660336	0.94244	NRG4	0
R-HSA-1963642	Signal Transduction	Signaling by Receptor Tyrosine Kinases	PI3K events in ERBB2 signaling	-0.978843	0.598829	GAB1/EGF/HBEGF/PIK3CA/NRG1/GRB2	0	-1.16637	0.42867	PIK3CA/HBEGF/NRG1/GRB2	0	0.74264	0.887296	NRG4	0
R-HSA-196741	Metabolism	Metabolism of vitamins and cofactors	Cobalamin (Cbl, vitamin B12) transport and metabolism	1.01521	0.595996	MMAB/MTR/MMUT/TCN1/MMACHC/ABCD4	0	1.15452	0.425696	MMAB/TCN1/ABCD4/MTR/MMUT/CD320/MMACHC	0	0.71236	0.924569	MMAB/MMUT/MTR/MMACHC/LDLRAP1/TCN1/ABCC1/MMAA	0
R-HSA-196757	Metabolism	Metabolism of vitamins and cofactors	Metabolism of folate and pterines	1.36004	0.224397	MTHFD1/SHMT2/SHMT1/DHFR/ALDH1L2	0	1.20257	0.37085	SHMT2/SHMT1/MTHFD1/ALDH1L2/DHFR/MTHFD2L	0	1.40044	0.192443	MTHFD1/SHMT2/DHFR/ALDH1L2/SHMT1/MTHFD1L	0
R-HSA-196780	Metabolism	Metabolism of vitamins and cofactors	Biotin transport and metabolism	1.49409	0.139322	ACACA/MCCC1/PCCB/MCCC2/PCCA	0	1.53562	0.112535	ACACA/MCCC1/PCCB/PCCA/SLC5A6/MCCC2/BTD/HLCS/ACACB	0	1.33076	0.260714	MCCC1/ACACA/MCCC2/PCCB/PCCA/HLCS/SLC5A6	0
R-HSA-196807	Metabolism	Metabolism of vitamins and cofactors	Nicotinate metabolism	0.854603	0.826693	QPRT/NADK2/CD38/NAXE/NMNAT3	0	1.04685	0.546204	QPRT/NMNAT3/NAXE/PARP16/CD38/NADK2/NNMT/NUDT12	0	-0.892823	0.749566	SLC22A13/PARP8/PARP9/NAMPT/NT5E	0
R-HSA-196849	Metabolism	Metabolism of vitamins and cofactors	Metabolism of water-soluble vitamins and cofactors	1.34535	0.0888461	MTHFD1/SHMT2/MMAB/NUDT8/AOX1/ACACA/RFK/QPRT/MCCC1/SHMT1/GPHN/NADK2/CD38/NAXE/DHFR/ALDH1L2/MTR/FASN/PCCB/NMNAT3/AASDHPPT/MMUT/TCN1/SLC25A42/MCCC2/PCCA/PARP16/SLC52A2/PDXK/PANK3/MTHFD2L/MMACHC/NUDT12/THTPA/ABCD4/DCAKD	0	1.36356	0.106161	QPRT/MMAB/SHMT2/ACACA/AOX1/SHMT1/MTHFD1/GPHN/MCCC1/TCN1/THTPA/NUDT8/FASN/NMNAT3/PCCB/NAXE/PARP16/RFK/ABCD4/MTR/CD38/ALDH1L2/PANK3/PCCA/DHFR/PDXK/SLC25A42/MTHFD2L/MMUT/NADK2/AASDHPPT/NNMT/NUDT12/CD320/MMACHC/MOCS1/MOCS2/SLC5A6/MCCC2/SLC46A1/SLC52A2/PANK1	0	1.32531	0.140635	MTHFD1/RFK/NUDT8/NADK2/AOX1/SHMT2/DHFR/CD38/MCCC1/ALDH1L2/NAXE/GPHN/AASDHPPT/ACACA/MCCC2/PNPO/MMAB/MMUT/MTR/SHMT1/SLC52A2/SLC25A42/PCCB/NMNAT3/DCAKD/MTHFD1L/RNLS/FASN/SLC19A2/MMACHC/PTGS2/NUDT12/NAPRT/PCCA/PANK1/PDXK/CYB5R3/QPRT/PANK3/FLAD1/MTHFD2L/PPCS/HLCS/LDLRAP1/TCN1/NFS1/MOCS3/FPGS/PARP16/CYB5A/SLC5A6/ABCC1/MMAA	0
R-HSA-196854	Metabolism	Metabolism of vitamins and cofactors	Metabolism of vitamins and cofactors	1.19071	0.277086	MTHFD1/SHMT2/MMAB/NUDT8/AOX1/ACACA/RFK/QPRT/MCCC1/SHMT1/GPHN/LRP8/NADK2/CD38/NAXE/DHFR/ALDH1L2/HSPG2/MTR/PDSS2/FASN/PCCB/NMNAT3/AASDHPPT/MMUT/TCN1/SLC25A42/UBIAD1/MCCC2/PCCA/PARP16/SLC52A2/COQ5/PDXK/PANK3/LPL/MTHFD2L/MMACHC/NUDT12/THTPA/COQ6/ABCD4/DCAKD/CALM1/PNPO/PANK1/PRKG2/GPC5/SLC19A2/SLC5A6/VKORC1/MOCS1/RNLS	0	1.22951	0.2055	QPRT/MMAB/SHMT2/ACACA/AOX1/SHMT1/MTHFD1/HSPG2/GPHN/MCCC1/TCN1/THTPA/LRP8/NUDT8/FASN/NMNAT3/PCCB/NAXE/LPL/PARP16/RFK/ABCD4/MTR/CD38/ALDH1L2/PANK3/PCCA/DHFR/PDXK/SLC25A42/MTHFD2L/APOE/MMUT/GPC5/PDSS2/PRKG2/NADK2/AASDHPPT/NNMT/NUDT12/CD320/COQ5/MMACHC/MOCS1/COQ6/MOCS2/SLC5A6/MCCC2/SLC46A1/SLC52A2/PANK1/AKR1C3	0	1.22754	0.235846	MTHFD1/RFK/NUDT8/NADK2/VKORC1/AOX1/SHMT2/DHFR/CD38/MCCC1/ALDH1L2/UBIAD1/PDSS2/CALM1/NAXE/GPHN/AASDHPPT/ACACA/MCCC2/PNPO/LRP8/MMAB/MMUT/MTR/SHMT1/SLC52A2/SLC25A42/PCCB/NMNAT3/COQ9/DCAKD/COQ5/MTHFD1L/RNLS/FASN/SLC19A2/HSP90AA1/MMACHC/COQ6/HSPG2/IDH1/PTGS2/NUDT12/NAPRT/PCCA/PANK1/PDXK/CYB5R3/GCHFR/QPRT/PANK3/FLAD1/MTHFD2L/VKORC1L1/PPCS/HLCS/LDLRAP1/TCN1/PDSS1/NFS1/MOCS3/FPGS/PARP16/CYB5A/SLC5A6/ABCC…	0
R-HSA-1971475	Metabolism	Metabolism of carbohydrates	A tetrasaccharide linker sequence is required for GAG synthesis	0.509834	0.997744	HSPG2/B4GALT7/GPC5/XYLT1/B3GAT3/GPC2/B3GALT6/GPC1/XYLT2/B3GAT2/AGRN/SDC4/SDC3/GPC4/B3GAT1/VCAN/SDC2	0	0.71743	0.923333	HSPG2/GPC5/B4GALT7	0	-0.751017	0.90706	B3GAT3/B3GALT6/XYLT1/B4GALT7/XYLT2/GPC5/B3GAT2/GPC2/GPC1/AGRN/B3GAT1/SDC4/VCAN/SDC3/SDC2/GPC4	0
R-HSA-197264	Metabolism	Metabolism of vitamins and cofactors	Nicotinamide salvaging	-1.05402	0.543156	PARP8/SLC22A13/PARP9/NAMPT	0	-0.689708	0.938864	NAXD/PARP4/PTGS2/PARP8/SLC22A13/PARP9/NAMPT	0	-1.10934	0.44365	SLC22A13/PARP8/PARP9/NAMPT	0
R-HSA-1980143	Signal Transduction	Signaling by NOTCH	Signaling by NOTCH1	-1.92838	0.000575843	TLE4/DTX1/PSEN1/TLE2/FBXW7/HIF1A/UBC/ADAM17/MAML1/HDAC9/HDAC5/KAT2B/RBPJ/DLL4/NCSTN/ADAM10/ITCH/TLE3/EP300/MAML3/CREBBP/ARRB2/HES1/MAML2/HDAC7/NUMB/TBL1X/DTX2/NOTCH1	1	-1.94527	0.000495605	HDAC9/PSEN1/KAT2B/TBL1XR1/DLL4/MAML1/TLE3/CREBBP/RBPJ/ITCH/EP300/HES1/NCSTN/ARRB2/MAML2/HDAC7/MAML3/ADAM10/TBL1X/NUMB/NOTCH1/DTX2	1	-1.78055	0.00430499	DLL1/MAMLD1/HDAC3/HIF1A/KAT2B/DTX1/HDAC9/PSEN2/MIB2/DLL4/ITCH/SKP1/FBXW7/ARRB2/EP300/TLE3/TLE2/UBC/CREBBP/DTX2/ADAM17/NUMB/HES1/HDAC5/NOTCH1/MAML2/TBL1X/HDAC7	1
R-HSA-1980145	Signal Transduction	Signaling by NOTCH	Signaling by NOTCH2	-1.88819	0.00727383	MIB2/PSENEN/MAMLD1/DLL1/GZMB/PSEN1/UBC/MAML1/RBPJ/DLL4/CREB1/NCSTN/ADAM10/EP300/MAML3/HES1/NOTCH2/MAML2	1	-2.08539	0.00229368	PSEN1/DLL4/MAML1/RBPJ/EP300/HES1/CREB1/NOTCH2/NCSTN/MAML2/MAML3/ADAM10	1	-1.4293	0.10942	PSENEN/RBPJ/MAML1/DLL1/MAMLD1/FCER2/PSEN2/MIB2/DLL4/EP300/UBC/HES1/NOTCH2/MAML2	0
R-HSA-198323	Signal Transduction	Intracellular signaling by second messengers	AKT phosphorylates targets in the cytosol	-2.08106	0.00430536	BAD/MDM2/AKT2/MKRN1/CDKN1A/CHUK/CASP9/GSK3B/GSK3A/CDKN1B	1	-2.03416	0.00356307	MDM2/MKRN1/CHUK/CASP9/CDKN1A/AKT2/GSK3B/CDKN1B/GSK3A	1	-1.90822	0.0145943	GSK3A/MDM2/CDKN1A/CHUK/GSK3B/CDKN1B/MKRN1/CASP9/BAD	1
R-HSA-198725	Signal Transduction	Signaling by Receptor Tyrosine Kinases	Nuclear Events (kinase and transcription factor activation)	-2.0145	0.000724291	EGR2/NAB2/PPP2CA/EGR3/ID3/TRIB1/MAPK14/DUSP3/CHD4/DUSP4/RRAD/VRK3/NAB1/SGK1/FOS/MEF2D/CREB1/DNM2/JUNB/SRF/EP300/RPS6KA3/RPS6KA1/MAPK3/MEF2A	1	-2.256	8.56711e-05	RRAD/PPP2CA/ID3/DUSP6/NAB2/ID2/MAPK1/EGR2/DUSP4/EGR3/VRK3/DUSP3/REST/EGR1/MAPK14/MEF2D/TRIB1/JUNB/FOS/SGK1/NAB1/EP300/RPS6KA1/MAPK3/RPS6KA3/CREB1/DNM2/SRF/MEF2A	1	-1.33881	0.173777	NAB2/CREB1/ID1/DUSP3/MAPK7/SRF/DNM2/SGK1/PPP2CA/MAPKAPK2/FOS/DUSP4/VRK3/ID3/FOSB/MEF2D/MEF2A/RPS6KA3/EP300/JUNB/RPS6KA1/CHD4/MAPK3/RRAD/JUND	0
R-HSA-198753	Immune System	Cytokine Signaling in Immune system	ERK/MAPK targets	-1.69224	0.021374	MAPK7/MEF2C/MAPK1/PPP2CA/MAPK14/DUSP3/DUSP4/VRK3/RPS6KA3/RPS6KA1/MAPK3/MEF2A	1	-1.78907	0.0287756	MAPK7/PPP2CB/MEF2C/DUSP7/PPP2CA/DUSP6/MAPK1/DUSP4/VRK3/DUSP3/MAPK14/RPS6KA1/MAPK3/RPS6KA3/MEF2A	1	-1.09116	0.442739	DUSP3/MAPK7/PPP2CA/DUSP4/VRK3/MEF2A/RPS6KA3/RPS6KA1/MAPK3	0
R-HSA-198933	Immune System	Adaptive Immune System	Immunoregulatory interactions between a Lymphoid and a non-Lymphoid cell	-2.72269	4.75443e-12	NECTIN2/CD40/COLEC12/CD3G/LILRA4/HLA-G/LILRB4/CD19/CD1D/TREML1/CD8B/CD160/ITGB1/CRTAM/LILRB1/FCGR3A/KLRD1/CD1C/HLA-A/KIR2DL3/KIR2DL1/SH2D1B/SIGLEC11/MADCAM1/CD226/KLRF1/HLA-F/LILRA2/CD247/KLRC1/SELL/CD3D/CD40LG/LILRB5/CD3E/KLRB1/CD300E/CD300C/KIR3DL1/CLEC2B/NCR3/LILRA1/KIR3DL2/JAML/TREML4/TREML2/ITGAL/HLA-B/FCGR1A/CD300LB/CD300LF/KIR2DL4/ITGB2/CD22/SLAMF7/LILRA5/SIGLEC7/LILRB2/TREM1/ICAM1/HLA-C/T…	1	-2.71298	1.04027e-12	HLA-G/KIR3DL2/CRTAM/HLA-B/CD3G/LILRA4/HLA-A/LILRB5/NECTIN2/CD8B/TREML4/KLRB1/SIGLEC11/CD247/KLRD1/CD3D/CD226/KLRF1/KIR2DL3/CD3E/SH2D1B/KIR3DL1/TREM1/KIR2DL1/FCGR3A/ICAM1/LILRA1/SELL/ITGB1/LILRA2/JAML/NCR3/TREML2/CD22/KLRC1/CLEC2B/CD300LB/CD300E/LILRA5/CD300C/ITGAL/TYROBP/SIGLEC7/KIR2DL4/FCGR2B/CD300LF/LILRB2/HLA-C/IFITM1/FCGR1A/HLA-E/SLAMF7/B2M/ITGB2/NCR1/CD300A/SIGLEC9/SLAMF6/PILRA/CD300LD/SIGLE…	1	-2.25544	9.60197e-08	KIR2DL1/LILRA2/CD300LD/SIGLEC1/CRTAM/CD300E/CLEC2D/FCGR1A/ICAM3/PILRB/SH2D1B/KLRD1/KIR2DL3/CD160/ITGB2/TREML1/COLEC12/LILRB4/OSCAR/SELL/SIGLEC11/COL1A1/CD1D/CD226/KLRF1/HLA-A/CD300LF/ITGAL/CLEC2B/SLAMF7/KIR2DL4/CD40/CD247/PIANP/NCR3/CD19/CD3E/CD3D/LILRB1/SLAMF6/CD1C/KIR3DL1/LILRB2/SIGLEC7/ICAM5/CD300A/LILRB5/TREML2/NCR1/KLRB1/CD300LB/JAML/LILRA1/HLA-C/ITGB7/LILRA5/HLA-F/CD22/TYROBP/B2M/IFITM1/MAD…	1
R-HSA-1989781	Metabolism	Metabolism of lipids	PPARA activates gene expression	-1.84693	0.000815733	ABCB4/MED26/AHR/HDAC3/PLIN2/RORA/TBL1XR1/TXNRD1/MED19/THRAP3/NR1D1/SP1/PPARG/FAM120B/ESRRA/G0S2/NR1H2/HMGCR/MED15/MED13/MED16/ACOX1/RXRA/GPS2/APOA2/HMGCS1/GLIPR1/NCOA6/MED12/NPAS2/SREBF1/MED31/NCOA3/SMARCD3/MED25/NFYA/ACSL1/ABCA1/MED11/EP300/MED29/CREBBP/NFYC/TIAM2/BMAL1/NCOA1/TBL1X	1	-2.04771	1.44021e-05	HDAC3/MED19/NR1D1/MED17/CD36/PLIN2/MED14/MTF1/CDK19/RORA/MED4/CLOCK/MED7/MED31/MED13L/NRF1/MED25/ARNT/NCOA2/MED18/NCOR1/ESRRA/MED15/TXNRD1/HMGCR/THRAP3/ACOX1/PPARG/APOA2/NPAS2/HMGCS1/MED29/NR1H2/GLIPR1/FAM120B/TIAM2/MED13/ACSL1/MED16/TBL1XR1/SP1/RXRA/G0S2/NFYA/MED12/SMARCD3/CREBBP/SREBF1/EP300/ABCA1/BMAL1/NCOA3/NCOA6/MED11/NCOA1/TBL1X/NFYC	1	-1.4111	0.0398127	MED11/PLIN2/MED13/ANGPTL4/MED16/FHL2/RXRA/HDAC3/MED26/SLC27A1/MED12/ABCA1/HMGCR/SREBF1/ME1/MED19/ESRRA/ACOX1/SMARCD3/MED15/ABCB4/AHR/NR1D1/APOA2/GLIPR1/HMGCS1/EP300/NFYA/NCOA1/NPAS2/ACSL1/CREBBP/BMAL1/MED29/MED25/MED31/TIAM2/GPS2/TBL1X	1
R-HSA-199220	Metabolism	Metabolism of vitamins and cofactors	Vitamin B5 (pantothenate) metabolism	0.887599	0.77468	NUDT8/FASN/AASDHPPT/SLC25A42/PANK3/DCAKD/PANK1/SLC5A6	0	-0.771797	0.897598	ENPP2/PPCDC/PANK2/VNN1/PPCS/PANK4/VNN2	0	0.856762	0.796501	NUDT8/AASDHPPT/SLC25A42/DCAKD/FASN/PANK1/PANK3/PPCS	0
R-HSA-199418	Signal Transduction	Intracellular signaling by second messengers	Negative regulation of the PI3K/AKT network	-1.77117	0.0030977	SRC/IRS1/PIP5K1C/CD19/KLB/PDGFRB/HBEGF/IL1RL1/TRAT1/PDGFA/PPP2CA/RAC2/FRS2/TRAF6/ICOS/CD86/AKT2/CD28/FYN/PIP5K1A/LCK/FGFR4/PIK3CA/PIK3R2/NRG1/PIP4K2A/RHOG/GAB2/IER3/VAV1/PTEN/IL1RAP/PPP2R5C/PIK3CD/IRAK4/MYD88/RAC1/TGFA/PIK3AP1/MAPK3/GRB2	1	-1.90425	0.000810388	CD28/PIP4K2C/PPP2CA/IL1RL1/FGFR4/SRC/PPP2R5E/FYN/ICOS/MAPK1/STRN/PIK3CB/PIP5K1C/PDGFA/LCK/CD86/TRAF6/PDGFRB/PIK3CA/PIP5K1A/RAC2/FRS2/IER3/GAB2/HBEGF/PIK3R2/VAV1/AKT2/RHOG/PTEN/NRG1/PPP2R5C/IL1RAP/MAPK3/PIP4K2A/RAC1/GRB2/TGFA/IRAK4/PIK3CD/PIK3AP1/MYD88	1	-1.53124	0.0232391	CD19/PIK3CA/LCK/PIK3AP1/PIK3R2/PPP2R5B/KLB/PIK3CD/FGF17/ESR2/IRAK4/TRAT1/RHOG/FYN/CD28/RAC1/IL1RAP/TGFA/PTEN/PPP2R5C/GRB2/GAB2/FGFR4/IER3/VAV1/MAPK3/CD80	1
R-HSA-199977	Metabolism of proteins	Post-translational protein modification	ER to Golgi Anterograde Transport	-1.4045	0.0265583	SEC24B/ARFGAP1/TRAPPC5/TMEM115/CTSZ/COPA/ACTR1A/CNIH2/NAPA/TUBB1/CAPZA1/ACTR10/GOLGB1/MIA3/ARF1/ARF4/TFG/TUBA1A/SEC22B/RAB1B/SPTBN4/RAB1A/F5/STX5/F8/CAPZB/CTSC/PPP6R3/COL7A1/GOLGA2/CNIH3/GORASP1/DYNC1LI1/MIA2/CAPZA2/ARFGAP3/CSNK1D/CD55/TGFA/NAPG/SERPINA1	1	-1.85003	6.17182e-05	TRAPPC5/SEC16A/ARCN1/TRAPPC3/TFG/YKT6/TRAPPC10/SPTB/KDELR2/SEC24C/GOSR1/TMED7/GOSR2/GOLGB1/SEC24B/DCTN1/ARF4/SAR1B/SPTAN1/ARFGAP1/PPP6C/COPE/COPG1/BET1L/CTSZ/NAPA/TMEM115/ACTR1A/STX5/LMAN2/COL7A1/GOLGA2/SEC22B/TUBB1/COPA/GORASP1/SEC13/RAB1A/ARF1/MIA3/SEC24D/CNIH3/PPP6R1/SPTBN4/ARF5/TUBA1A/CAPZA1/F5/TBC1D20/CAPZA2/RAB1B/CSNK1D/F8/ACTR10/CD55/CAPZB/PPP6R3/TGFA/CTSC/DYNC1LI1/NAPG/ARFGAP3/SERPINA1/MI…	1	0.687461	0.992402	TUBA1B/TMED9/LMAN1/TMED3/TUBA1C/SEC31A/SPTAN1/COPG2/KDELR1/KDELR2/ANKRD28/DCTN5/TMED10/MCFD2/CD59/CNIH1/SPTBN1/STX17/SEC24D/TMED2/ARFGAP2/TRAPPC2L/TRAPPC9/DYNC1I2/SEC23A/GOSR2/COG6/COG4/TRAPPC6A/LMAN2/COG5/DCTN3/COG2/DCTN1/COG3/ARF3/COG7/SPTA1/GOSR1/TUBA3D	0
R-HSA-199992	Vesicle-mediated transport	Membrane Trafficking	trans-Golgi Network Vesicle Budding	-1.35945	0.106537	IGF2R/CTSZ/NAPA/CLTB/GOLGB1/ARF1/GNS/DTNBP1/BLOC1S6/GAK/CPD/CHMP2A/AP1M2/HGS/DNM2/FTL/DNASE2/FTH1/RAB5C/VAMP2/STX4/SNAP23/PICALM	0	-1.64632	0.0100869	BLOC1S4/IGF2R/CTSZ/NAPA/FTL/CLTB/ARF1/BLOC1S3/CPD/HGS/CHMP2A/STX4/VAMP2/AP3B1/FTH1/AP1M2/DNASE2/GNS/GAK/BLOC1S6/DTNBP1/DNM2/RAB5C/SNAP23/PICALM	1	-0.824139	0.891147	AP1M2/AP1G1/NECAP1/RAB5C/DNASE2/GOLGB1/CHMP2A/SNAP23/HGS/CPD/PICALM/FTH1/VAMP2/FTL/STX4	0
R-HSA-200425	Metabolism	Metabolism of lipids	Carnitine metabolism	1.06998	0.532644	ACACA/PRKAB2/CPT1A/CPT2	0	0.93746	0.679023	ACACA/PRKAB2	0	1.04446	0.569272	CPT1A/ACACA/CPT2/PRKAB2	0
R-HSA-201451	Signal Transduction	Signaling by TGFB family members	Signaling by BMP	-0.839562	0.845383	SMURF1/ACVRL1/TGFBR3/GREM2/ACVR2A/BMP10/SKI/ZFYVE16/UBE2D1/UBE2D3	0	-0.756686	0.927144	UBE2D1/BMP10/UBE2D3/ZFYVE16/SKI	0	-0.813292	0.851512	SMURF2/SMAD6/SMURF1/BMP10/ACVRL1/GREM2/ZFYVE16/ACVR2A/UBE2D3/UBE2D1	0
R-HSA-201556	Signal Transduction	Signaling by Receptor Tyrosine Kinases	Signaling by ALK	-1.7344	0.0406936	SRC/IRS1/HDAC3/PTPN6/FRS2/PLCG1/SIN3A/HIF1A/PIK3CA/STAT3/PIK3R2/PRDM1/EP300/CD274/JAK3/IL2RG	1	-1.83207	0.0174663	HDAC3/IRS1/PLCG1/SRC/HDAC1/PIK3CB/SIN3A/PRDM1/HIF1A/PIK3CA/FRS2/PIK3R2/PTPN6/STAT3/EP300/CD274/JAK3/IL2RG	1	-1.36537	0.2355	SIN3A/HDAC3/HIF1A/PIK3CA/PIK3R2/PLCG1/EP300/CD274/PRDM1/IL2RG/JAK3	0
R-HSA-201681	Signal Transduction	Signaling by WNT	TCF dependent signaling in response to WNT	-0.78062	0.997744	H3C10/PSMD13/PSMD6/PPP2CA/PSME3/PSMD9/PSMB9/H2BC6/PSMD4/CUL3/H4C9/WNT1/TCF7L1/TLE4/CDC73/RBBP5/YWHAZ/AKT2/PSMB3/FRAT1/PSME1/TLE2/CSNK1A1/H2AC6/BCL9/RNF146/TCF7/UBC/H2BC12/LEF1/AXIN2/USP8/FRAT2/H2BC11/CHD8/TCF7L2/GSK3B/APC/DVL3/H2BC4/XIAP/TLE3/EP300/KMT2D/CREBBP/PPP2R5C/CSNK1G2/H3-3A/KREMEN1	0	-1.11013	0.277901	TLE2/H2BC26/H2BC7/PSMC1/H3C6/H3-3B/PSMB6/PSMA4/UBC/PSMB10/PPP2CA/H2BC21/PSMD9/WNT1/PPP2R5E/PSMD13/H4C9/H2BC5/KLHL12/PSMD2/PSMD8/BCL9/FRAT1/HDAC1/H2BC6/LEF1/RNF43/TCF7/TLE4/CSNK1A1/YWHAZ/PSMB3/PSME1/H3C10/H2AC6/USP8/H2BC12/PSMD4/PSMB9/PSME3/H2BC11/DVL3/RNF146/AXIN2/AKT2/CDC73/H2BC4/GSK3B/TLE3/TCF7L2/CREBBP/RBBP5/FRAT2/PPP2R5C/EP300/CHD8/XIAP/APC/KMT2D/CSNK1G2/H3-3A/KREMEN1	0	1.02157	0.614473	H2AX/H2AZ2/LRP5/PSMB7/FZD6/PSMC2/XPO1/PSMC3/PSMC5/PSMD10/SEM1/CTNNBIP1/PSMD14/CTBP1/CSNK2A1/RUVBL1/HDAC1/KREMEN2/PIP5K1B/PSMD3/LEO1/ASH2L/SMARCA4/CSNK2A2/UBB/PSMB2/FZD5/MYC/CCDC88C/FZD1/BTRC/DACT1/PPP2R1B	0
R-HSA-201722	Signal Transduction	Signaling by WNT	Formation of the beta-catenin:TCF transactivating complex	-1.36265	0.155333	H4C9/TCF7L1/TLE4/CDC73/RBBP5/TLE2/H2AC6/BCL9/TCF7/H2BC12/LEF1/AXIN2/H2BC11/TCF7L2/H2BC4/TLE3/EP300/KMT2D/CREBBP/H3-3A	0	-1.72274	0.00884693	CTNNB1/TCF7L1/TLE2/H2BC26/H2BC7/H3C6/H3-3B/H2BC21/H4C9/H2BC5/BCL9/HDAC1/H2BC6/LEF1/TCF7/TLE4/H3C10/H2AC6/H2BC12/H2BC11/AXIN2/CDC73/H2BC4/TLE3/TCF7L2/CREBBP/RBBP5/EP300/KMT2D/H3-3A	1	-0.835246	0.891147	BCL9L/H2BC15/TLE4/H3C13/CTNNB1/H4C3/H4C5/H2AC20/H2AC6/H4C9/TCF7L2/H4C4/KMT2D/AXIN2/H2BC12/H4C16/H2BC11/TCF7/H2BC4/TCF7L1/BCL9/EP300/LEF1/TLE3/TLE2/H3-3A/CREBBP	0
R-HSA-202040	Signal Transduction	Signaling by GPCR	G-protein activation	-0.908452	0.729029	GNG2/GNGT2/GNG11/GNA15/GNB1/GNG5/GNG10/GNB2	0	-1.11089	0.441993	POMC/GNG2/GNG11/GNA15/GNAQ/GNB2/GNG5/GNG10/GNB1	0	-0.805105	0.862323	GNG11/GNG5/GNG2/GNA15/GNB5/GNG10/GNGT2/GNB2	0
R-HSA-202131	Metabolism	Metabolism of nitric oxide: NOS3 activation and regulation	Metabolism of nitric oxide: NOS3 activation and regulation	-0.825196	0.830266	DNM2/CALM3/NOSIP	0	-1.01331	0.574416	NOSIP/DNM2/CALM3	0	1.13942	0.448822	CALM1/NOSTRIN/ZDHHC21/LYPLA1/HSP90AA1	0
R-HSA-2022090	Extracellular matrix organization	Collagen formation	Assembly of collagen fibrils and other multimeric structures	-0.836047	0.88575	COL27A1/COL5A3/COL4A3/CTSS/PLEC/COL6A2/COL18A1/COL4A2/COL11A2/CTSB/CTSL/LOXL1/LOXL2/COL7A1/ITGB4	0	0.765571	0.910256	COL17A1/LOXL3/COL5A1/COL9A2/PXDN/LAMA3/ITGA6/DST/COL1A1/COL4A5/CD151/LOX/MMP9	0	-1.35502	0.147684	COL24A1/LOXL1/COL6A3/COL15A1/COL4A2/CTSB/CTSS/COL4A4/COL1A1/COL10A1/COL4A1/PCOLCE/COL4A3/COL6A1/COL18A1/COL6A2/PLEC/LOXL2/COL11A2/COL7A1/ITGB4	0
R-HSA-2022377	Metabolism of proteins	Peptide hormone metabolism	Metabolism of Angiotensinogen to Angiotensins	0.793986	0.850662	CTSG	0	0.959099	0.651686	CTSG/CPA3	0	0.794117	0.853528	CTSG/CTSD/ATP6AP2	0
R-HSA-2022854	Metabolism	Metabolism of carbohydrates	Keratan sulfate biosynthesis	0.922776	0.735176	B4GALT6/B4GALT2/B3GNT7/ST3GAL3/SLC35D2	0	0.993518	0.607921	B4GALT6/SLC35D2/B4GALT2/B4GALT4/B3GNT7/ST3GAL3	0	0.887041	0.765553	B4GALT6/B3GNT7/B4GALT2	0
R-HSA-2022870	Metabolism	Metabolism of carbohydrates	Chondroitin sulfate biosynthesis	-1.30748	0.270628	CHPF2/CHST13/CSGALNACT1/VCAN/CHSY1/CHST11/CHST7/CHST15	0	-1.61095	0.0731761	CSGALNACT1/VCAN/CHST11/CHST15/CHST7/CHSY1	0	-0.979229	0.630797	CSGALNACT1/CHSY1/CSGALNACT2/VCAN/CHPF2/CHST13/CHST11/CHST7/CHST15	0
R-HSA-2022928	Metabolism	Metabolism of carbohydrates	HS-GAG biosynthesis	0.656147	0.967281	HSPG2/HS3ST5/SLC35D2/EXT2	0	0.859213	0.788925	HS3ST5/HSPG2/SLC35D2/NDST1/GPC5	0	-0.536478	0.997644	GPC2/HS2ST1/NDST1/GPC1/HS6ST1/AGRN/SDC4/SDC3/NDST2/EXT1/SDC2/HS3ST3B1/GPC4	0
R-HSA-202403	Immune System	Adaptive Immune System	TCR signaling	-1.58507	0.00914037	HLA-DQA1/PAG1/HLA-DRA/HLA-DRB1/PSMD2/CD3G/PSMC4/SKP1/PRKCQ/HLA-DRB5/PSMB10/PDPK1/PSMD13/TRAT1/PSMD6/IKBKB/PSME3/PSMD9/PSMB9/PSMD4/IKBKG/PLCG1/TRAF6/ITK/PSMB3/CHUK/PSME1/GRAP2/CD247/ZAP70/CD3D/LCK/NFKB1/CD3E/UBC/PIK3CA/CARD11/PAK2/PIK3R2/BCL10/RELA/LCP2/UBE2D1/PLCG2/PTEN/CDC34/WAS/TAB2/PTPRJ/FYB1/VASP/CSK/NFKBIA/PTPRC	1	-1.70465	0.00227143	PSMC1/PLCG1/PSMB6/PSMA4/UBC/PSMB10/ITK/PSMD9/PSMD13/PSMD2/MAP3K7/PSMD8/CARD11/BCL10/CD3G/IKBKG/PAG1/CHUK/RELA/PDPK1/IKBKB/PIK3CB/PRKCQ/CD247/CDC34/GRAP2/CD3D/NFKB1/LCK/CD3E/PSMB3/TRAF6/UBE2D1/PIK3CA/PSME1/PSMD4/PSMB9/PSME3/NFKBIA/PIK3R2/TAB2/PTEN/LCP2/PLCG2/PAK2/WAS/VASP/FYB1/CSK/PTPRC/PTPRJ	1	-1.67049	0.00166253	UBE2D2/LAT/GRAP2/PSME4/UBE2V1/CD247/PSMB4/CHUK/WAS/PIK3CA/LCK/CD3E/ITK/CD3D/NFKB1/PIK3R2/FYB1/HLA-DQA1/PSMD6/PLCG1/LCP2/HLA-DPA1/HLA-DRA/TRAT1/PSMC4/SKP1/VASP/PLCG2/HLA-DPB1/HLA-DRB1/CARD11/PTEN/UBC/TAB2/ZAP70/CSK/PTPRC/UBE2D1/BCL10/RELA/CDC34/NFKBIA	1
R-HSA-2024096	Metabolism	Metabolism of carbohydrates	HS-GAG degradation	-1.14645	0.398849	IDS/HPSE/SGSH	0	-0.868316	0.778639	SDC2/GLB1/IDS/HPSE/SGSH	0	-1.13396	0.415058	GLB1L3/GPC4/HPSE/SGSH/IDS	0
R-HSA-202424	Immune System	Adaptive Immune System	Downstream TCR signaling	-1.16032	0.278893	HLA-DQA1/HLA-DRA/HLA-DRB1/PSMD2/CD3G/PSMC4/SKP1/PRKCQ/HLA-DRB5/PSMB10/PDPK1/PSMD13/TRAT1/PSMD6/IKBKB/PSME3/PSMD9/PSMB9/PSMD4/IKBKG/TRAF6/PSMB3/CHUK/PSME1/CD247/CD3D/LCK/NFKB1/CD3E/UBC/PIK3CA/CARD11/PIK3R2/BCL10/RELA/UBE2D1/PTEN/CDC34/TAB2/NFKBIA	0	-1.30754	0.139466	PSMC1/PSMB6/PSMA4/UBC/PSMB10/PSMD9/PSMD13/PSMD2/MAP3K7/PSMD8/CARD11/BCL10/CD3G/IKBKG/CHUK/RELA/PDPK1/IKBKB/PIK3CB/PRKCQ/CD247/CDC34/CD3D/NFKB1/LCK/CD3E/PSMB3/TRAF6/UBE2D1/PIK3CA/PSME1/PSMD4/PSMB9/PSME3/NFKBIA/PIK3R2/TAB2/PTEN	0	-1.32796	0.0827733	UBE2D2/PSME4/UBE2V1/CD247/PSMB4/CHUK/PIK3CA/LCK/CD3E/CD3D/NFKB1/PIK3R2/HLA-DQA1/PSMD6/HLA-DPA1/HLA-DRA/TRAT1/PSMC4/SKP1/HLA-DPB1/HLA-DRB1/CARD11/PTEN/UBC/TAB2/UBE2D1/BCL10/RELA/CDC34/NFKBIA	0
R-HSA-202427	Immune System	Adaptive Immune System	Phosphorylation of CD3 and TCR zeta chains	-1.74642	0.0335317	HLA-DQB2/HLA-DPB1/HLA-DQA1/PAG1/HLA-DRA/HLA-DRB1/CD3G/HLA-DRB5/CD247/CD3D/LCK/CD3E/PTPRJ/CSK/PTPRC	1	-1.94715	0.00680258	CD3G/PAG1/CD247/CD3D/LCK/CD3E/CSK/PTPRC/PTPRJ	1	-2.03459	0.00422845	HLA-DQB1/HLA-DRB5/HLA-DQB2/CD247/LCK/CD3E/CD3D/HLA-DQA1/HLA-DPA1/HLA-DRA/HLA-DPB1/HLA-DRB1/CSK/PTPRC	1
R-HSA-202430	Immune System	Adaptive Immune System	Translocation of ZAP-70 to Immunological synapse	-1.43781	0.156566	HLA-DQB1/CD4/HLA-DPA1/HLA-DQB2/HLA-DPB1/HLA-DQA1/HLA-DRA/HLA-DRB1/CD3G/HLA-DRB5/CD247/ZAP70/CD3D/LCK/CD3E	0	-1.23046	0.304419	HLA-DRA/HLA-DQA1/HLA-DQB2/CD4/ZAP70/HLA-DRB5/CD3G/CD247/CD3D/LCK/CD3E	0	-1.92183	0.0115245	HLA-DQB1/HLA-DRB5/HLA-DQB2/CD247/LCK/CD3E/CD3D/HLA-DQA1/HLA-DPA1/HLA-DRA/HLA-DPB1/HLA-DRB1/ZAP70	1
R-HSA-202433	Immune System	Adaptive Immune System	Generation of second messenger molecules	-2.13282	0.00125846	HLA-DQB2/HLA-DPB1/LAT/HLA-DQA1/HLA-DRA/HLA-DRB1/CD3G/HLA-DRB5/PLCG1/ITK/GRAP2/CD247/ZAP70/CD3D/LCK/CD3E/PAK2/LCP2/PLCG2/WAS/FYB1/VASP	1	-2.04578	0.00208339	ZAP70/HLA-DRB5/PLCG1/ITK/CD3G/CD247/GRAP2/CD3D/LCK/CD3E/LCP2/PLCG2/PAK2/WAS/VASP/FYB1	1	-2.4201	2.04872e-05	HLA-DQB1/HLA-DRB5/HLA-DQB2/LAT/GRAP2/CD247/WAS/LCK/CD3E/ITK/CD3D/FYB1/HLA-DQA1/PLCG1/LCP2/HLA-DPA1/HLA-DRA/VASP/PLCG2/HLA-DPB1/HLA-DRB1/ZAP70	1
R-HSA-2025928	Immune System	Adaptive Immune System	Calcineurin activates NFAT	0.768345	0.862873	PPIA	0	-1.17279	0.418913	FKBP1A/PPP3R1/NFATC2/PPP3CA/CALM2/PPP3CB/CALM3	0	1.40172	0.199754	PPIA/CALM1/NFATC3	0
R-HSA-202670	Immune System	Cytokine Signaling in Immune system	ERKs are inactivated	-1.37588	0.215951	DUSP6/MAPK7/MAPK1/PPP2CA/DUSP3/DUSP4/VRK3/MAPK3	0	-1.70264	0.0446545	MAPK7/PPP2CB/DUSP7/PPP2CA/DUSP6/MAPK1/DUSP4/VRK3/DUSP3/MAPK3	1	-0.725339	0.904213	DUSP3/MAPK7/PPP2CA/DUSP4/VRK3/MAPK3	0
R-HSA-202733	Hemostasis	Cell surface interactions at the vascular wall	Cell surface interactions at the vascular wall	-1.74436	0.00137432	KRAS/ITGB1/CD74/PROS1/PTPN6/SLC7A7/PLCG1/ITGA3/CD177/TNFRSF10B/SDC2/TGFB1/CEACAM3/TNFRSF10D/FYN/SELL/MERTK/PROCR/LCK/PIK3CA/CD2/SLC7A6/L1CAM/CD84/SIRPG/SLC16A3/CD58/PIK3R2/JAML/PROC/ITGAL/FCER1G/ANGPT4/ITGB2/THBD/SELPLG/CD48/TREM1/GRB2/LYN/SIRPA/CD44/ITGA5/PECAM1/ITGAX	1	-1.63151	0.004619	ANGPT4/FYN/CD2/L1CAM/TNFRSF10D/SDC2/TGFB1/PIK3CB/PROCR/LCK/TREM1/SIRPG/PIK3CA/SELL/ITGB1/PROC/JAML/CD99L2/CD177/PIK3R2/CEACAM3/PTPN6/MERTK/CD84/GLG1/FCER1G/CD58/SLC16A3/ITGAL/ITGA5/CD48/ITGB2/SELPLG/GRB2/THBD/LYN/ITGAX/SIRPA/CD44/PECAM1	1	-1.42435	0.0267215	THBD/SDC3/GP6/SELL/SLC7A5/SLC16A3/COL1A1/CD58/ITGAL/SELPLG/CD84/TGFB1/KRAS/SDC2/PROS1/FCER1G/PIK3CA/LCK/TNFRSF10D/PIK3R2/PROCR/CD48/PECAM1/PLCG1/CD44/SLC7A7/SLC7A11/CD74/FYN/JAML/ITGA3/PROC/SIRPG/SIRPA/TNFRSF10B/CD2/GRB2/LYN/TEK/L1CAM/SLC7A6/ANGPT4/TREM1/ITGA5/ITGAX	1
R-HSA-2028269	Signal Transduction	Signaling by Hippo	Signaling by Hippo	-0.520642	0.997744	WWTR1/STK3/STK4/MOB1A	0	-0.977367	0.623942	YWHAB/LATS2/STK3/STK4/MOB1A	0	0.609468	0.970131	AMOTL1/DVL2/CASP3/YWHAB/NPHP4/LATS1/SAV1/AMOT	0
R-HSA-2029480	Immune System	Innate Immune System	Fcgamma receptor (FCGR) dependent phagocytosis	-2.27896	1.0982e-06	FCGR3A/PLCG1/ITPR3/VAV3/NCKAP1L/ABI1/CD247/ACTB/FGR/FYN/ARPC2/PIK3CA/BAIAP2/ITPR2/MYO1C/CDC42/ACTR3/PIK3R2/FCGR1A/WIPF2/VAV1/PLCG2/WAS/MYO10/RAC1/CRK/HCK/MAPK3/PRKCD/GRB2/ARPC1B/LYN/MYO9B/PLD2/WIPF1/FCGR2A/LIMK1	1	-2.49198	2.21585e-08	MAPK1/PIK3CB/ABI1/CD247/AHCYL1/MYO1C/ARPC5/ACTR2/PIK3CA/CFL1/FCGR3A/ARPC2/MYH9/FGR/SYK/VAV3/NCKAP1L/PIK3R2/VAV1/ACTR3/CDC42/PLCG2/CRK/WIPF2/ACTB/ARPC1B/ITPR2/MAPK3/WAS/PLD2/FCGR1A/RAC1/GRB2/HCK/WIPF1/MYO9B/LYN/LIMK1/PRKCD/FCGR2A/MYO10	1	-1.83603	0.000519526	WIPF2/ABI1/CD247/ARPC2/ITPR1/ACTR3/WAS/PIK3CA/ITPR3/PRKCD/PIK3R2/PLCG1/ARPC1A/FYN/PLCG2/RAC1/HCK/MYO1C/GRB2/LYN/MYO9B/VAV1/MAPK3/FCGR2A/CRK/BAIAP2/ARPC1B/WIPF1/PLD2/LIMK1	1
R-HSA-2029481	Immune System	Innate Immune System	FCGR activation	-1.98951	0.014798	SYK/SRC/CD3G/FCGR3A/CD247/FGR/FYN/FCGR1A/HCK/LYN/FCGR2A	1	-2.15843	0.000910757	SRC/FYN/CD3G/CD247/FCGR3A/FGR/SYK/FCGR1A/HCK/LYN/FCGR2A	1	-1.53048	0.151552	SRC/FCGR3A/FCGR1A/FGR/CD247/FYN/HCK/LYN/FCGR2A	0
R-HSA-2029482	Immune System	Innate Immune System	Regulation of actin dynamics for phagocytic cup formation	-2.04981	0.000471441	VAV3/NCKAP1L/ABI1/CD247/ACTB/ARPC2/BAIAP2/MYO1C/CDC42/ACTR3/FCGR1A/WIPF2/VAV1/WAS/MYO10/RAC1/CRK/MAPK3/GRB2/ARPC1B/MYO9B/WIPF1/FCGR2A/LIMK1	1	-2.40326	2.3047e-06	CD3G/MAPK1/ABI1/CD247/MYO1C/ARPC5/ACTR2/CFL1/FCGR3A/ARPC2/MYH9/SYK/VAV3/NCKAP1L/VAV1/ACTR3/CDC42/CRK/WIPF2/ACTB/ARPC1B/MAPK3/WAS/FCGR1A/RAC1/GRB2/WIPF1/MYO9B/LIMK1/FCGR2A/MYO10	1	-1.66122	0.0106007	CDC42/VAV2/PTK2/WIPF2/ABI1/CD247/ARPC2/ACTR3/WAS/ARPC1A/RAC1/MYO1C/GRB2/MYO9B/VAV1/MAPK3/FCGR2A/CRK/BAIAP2/ARPC1B/WIPF1/LIMK1	1
R-HSA-2029485	Immune System	Innate Immune System	Role of phospholipids in phagocytosis	-1.86318	0.0177772	FCGR3A/PLCG1/ITPR3/CD247/PIK3CA/ITPR2/PIK3R2/FCGR1A/PLCG2/PRKCD/PLD2/FCGR2A	1	-2.0673	0.00402553	CD3G/PIK3CB/CD247/AHCYL1/PIK3CA/FCGR3A/SYK/PIK3R2/PLCG2/ITPR2/PLD2/FCGR1A/PRKCD/FCGR2A	1	-1.55084	0.0947493	CD247/ITPR1/PIK3CA/ITPR3/PRKCD/PIK3R2/PLCG1/PLCG2/FCGR2A/PLD2	0
R-HSA-203615	Metabolism	Metabolism of nitric oxide: NOS3 activation and regulation	eNOS activation	0.788105	0.844738	ZDHHC21/DDAH1/CALM1	0	0.733248	0.893392	ZDHHC21/DDAH1	0	1.21433	0.387134	CALM1/ZDHHC21/LYPLA1/HSP90AA1	0
R-HSA-203927	Gene expression (Transcription)	Gene Silencing by RNA	MicroRNA (miRNA) biogenesis	0.889123	0.764643	RAN/POLR2D/PRKRA/POLR2K/DROSHA/XPO5/POLR2H/TARBP2/DGCR8	0	-0.915864	0.723979	BCDIN3D/POLR2F/AGO1/AGO4/POLR2C/POLR2J/DICER1/POLR2E/POLR2A/AGO2	0	1.30552	0.274326	RAN/POLR2D/POLR2K/DGCR8/PRKRA/XPO5/TARBP2/POLR2L/POLR2H/POLR2G	0
R-HSA-204005	Metabolism of proteins	Post-translational protein modification	COPII-mediated vesicle transport	-1.57537	0.0200801	PPP6R1/YKT6/SAR1B/PPP6C/TBC1D20/SEC24B/TRAPPC5/CTSZ/CNIH2/NAPA/TFG/SEC22B/RAB1B/RAB1A/F5/STX5/F8/CTSC/PPP6R3/COL7A1/GOLGA2/CNIH3/GORASP1/CSNK1D/TGFA/NAPG/SERPINA1	1	-1.86504	0.00228437	TRAPPC5/SEC16A/TRAPPC3/TFG/YKT6/TRAPPC10/SEC24C/GOSR2/SEC24B/SAR1B/PPP6C/CTSZ/NAPA/STX5/LMAN2/COL7A1/GOLGA2/SEC22B/GORASP1/SEC13/RAB1A/SEC24D/CNIH3/PPP6R1/F5/TBC1D20/RAB1B/CSNK1D/F8/PPP6R3/TGFA/CTSC/NAPG/SERPINA1	1	-1.12301	0.386095	TRAPPC5/NAPB/SEC22B/RAB1A/NAPG/STX5/TGFA/CNIH2/TFG/CNIH3/COL7A1/GOLGA2/GORASP1/SERPINA1/CSNK1D	0
R-HSA-204174	Metabolism	Aerobic respiration and respiratory electron transport	Regulation of pyruvate dehydrogenase (PDH) complex	1.02202	0.587347	PDHA1/DLAT/GSTZ1/PDHX/DLD	0	0.909233	0.717956	PDHA1/DLAT/DLD/GSTZ1	0	1.21379	0.376125	PDHA1/DLAT/PDHX/GSTZ1/PDHB/PDK2	0
R-HSA-2046104	Metabolism	Metabolism of lipids	alpha-linolenic (omega3) and linoleic (omega6) acid metabolism	-0.893739	0.732973	ACAA1/ACOX1/ELOVL5/ACSL1	0	-0.955035	0.609789	ELOVL1/ACOX1/ACSL1/ACAA1/ELOVL5	0	0.726471	0.904213	SCP2	0
R-HSA-2046106	Metabolism	Metabolism of lipids	alpha-linolenic acid (ALA) metabolism	-0.893739	0.732973	ACAA1/ACOX1/ELOVL5/ACSL1	0	-0.955035	0.609789	ELOVL1/ACOX1/ACSL1/ACAA1/ELOVL5	0	0.726471	0.904213	SCP2	0
R-HSA-204998	Signal Transduction	Death Receptor Signaling	Cell death signalling via NRAGE, NRIF and NADE	-1.40733	0.0868392	VAV2/AATF/PLEKHG5/BAD/ARHGEF3/FGD2/PSENEN/ARHGEF10L/ARHGEF4/ARHGEF11/TRAF6/PSEN1/VAV3/RASGRF2/UBC/ARHGEF2/SQSTM1/TIAM1/SOS2/GNA13/NCSTN/FGD3/ABR/BCL2L11/PLEKHG2/VAV1/ARHGEF1/AKAP13/TIAM2/ARHGEF40/RAC1/PREX1	0	-1.34315	0.132456	AATF/RASGRF2/TIAM1/TRAF6/ARHGEF2/ARHGEF4/VAV3/TIAM2/PSEN1/GNA13/VAV1/FGD3/SOS2/PLEKHG2/ARHGEF1/BCL2L11/PREX1/RAC1/AKAP13/ABR/NCSTN	0	-1.37306	0.145635	VAV2/FGD2/ARHGEF37/PLEKHG5/BCL2L11/ARHGEF11/SOS2/ARHGEF3/AKAP13/ARHGEF2/RASGRF2/PSEN2/PLEKHG2/GNA13/ARHGEF1/RAC1/FGD3/SQSTM1/TIAM1/UBC/VAV1/BAD/TIAM2/PREX1/ARHGEF40	0
R-HSA-205043	Signal Transduction	Death Receptor Signaling	NRIF signals cell death from the nucleus	-0.958336	0.630557	PSENEN/TRAF6/PSEN1/UBC/SQSTM1/NCSTN	0	-1.01854	0.562167	PSENEN/UBC/SQSTM1/TRAF6/PSEN1/NCSTN	0	-0.816519	0.857661	PSEN2/SQSTM1/UBC	0
R-HSA-209543	Signal Transduction	Death Receptor Signaling	p75NTR recruits signalling complexes	-1.1729	0.390095	IKBKB/TRAF6/UBC/SQSTM1/MYD88	0	-1.09787	0.496453	IRAK1/UBC/SQSTM1/IKBKB/TRAF6/MYD88	0	-0.964428	0.650828	IRAK1/IKBKB/RIPK2/TRAF6/MYD88/SQSTM1/UBC	0
R-HSA-209560	Signal Transduction	Death Receptor Signaling	NF-kB is activated and signals survival	-1.4203	0.185086	IKBKB/TRAF6/NFKB1/UBC/SQSTM1/RELA/NFKBIA	0	-1.25584	0.314386	IRAK1/UBC/SQSTM1/RELA/IKBKB/NFKB1/TRAF6/NFKBIA	0	-1.65419	0.0528713	NFKB1/SQSTM1/UBC/RELA/NFKBIA	0
R-HSA-210500	Neuronal System	Transmission across Chemical Synapses	Glutamate Neurotransmitter Release Cycle	-1.12109	0.457416	STX1A/SLC1A3/SLC1A2/PPFIA1/ARL6IP5/RAB3A/VAMP2	0	-1.38484	0.186509	PPFIA1/SLC1A2/VAMP2/SLC1A3/ARL6IP5/RAB3A	0	-1.01147	0.572272	STX1A/PPFIA3/SLC1A2/STXBP1/PPFIA1/ARL6IP5/GLS/RAB3A/VAMP2	0
R-HSA-210744	Developmental Biology	Regulation of beta-cell development	Regulation of gene expression in late stage (branching morphogenesis) pancreatic bud precursor cells	-2.17616	0.00159039	MAML1/KAT2B/RBPJ/EP300/MAML3/CREBBP/HES1/MAML2/NOTCH1	1	-2.11938	0.0014075	SNW1/ONECUT3/KAT2B/MAML1/CREBBP/RBPJ/EP300/HES1/MAML2/MAML3/NOTCH1	1	-1.88155	0.00993425	MAML3/RBPJ/ONECUT3/MAML1/MAMLD1/KAT2B/EP300/CREBBP/HES1/NOTCH1/MAML2	1
R-HSA-210990	Hemostasis	Cell surface interactions at the vascular wall	PECAM1 interactions	-1.47202	0.144096	INPP5D/SRC/PTPN6/PLCG1/FYN/LCK/LYN/PECAM1	0	-1.74819	0.0377217	INPP5D/PLCG1/SRC/FYN/LCK/PTPN6/LYN/PECAM1	1	-1.2064	0.376125	LCK/PECAM1/PLCG1/FYN/LYN	0
R-HSA-210991	Hemostasis	Cell surface interactions at the vascular wall	Basigin interactions	0.88288	0.770409	PPIA/SPN/SLC16A8	0	0.968969	0.63187	PPIA/SLC16A8/SPN/SLC7A8/ITGA6/SLC16A1/ATP1B3/CAV1/ATP1B1	0	0.645809	0.956641	PPIA/SPN	0
R-HSA-210993	Hemostasis	Cell surface interactions at the vascular wall	Tie2 Signaling	-1.09889	0.489652	SHC1/TEK/PIK3CB/DOK2/KRAS/PIK3CA/PIK3R2/ANGPT4/GRB2	0	-1.09852	0.449893	PIK3R1/DOK2/SHC1/KRAS/ANGPT4/PIK3CB/PIK3CA/PIK3R2/GRB2	0	-1.23679	0.342172	KRAS/PIK3CA/PIK3R2/GRB2/TEK/ANGPT4	0
R-HSA-211000	Gene expression (Transcription)	Gene Silencing by RNA	Gene Silencing by RNA	1.328	0.119885	NDC1/NUP107/H2AX/NUP205/NUP93/H2AZ2/RAN/POLR2D/NUP42/TSN/ELAC2/NUP188/NUP43/NUP35/NUP37/NUP160/PRKRA/NUP88/PIWIL4/POLR2K/NUP210/SEH1L/NUP155/DROSHA/XPO5/NUP133/NUP85/AAAS	0	0.919096	0.760523	NUP107/NUP42/NUP93/NUP205/NUP43/H2AX/NDC1/NUP188/NUP160/H2AZ2/NUP88/DROSHA/NUP133/PRKRA/NUP37/NUP155/ELAC2/RAN/POLR2K/NUP35/POLR2D/SEH1L/XPO5/PIWIL4/TSN/H3C2/POLR2H/NUP85	0	1.57718	0.0220364	NDC1/H2AX/RAN/POLR2D/H2AZ2/TSN/NUP107/NUP210/NUP205/ELAC2/NUP35/NUP93/PIWIL4/NUP188/NUP37/POLR2K/DGCR8/SEH1L/AAAS/NUP160/PRKRA/NUP85/NUP42/NUP88/NUP43/XPO5/TARBP2/HSP90AA1/H2BC9/NUP155/POLR2L/H3C3/POLR2H/NUP54/POLR2G/H3C8/H3-3B	1
R-HSA-211733	Programmed Cell Death	Apoptosis	Regulation of activated PAK-2p34 by proteasome mediated degradation	1.06542	0.504738	PSMD14/SEM1/PSMC3/PSMB2/PSMC2/PSMD3/PSMC5/RPS27A/PSMB5/PSMB7/PSMD1/PSMA5/UBB/PSMD10	0	0.774038	0.91073	PSMD14/SEM1/PSMB2/PSMC3/RPS27A/PSMB5/PSMD3/PSMC2	0	1.3567	0.169168	PSMB7/PSMC2/PSMC3/PSMC5/PSMD10/SEM1/PSMD14/PSMD3/UBB/PSMB2	0
R-HSA-211859	Metabolism	Biological oxidations	Biological oxidations	1.57336	0.0116253	AHCY/GSTP1/GGCT/ADH5/SLC35D1/GSS/ABHD10/UGT3A2/CYP4F2/AKR7A2/ESD/EPHX1/MAT2A/ACSM1/GCLC/SULT1C4/ACSS1/MTARC2/CMBL/HSP90AB1/MTR/MGST1/ALDH1B1/CHAC2/ABHD14B/AKR1A1/COMT/GSTA4/GSTZ1/SLC26A2/MGST3/MGST2/CES3/GCLM/CYP7B1/ALDH2/ACY3/PODXL2/GSTM5/SLC26A1	1	1.46875	0.0318003	AHCY/SULT1C4/GSTP1/GGCT/EPHX1/CYP4F2/UGT3A2/ADH5/CMBL/ACSM1/MAT2A/MTARC2/GSTM5/SLC35D1/GSS/ABHD10/ESD/HSP90AB1/ACSS1/CHAC2/GCLC/AKR7A2/MTR/HPGDS/SLC26A1/ARNT2/GSTA4/CES3/ABHD14B/GSTZ1/AKR1A1/CYP7B1/NNMT/SLC26A2/ALDH1B1/MTARC1/COMT/PODXL2/GCLM/MGST2/CYP4F3/MGST1/SULT1A2/ALDH2/FDX1/N6AMT1/MGST3/CYP2D6/GSTM2/AKR7A3	1	1.52579	0.0301397	GGCT/GSTP1/SLC35D1/ADH5/AKR7A2/GSS/AHCY/UGT3A2/MGST1/ABHD10/ALDH1B1/MGST3/GCLC/COMT/MTR/MGST2/ACY3/SLC26A2/ESD/AKR1A1/UGDH/ABHD14B/CYP4F2/ACSS1/GSTZ1/CYP4F22/GSTA4/GCLM/ACSM1/MAT2A/ALDH2/CHAC2/HSP90AB1/CES2/BPNT2/CYB5B/PODXL2/BPNT1/CES3/MTARC2/CYP7B1/CYB5R3/CMBL/EPHX1/PTGES3/GSTM3	1
R-HSA-211897	Metabolism	Biological oxidations	Cytochrome P450 - arranged by substrate type	-1.24295	0.274407	CYP2S1/AHR/CYP2A6/CYP19A1/RXRA/CYP27A1/CYP1B1/TBXAS1/NCOA1/POR	0	-1.04278	0.52136	CYP2A6/CYP19A1/ARNT/NCOA2/CYP27A1/RXRA/TBXAS1/CYP1B1/POR/NCOA1	0	-1.45889	0.141377	RXRA/CYP19A1/CYP1B1/CYP2A6/CYP2S1/TBXAS1/AHR/NCOA1/POR/CYP27A1	0
R-HSA-211945	Metabolism	Biological oxidations	Phase I - Functionalization of compounds	0.750481	0.948191	ADH5/CYP4F2/EPHX1/ACSS1/MTARC2/CMBL/HSP90AB1/ALDH1B1	0	0.750117	0.924327	EPHX1/CYP4F2/ADH5/CMBL/MTARC2/HSP90AB1/ACSS1	0	0.733788	0.94244	ADH5/ALDH1B1/CYP4F2/ACSS1/CYP4F22/ALDH2/HSP90AB1/CES2/CYB5B/CES3/MTARC2/CYP7B1/CYB5R3/CMBL/EPHX1/PTGES3	0
R-HSA-211976	Metabolism	Biological oxidations	Endogenous sterols	-1.12949	0.451985	AHR/CYP19A1/RXRA/CYP27A1/CYP1B1/NCOA1	0	-1.15908	0.373894	CYP19A1/ARNT/NCOA2/CYP27A1/RXRA/CYP1B1/NCOA1	0	-1.28682	0.291382	RXRA/CYP19A1/CYP1B1/AHR/NCOA1/CYP27A1	0
R-HSA-212165	Gene expression (Transcription)	Epigenetic regulation of gene expression	Epigenetic regulation of gene expression	1.01282	0.58983	DNMT1/UHRF1/PHF19/EZH2/DNMT3B/H2AX/H2AZ2/MNAT1/SUV39H1/WDR5/RBBP7/MBD3/TADA2A/MBIP/ERCC2/HCFC2/HDAC2/GTF2H3/POLR2K/MTF2/MYBBP1A/RBBP4/TASP1/MTA2/RRP8/SAP30/CXXC1/MTA1/ZZZ3/POLR1A/HCFC1/POLR1E/KAT2A/EHMT2/KANSL3/TAF1B/MEN1/POLR2H/BAZ1B/TAF1D/PAXIP1/H3C3/POLR1D/TET1/POLR1B/ASH2L	0	-1.06663	0.408272	HDAC1/BAZ2A/KAT8/H2BC6/SIN3A/CDK7/SAP130/JARID2/PSIP1/MYO1C/SAP30L/DNMT3A/H3C10/H2AC6/H2BC12/WDR82/H2BC11/SUDS3/SAP30BP/TET3/KAT2B/MBD2/ARID4B/PHF20L1/POLR2E/H2BC4/GSK3B/SIN3B/RBBP5/GATAD2A/EP300/ACTB/KMT2C/GATAD2B/SGF29/KANSL1/NCOA6/KMT2B/KMT2D/SF3B1/H3-3A/BOD1L1/TET2	0	1.39308	0.0539749	DNMT1/H2AX/UHRF1/PHF19/H2AZ2/SUV39H1/WDR5/RBBP7/MNAT1/TADA2A/GTF2H3/ZZZ3/MTA2/ERCC2/MYBBP1A/POLR2K/RBBP4/PAXIP1/HCFC2/EZH2/DNMT3B/MBD3/CXXC1/HDAC1/HCFC1/ASH2L/BAZ1B/DEK/HDAC2/TASP1/MBIP/ERCC6/PAGR1/MTA1/POLR1D/EHMT2/UBTF/RRP8/SAP30/TTF1/TAF1B/H2BC9/POLR1A/POLR1B/MEN1/POLR2L/KANSL3/H3C3/KANSL2/TET1/POLR2H/SUZ12/H3C8/H3-3B/MTF2/KAT14	0
R-HSA-2122947	Signal Transduction	Signaling by NOTCH	NOTCH1 Intracellular Domain Regulates Transcription	-1.70728	0.0177772	TLE2/FBXW7/HIF1A/UBC/MAML1/HDAC9/HDAC5/KAT2B/RBPJ/TLE3/EP300/MAML3/CREBBP/HES1/MAML2/HDAC7/TBL1X/NOTCH1	1	-1.58247	0.0261594	SNW1/HDAC1/NCOR1/TLE4/HIF1A/HDAC4/HDAC9/KAT2B/TBL1XR1/MAML1/TLE3/CREBBP/RBPJ/EP300/HES1/MAML2/HDAC7/MAML3/TBL1X/NOTCH1	1	-1.52496	0.0508046	MAMLD1/HDAC3/HIF1A/KAT2B/HDAC9/SKP1/FBXW7/EP300/TLE3/TLE2/UBC/CREBBP/HES1/HDAC5/NOTCH1/MAML2/TBL1X/HDAC7	0
R-HSA-2122948	Signal Transduction	Signaling by NOTCH	Activated NOTCH1 Transmits Signal to the Nucleus	-1.8428	0.0188295	MIB2/PSENEN/DLL1/DTX1/PSEN1/UBC/ADAM17/DLL4/NCSTN/ADAM10/ITCH/ARRB2/NUMB/DTX2/NOTCH1	1	-1.98559	0.00615918	PSEN1/DLL4/ITCH/NCSTN/ARRB2/ADAM10/NUMB/NOTCH1/DTX2	1	-1.64938	0.0318742	DTX1/PSEN2/MIB2/DLL4/ITCH/ARRB2/UBC/DTX2/ADAM17/NUMB/NOTCH1	1
R-HSA-212300	Gene expression (Transcription)	Epigenetic regulation of gene expression	PRC2 methylates histones and DNA	1.35591	0.159408	DNMT1/PHF19/EZH2/DNMT3B/H2AX/H2AZ2/RBBP7	0	1.19961	0.332717	EZH2/DNMT3B/DNMT1/PHF19/H2AX/MTF2/RBBP7/H2AZ2	0	1.23529	0.316436	DNMT1/H2AX/PHF19/H2AZ2/RBBP7/RBBP4/EZH2/DNMT3B	0
R-HSA-212676	Neuronal System	Transmission across Chemical Synapses	Dopamine Neurotransmitter Release Cycle	-0.936992	0.728357	PPFIA1/SYN1/SYN2/RAB3A/VAMP2	0	-0.872061	0.775071	STX1A/SYN1/SYN2/PPFIA1/VAMP2/RAB3A	0	-0.985732	0.621959	STXBP1/PPFIA1/APBA1/SYN3/LIN7A/CASK/SYN2/SYN1/RAB3A/VAMP2	0
R-HSA-2129379	Extracellular matrix organization	Elastic fibre formation	Molecules associated with elastic fibres	0.601906	0.991239	FBLN5/FBN1/EMILIN1/LTBP1/ELN/FBN2/FBLN1	0	0.714954	0.923333	FBLN5/FBN1/LTBP1/ELN/FBLN1/EMILIN1	0	0.608664	0.980703	FBLN5/FBN2/EMILIN1/FBN1/ITGAV/MFAP4/ELN/BMP2/LTBP1	0
R-HSA-2132295	Immune System	Adaptive Immune System	MHC class II antigen presentation	1.30786	0.137268	KIF4A/KIF15/KIF23/KIF11/KIF2C/RACGAP1/CENPE/KIF18A/KIF20A/KIF22/ACTR1B/TUBA1B	0	1.40669	0.0609931	KIF23/KIF15/KIF4A/KIF20A/KIF2C/KIF18A/CENPE/KIF11/ACTR1B/RACGAP1/KIF22	0	1.0854	0.460447	TUBA1B/RACGAP1/CANX/KIF11/KIF4A/KIF2C/KIF15/CENPE/KIF23/KIF22/TUBA1C/SEC31A/KIF18A/KIF20A/KIF5B/DCTN5/ACTR1B	0
R-HSA-2142691	Metabolism	Metabolism of lipids	Synthesis of Leukotrienes (LT) and Eoxins (EX)	-0.770658	0.892312	DPEP2/GGT5/GGT1/ALOX5/DPEP3	0	-0.867803	0.778639	CYP4F22/ALOX5AP/DPEP2/ALOX15/GGT5/GGT1/DPEP3/ALOX5	0	0.757289	0.891147	PTGR1/LTC4S/CYP4F2/CYP4F22/LTA4H	0
R-HSA-2142753	Metabolism	Metabolism of lipids	Arachidonic acid metabolism	-0.943737	0.709525	GGT5/FAAH2/GPX1/ALOX12/GGT1/ALOX5/CYP1B1/TBXAS1/HPGD/DPEP3	0	-0.836596	0.879965	GGT1/DPEP3/HPGD/TBXAS1/ALOX5/CYP1B1	0	-0.918029	0.760793	ALOX5/ALOX12/GGT5/HPGDS/CYP1B1/EPHX2/DPEP2/TBXAS1/GPX1/FAAH2/HPGD/DPEP3	0
R-HSA-2142845	Metabolism	Metabolism of carbohydrates	Hyaluronan metabolism	0.912167	0.729394	HYAL3/HMMR/HEXA/STAB2	0	1.08675	0.495075	HYAL3/HEXA/STAB2/HMMR	0	0.790528	0.856565	HYAL3/HMMR	0
R-HSA-2151201	Organelle biogenesis and maintenance	Mitochondrial biogenesis	Transcriptional activation of mitochondrial biogenesis	-1.20954	0.254021	NR1D1/ACSS2/ESRRA/CAMK4/RXRA/NCOA6/MEF2D/CREB1/CRTC2/SMARCD3/CALM3/CREBBP/CRTC3/NCOA1/TBL1X	0	-1.54315	0.0425642	NRF1/GABPA/CALM2/NCOA2/CAMK4/NCOR1/ESRRA/CRTC2/TBL1XR1/MEF2D/RXRA/ACSS2/SMARCD3/CREBBP/CRTC3/CREB1/NCOA6/NCOA1/CALM3/TBL1X	1	0.938004	0.717206	IDH2/CALM1/CHD9/ATP5F1B/PPRC1/ALAS1/HCFC1/MED1/SSBP1/TFB2M	0
R-HSA-216083	Extracellular matrix organization	Integrin cell surface interactions	Integrin cell surface interactions	-1.19052	0.233652	ITGA7/ITGAL/COL7A1/ITGB2/ICAM1/CD44/ITGA5/ITGAD/PECAM1/ITGAX	0	-1.15869	0.355115	COL7A1/ICAM1/COL4A2/ITGB1/ITGA7/ITGAL/ITGA5/ITGB2/ITGAD/ITGAX/CD44/PECAM1	0	-1.64818	0.0304164	FN1/ICAM3/SPP1/COL6A3/COL4A2/ITGA2B/VTN/ITGB2/COL4A4/COL1A1/THBS1/ITGAL/ITGA7/ITGB8/ITGA10/COL10A1/COL13A1/COL4A1/COL4A3/PECAM1/CD44/ICAM5/COL6A1/ITGA3/ITGB7/COL18A1/COL6A2/MADCAM1/COL7A1/ITGAD/ICAM1/ITGA5/ITGAX	1
R-HSA-2160916	Metabolism	Metabolism of carbohydrates	Hyaluronan uptake and degradation	0.984213	0.651337	HYAL3/HMMR/HEXA/STAB2	0	1.11206	0.474111	HYAL3/HEXA/STAB2/HMMR	0	0.909039	0.724204	HYAL3/HMMR	0
R-HSA-2162123	Metabolism	Metabolism of lipids	Synthesis of Prostaglandins (PG) and Thromboxanes (TX)	-1.11744	0.462872	AKR1C3/PTGES/PTGR2/HPGDS/PTGES2/PTGES3/PTGS2/PRXL2B/PTGS1/PTGDS/TBXAS1/HPGD	0	-0.80984	0.836467	HPGD/TBXAS1	0	-0.671862	0.92779	PTGES/PTGDS/PTGS1/HPGDS/TBXAS1/HPGD	0
R-HSA-2172127	Immune System	Innate Immune System	DAP12 interactions	-2.42025	1.53198e-05	KLRD1/PLCG1/VAV3/GRAP2/FYN/LCK/PIK3CA/CD300E/KIR2DS4/PIK3R2/HLA-B/SIRPB1/CD300LB/LCP2/PLCG2/TREM1/HLA-C/TYROBP/RAC1/B2M/GRB2/HLA-E	1	-2.53204	3.83455e-06	FYN/HLA-B/PIK3CB/KLRD1/GRAP2/LCK/TREM1/PIK3CA/SYK/VAV3/KIR2DS4/PIK3R2/CD300LB/SIGLEC14/CD300E/LCP2/SIRPB1/PLCG2/TYROBP/HLA-C/HLA-E/B2M/RAC1/GRB2	1	-2.22131	9.87551e-05	LAT/GRAP2/SIRPB1/KRAS/PIK3CA/LCK/PIK3R2/PLCG1/LCP2/KIR2DS4/FYN/PLCG2/CD300LB/HLA-C/RAC1/TYROBP/GRB2/B2M/HLA-E/HLA-B/TREM1	1
R-HSA-2173782	Vesicle-mediated transport	Binding and Uptake of Ligands by Scavenger Receptors	Binding and Uptake of Ligands by Scavenger Receptors	-1.00103	0.609908	COLEC12/CD36/MSR1/STAB1/MARCO/APOL1/COL4A2/LRP1/CD163/FTL/FTH1/SCARF1	0	-0.816306	0.879965	CD36/STAB1/MSR1/APOL1/FTL/LRP1/COL4A2/MARCO/CD163/FTH1/SCARF1	0	0.758297	0.895658	HYOU1/HSP90B1/CALR	0
R-HSA-2173788	Signal Transduction	Signaling by TGFB family members	Downregulation of TGF-beta receptor signaling	-1.2346	0.293227	TGFB1/UBC/PPP1CB/PPP1R15A/USP15/TGFBR2	0	-1.18264	0.338241	SMURF2/PMEPA1/XPO1/SMAD3/MTMR4/SMURF1/PPP1CA/SMAD7/TGFBR1/PPP1CC/UBC/PPP1R15A/TGFB1/SMAD2/PPP1CB/USP15/TGFBR2	0	-0.801634	0.862323	SMURF2/SMURF1/TGFB1/PMEPA1/TGFBR2/PPP1CB/UBC/PPP1R15A/USP15	0
R-HSA-2173789	Signal Transduction	Signaling by TGFB family members	TGF-beta receptor signaling activates SMADs	-1.15203	0.384203	SMAD2/SMURF2/CBL/PMEPA1/ITGB5/SMURF1/TGFBR3/LTBP3/UBE2M/ITGB1/TGFB1/NEDD8/UBC/PPP1CB/PPP1R15A/FURIN/USP15/TGFBR2/LTBP2	0	-1.32315	0.156443	SMURF1/PPP1CA/SMAD7/UBE2M/TGFBR1/PPP1CC/ITGB5/UBC/FKBP1A/PPP1R15A/TGFBR3/TGFB1/SMAD2/PPP1CB/NEDD8/ITGB1/FURIN/USP15/LTBP2/TGFBR2	0	-0.990844	0.622221	SMURF1/TGFB1/PMEPA1/ITGB8/UBE2M/TGFBR2/PPP1CB/FURIN/LTBP3/UBC/PPP1R15A/USP15/LTBP2	0
R-HSA-2173791	Signal Transduction	Signaling by TGFB family members	TGF-beta receptor signaling in EMT (epithelial to mesenchymal transition)	-0.846253	0.810242	TGFBR1/F11R/FKBP1A/PARD6A/RHOA/SMURF1/PRKCZ/TGFB1/UBC/TGFBR2	0	-0.996128	0.603962	SMURF1/F11R/RHOA/TGFBR1/UBC/FKBP1A/PRKCZ/TGFB1/TGFBR2	0	-1.075	0.505118	PRKCZ/SMURF1/TGFB1/PARD6A/TGFBR2/UBC	0
R-HSA-2173793	Signal Transduction	Signaling by TGFB family members	Transcriptional activity of SMAD2/SMAD3:SMAD4 heterotrimer	-1.29484	0.184452	UBC/SKIL/E2F4/USP9X/SKI/FURIN/UBE2D1/JUNB/TRIM33/EP300/UBE2D3/MAPK3/RNF111	0	-1.45412	0.0765048	SNW1/MAPK1/HDAC1/PPM1A/NCOR1/SMAD2/UBE2D1/USP9X/SP1/FURIN/JUNB/E2F4/UBE2D3/EP300/MAPK3/TRIM33/SKI/RNF111	0	-0.97643	0.633627	TGIF1/CDK9/PPM1A/TGIF2/CCNK/TRIM33/WWTR1/RNF111/EP300/USP9X/FURIN/JUNB/UBC/UBE2D3/MAPK3/SKIL/UBE2D1	0
R-HSA-2173795	Signal Transduction	Signaling by TGFB family members	Downregulation of SMAD2/3:SMAD4 transcriptional activity	-1.73242	0.0373587	MAPK1/SNW1/TGIF1/WWTR1/PPM1A/UBC/SKIL/USP9X/SKI/UBE2D1/TRIM33/UBE2D3/MAPK3/RNF111	1	-1.85027	0.0149296	TGIF1/SKIL/UBC/SNW1/MAPK1/HDAC1/PPM1A/NCOR1/SMAD2/UBE2D1/USP9X/UBE2D3/MAPK3/TRIM33/SKI/RNF111	1	-1.41672	0.117129	SMURF2/TGIF1/PPM1A/TGIF2/TRIM33/WWTR1/RNF111/USP9X/UBC/UBE2D3/MAPK3/SKIL/UBE2D1	0
R-HSA-2173796	Signal Transduction	Signaling by TGFB family members	SMAD2/SMAD3:SMAD4 heterotrimer regulates transcription	-0.81315	0.891721	CDK9/TGIF1/CCNK/WWTR1/SP1/UBC/E2F4/FURIN/JUNB/EP300/MAPK3/RNF111	0	-1.05681	0.486696	SP1/FURIN/JUNB/E2F4/EP300/MAPK3/RNF111	0	0.851864	0.801694	RBL1/HDAC1/YBX1/TFDP1/UBB/TFDP2/MYC	0
R-HSA-2187338	Sensory Perception	Visual phototransduction	Visual phototransduction	-0.713698	0.993666	GNB1/SDC2/GUCA1B/LRP1/RLBP1/SAG/APOA2/PLB1/LRP10/CALM3/CNGB1/RCVRN	0	0.844395	0.848599	HSPG2/GRK4/LRP8/PDE6G/PPEF1/GRK1/METAP2/METAP1/LPL/PDE6B/SLC24A1/APOE/GPC5	0	-0.767163	0.952134	SDC3/RLBP1/RDH11/LDLR/LRP1/PLB1/APOM/GNB5/GUCA1B/SDC2/NMT2/LRP10/APOA2/APOE/GPC4/DHRS3/RCVRN/CNGB1/BCO2	0
R-HSA-2197563	Signal Transduction	Signaling by NOTCH	NOTCH2 intracellular domain regulates transcription	-2.15032	0.000825208	MAML1/RBPJ/CREB1/EP300/MAML3/HES1/NOTCH2/MAML2	1	-2.25967	0.0001613	GZMB/MAML1/RBPJ/EP300/HES1/CREB1/NOTCH2/MAML2/MAML3	1	-1.83938	0.0227637	CREB1/MAML3/RBPJ/MAML1/MAMLD1/FCER2/EP300/HES1/NOTCH2/MAML2	1
R-HSA-2206281	Disease	Diseases of metabolism	Mucopolysaccharidoses	-1.30915	0.268511	GNS/HYAL1/IDS/SGSH	0	-1.42872	0.201232	GLB1/IDS/HYAL1/GNS/SGSH	0	-0.937305	0.686505	HYAL1/SGSH/IDS	0
R-HSA-2214320	Extracellular matrix organization	Collagen formation	Anchoring fibril formation	-0.775225	0.875587	LAMB3/COL4A1/COL4A4/COL4A3/COL4A2/COL7A1	0	0.576939	0.979553	LAMA3/COL1A1/COL4A5	0	-1.29715	0.331808	COL4A2/COL4A4/COL1A1/COL4A1/COL4A3/COL7A1	0
R-HSA-2219528	Disease	Diseases of signal transduction by growth factor receptors and second messengers	PI3K/AKT Signaling in Cancer	-2.10522	2.36826e-05	SRC/IRS1/CD19/KLB/BAD/PDGFRB/HBEGF/PDPK1/MDM2/TRAT1/PDGFA/RAC2/FRS2/ICOS/CD86/AKT2/CDKN1A/CD28/CHUK/FYN/LCK/FGFR4/FOXO3/PIK3CA/CASP9/PIK3R2/NRG1/RPS6KB2/GSK3B/CREB1/RHOG/GSK3A/FOXO1/GAB2/CDKN1B/FOXO4/VAV1/PTEN/RICTOR/PIK3CD/RAC1/TGFA/PIK3AP1/GRB2	1	-2.14496	2.81688e-05	FYN/FOXO3/ICOS/CHUK/PDPK1/STRN/CASP9/CDKN1A/PIK3CB/FOXO4/PDGFA/LCK/CD86/PDGFRB/PIK3CA/RAC2/RPS6KB2/FRS2/GAB2/HBEGF/PIK3R2/VAV1/AKT2/GSK3B/RHOG/PTEN/NRG1/RICTOR/FOXO1/CDKN1B/GSK3A/CREB1/RAC1/GRB2/TGFA/PIK3CD/PIK3AP1	1	-1.96793	0.000148335	PIK3R3/GSK3A/MDM2/FLT3LG/ICOS/CDKN1A/NRG1/CHUK/GSK3B/CD19/PIK3CA/FOXO1/LCK/PIK3AP1/CDKN1B/PIK3R2/KLB/PIK3CD/FGF17/ESR2/TRAT1/RHOG/FYN/CD28/RPS6KB2/RAC1/FOXO3/TGFA/CASP9/PTEN/GRB2/GAB2/RICTOR/FGFR4/VAV1/BAD/CD80/FOXO4	1
R-HSA-2219530	Disease	Diseases of signal transduction by growth factor receptors and second messengers	Constitutive Signaling by Aberrant PI3K in Cancer	-1.7138	0.017473	GAB1/PIK3CB/FGF9/STRN/ESR2/CD80/EGF/FLT3LG/SRC/IRS1/CD19/KLB/PDGFRB/HBEGF/TRAT1/PDGFA/RAC2/FRS2/ICOS/CD86/CD28/FYN/LCK/FGFR4/PIK3CA/PIK3R2/NRG1/RHOG/GAB2/VAV1/PIK3CD/RAC1/TGFA/PIK3AP1/GRB2	1	-1.62828	0.0243247	CD28/FGFR4/SRC/FYN/ICOS/STRN/PIK3CB/PDGFA/LCK/CD86/PDGFRB/PIK3CA/RAC2/FRS2/GAB2/HBEGF/PIK3R2/VAV1/RHOG/NRG1/RAC1/GRB2/TGFA/PIK3CD/PIK3AP1	1	-1.77816	0.00790616	CD19/PIK3CA/LCK/PIK3AP1/PIK3R2/KLB/PIK3CD/FGF17/ESR2/TRAT1/RHOG/FYN/CD28/RAC1/TGFA/GRB2/GAB2/FGFR4/VAV1/CD80	1
R-HSA-2243919	Extracellular matrix organization	Collagen formation	Crosslinking of collagen fibrils	-0.489859	0.997744	COL4A1/COL4A4/COL4A3/COL4A2/LOXL1/LOXL2	0	0.64993	0.949818	LOXL3/PXDN/COL1A1/COL4A5/LOX	0	-0.769571	0.869839	LOXL1/COL4A2/COL4A4/COL1A1/COL4A1/PCOLCE/COL4A3/LOXL2	0
R-HSA-2299718	Cell Cycle	Cell Cycle, Mitotic	Condensation of Prophase Chromosomes	1.7617	0.00872514	NCAPG2/CDK1/SMC2/NCAPD3/CCNB1/H2AX/H2AZ2/PLK1/SMC4	1	1.45544	0.0866779	NCAPG2/CDK1/SMC2/CCNB1/NCAPD3/SMC4/PLK1/H2AX/H2AZ2	0	1.65927	0.0202019	NCAPG2/SMC2/NCAPD3/H2AX/H2AZ2/CDK1/PLK1/SET/CCNB1/SMC4	1
R-HSA-2404192	Signal Transduction	Signaling by Receptor Tyrosine Kinases	Signaling by Type 1 Insulin-like Growth Factor 1 Receptor (IGF1R)	-1.23103	0.277086	SHC1/IGF1R/FGFR2/IRS2/GAB1/PIK3CB/FGF9/FLT3LG/IRS1/PDE3B/KLB/PDPK1/KRAS/FRS2/AKT2/PIK3C3/FGFR4/PIK3CA/TLR9/PIK3R2/GAB2/GRB2	0	-1.20442	0.269615	IRS2/FLT3LG/PIK3R1/TRIB3/FGFR2/SHC1/FGF9/KRAS/PDE3B/IRS1/IGF1R/FGFR4/TLR9/PDPK1/PIK3CB/PIK3C3/PIK3CA/FRS2/GAB2/PIK3R2/AKT2/GRB2	0	-1.21477	0.31893	FLT3LG/PDE3B/PIK3C3/KRAS/PIK3CA/PIK3R2/PIK3R4/KLB/FGF17/TLR9/CILP/GRB2/GAB2/FGFR4	0
R-HSA-2408522	Metabolism	Metabolism of amino acids and derivatives	Selenoamino acid metabolism	2.8214	3.42936e-18	AHCY/EEF1E1/RPS24/QARS1/RPLP0/RPL15/IARS1/EPRS1/RPLP1/RPS8/RPS20/RPL7A/RPL7/RPSA/RPL22/RPL5/DARS1/RPL31/RPL35/AIMP1/RPS17/RPS12/RPS5/RPL27/RPL10A/RPL22L1/RPS15/RPS19/RPS13/EEFSEC/RPL39/RPL26/RPS3A/RPS23/RPL4/RPL6/RPS14/RPL19/LARS1/RPS4X/RPL36/RPS2/RPS21/RPL23/RPLP2/RPL37A/RPL14/RPL29/RPS6/RPL3L/RPL8/RPL3/RPS18/RPL13/RPL18/RPS28/RPS7/RPL24/RPS15A/RPL35A/RPL13A/RPS29/RPL18A/RPL32/RPL12/RPL21/RPS3/K…	1	2.87197	1.91785e-18	AHCY/EEF1E1/RPS24/QARS1/RPL15/RPLP0/RPL22/IARS1/RPL39/RPLP1/RPS8/RPS20/RPL7/RPL5/RPL31/RPL7A/RPL27/AIMP1/EPRS1/RPL22L1/RPS12/RPS13/DARS1/RPS19/RPL3L/RPSA/RPL26/RPS14/RPL19/RPL35/RPL10A/RPL29/RPS15A/RPS15/RPS21/RPS5/RPL23/RPS23/RPLP2/RPS18/RPS3A/RPL4/RPL3/RPS17/RPL6/RPL36/RPS7/RPL9/RPS27A/RPL37A/RPL18/RPS28/RPS2/RPL13/RPL35A/RPL34/RPL8/RPL14/RPS29/RPL24/RPS4X/RPL13A/RPL32/RPL38/RPL21/RPS6/RPL12/RP…	1	2.40784	1.29671e-10	EEF1E1/AHCY/EPRS1/EEFSEC/LARS1/IARS1/RPLP0/RPS24/RPS17/QARS1/RPL15/RPSA/RPLP1/RPS5/RPL35/RPL7A/RPS4X/DARS1/RPL26L1/RPS27L/RPS8/RPL10A/RPS20/RPS15/RPS6/RPS2/RPL7/AIMP2/RPL6/RPL14/RPS3A/RPL37A/RPL4/RPL36/RPL27A/RARS1/RPS19/GSR/KARS1/RPS23/RPS12/RPL5/RPL18A/RPL36A/RPL31/RPS3/RPL8/RPL39L/AIMP1/RPL22/RPL22L1/RPL12/RPL30/RPL13A/RPL13/RPLP2/RPL27/RPL24/RPL18/RPL21/RPS11/RPS28/RPL26/RPL10/RPL32/SEPHS2/RP…	1
R-HSA-2408557	Metabolism	Metabolism of amino acids and derivatives	Selenocysteine synthesis	2.99695	3.51214e-20	RPS24/RPLP0/RPL15/RPLP1/RPS8/RPS20/RPL7A/RPL7/RPSA/RPL22/RPL5/RPL31/RPL35/RPS17/RPS12/RPS5/RPL27/RPL10A/RPL22L1/RPS15/RPS19/RPS13/EEFSEC/RPL39/RPL26/RPS3A/RPS23/RPL4/RPL6/RPS14/RPL19/RPS4X/RPL36/RPS2/RPS21/RPL23/RPLP2/RPL37A/RPL14/RPL29/RPS6/RPL3L/RPL8/RPL3/RPS18/RPL13/RPL18/RPS28/RPS7/RPL24/RPS15A/RPL35A/RPL13A/RPS29/RPL18A/RPL32/RPL12/RPL21/RPS3/RPL38/RPS27A/RPL36A/RPL10/RPL27A/RPL9/RPS27L/RPL3…	1	3.04102	4.02948e-20	RPS24/RPL15/RPLP0/RPL22/RPL39/RPLP1/RPS8/RPS20/RPL7/RPL5/RPL31/RPL7A/RPL27/RPL22L1/RPS12/RPS13/RPS19/RPL3L/RPSA/RPL26/RPS14/RPL19/RPL35/RPL10A/RPL29/RPS15A/RPS15/RPS21/RPS5/RPL23/RPS23/RPLP2/RPS18/RPS3A/RPL4/RPL3/RPS17/RPL6/RPL36/RPS7/RPL9/RPS27A/RPL37A/RPL18/RPS28/RPS2/RPL13/RPL35A/RPL34/RPL8/RPL14/RPS29/RPL24/RPS4X/RPL13A/RPL32/RPL38/RPL21/RPS6/RPL12/RPL18A/SEPSECS/RPS3/RPL37/RPL10/EEFSEC/RPL36…	1	2.47144	5.76453e-11	EEFSEC/RPLP0/RPS24/RPS17/RPL15/RPSA/RPLP1/RPS5/RPL35/RPL7A/RPS4X/RPL26L1/RPS27L/RPS8/RPL10A/RPS20/RPS15/RPS6/RPS2/RPL7/RPL6/RPL14/RPS3A/RPL37A/RPL4/RPL36/RPL27A/RPS19/RPS23/RPS12/RPL5/RPL18A/RPL36A/RPL31/RPS3/RPL8/RPL39L/RPL22/RPL22L1/RPL12/RPL30/RPL13A/RPL13/RPLP2/RPL27/RPL24/RPL18/RPL21/RPS11/RPS28/RPL26/RPL10/RPL32/SEPHS2/RPS29/RPS13/RPL28/RPL23/RPS25/RPS14/RPL19/RPS21/RPL11/RPS7/RPL35A/RPL3/R…	1
R-HSA-2424491	Immune System	Innate Immune System	DAP12 signaling	-2.20838	0.000555768	KLRD1/PLCG1/VAV3/GRAP2/FYN/LCK/PIK3CA/PIK3R2/LCP2/PLCG2/TYROBP/RAC1/B2M/GRB2/HLA-E	1	-2.26018	0.000262601	FYN/PIK3CB/KLRD1/GRAP2/LCK/PIK3CA/SYK/VAV3/PIK3R2/LCP2/PLCG2/TYROBP/HLA-E/B2M/RAC1/GRB2	1	-2.08969	0.00171017	LAT/GRAP2/KRAS/PIK3CA/LCK/PIK3R2/PLCG1/LCP2/FYN/PLCG2/RAC1/TYROBP/GRB2/B2M/HLA-E	1
R-HSA-2426168	Metabolism	Metabolism of lipids	Activation of gene expression by SREBF (SREBP)	-1.29873	0.183095	HMGCR/IDI1/MVD/RXRA/HMGCS1/NCOA6/SREBF1/SMARCD3/NFYA/CREBBP/NFYC/NCOA1/TBL1X	0	-1.41707	0.112886	HMGCR/IDI1/HMGCS1/TBL1XR1/SP1/RXRA/NFYA/SMARCD3/CREBBP/SREBF1/NCOA6/NCOA1/TBL1X/NFYC	0	0.86872	0.801694	SCD/NFYB/ACACA/GPAM/CHD9/MED1/FDFT1/SREBF2/PMVK/FASN/TGS1	0
R-HSA-2428924	Signal Transduction	Signaling by Receptor Tyrosine Kinases	IGF1R signaling cascade	-1.22908	0.2902	SHC1/IGF1R/FGFR2/IRS2/GAB1/PIK3CB/FGF9/FLT3LG/IRS1/PDE3B/KLB/PDPK1/KRAS/FRS2/AKT2/PIK3C3/FGFR4/PIK3CA/TLR9/PIK3R2/GAB2/GRB2	0	-1.29051	0.177824	IRS2/FLT3LG/PIK3R1/TRIB3/FGFR2/SHC1/FGF9/KRAS/PDE3B/IRS1/IGF1R/FGFR4/TLR9/PDPK1/PIK3CB/PIK3C3/PIK3CA/FRS2/GAB2/PIK3R2/AKT2/GRB2	0	-1.10545	0.431306	FLT3LG/PDE3B/PIK3C3/KRAS/PIK3CA/PIK3R2/PIK3R4/KLB/FGF17/TLR9/GRB2/GAB2/FGFR4	0
R-HSA-2428928	Signal Transduction	Signaling by Receptor Tyrosine Kinases	IRS-related events triggered by IGF1R	-1.2104	0.304523	IGF1R/FGFR2/IRS2/GAB1/PIK3CB/FGF9/FLT3LG/IRS1/PDE3B/KLB/PDPK1/KRAS/FRS2/AKT2/PIK3C3/FGFR4/PIK3CA/TLR9/PIK3R2/GAB2/GRB2	0	-1.25547	0.222959	IRS2/FLT3LG/PIK3R1/TRIB3/FGFR2/FGF9/KRAS/PDE3B/IRS1/IGF1R/FGFR4/TLR9/PDPK1/PIK3CB/PIK3C3/PIK3CA/FRS2/GAB2/PIK3R2/AKT2/GRB2	0	-1.10776	0.431462	FLT3LG/PDE3B/PIK3C3/KRAS/PIK3CA/PIK3R2/PIK3R4/KLB/FGF17/TLR9/GRB2/GAB2/FGFR4	0
R-HSA-2454202	Immune System	Innate Immune System	Fc epsilon receptor (FCERI) signaling	-1.66633	0.0023283	PSMD2/PSMC4/SKP1/NFATC2/PRKCQ/AHCYL1/PSMB10/PDPK1/PSMD13/PSMD6/IKBKB/KRAS/PSME3/PSMD9/PPP3R1/PSMB9/PSMD4/IKBKG/PLCG1/TRAF6/ITPR3/ITK/PSMB3/VAV3/CHUK/PSME1/GRAP2/FYN/NFKB1/UBC/PIK3CA/CARD11/ITPR2/PAK2/PIK3R2/FOS/TXK/FCER1G/TAB3/MAP2K7/BCL10/RELA/GAB2/RASGRP4/LCP2/UBE2D1/MAP2K4/CALM3/VAV1/PLCG2/CDC34/TAB2/LAT2/RAC1/MAPK3/GRB2/MAP3K1/LYN/NFKBIA	1	-1.99397	8.81372e-06	PSMC1/PLCG1/PSMB6/PSMA4/UBC/PSMB10/ITK/ITPR3/PPP3R1/PSMD9/NFATC2/PSMD13/PSMD2/MAP3K7/PSMD8/FYN/TXK/CARD11/BCL10/PPP3CA/IKBKG/CALM2/CHUK/RELA/PDPK1/MAPK1/IKBKB/PPP3CB/PIK3CB/PRKCQ/CDC34/GRAP2/AHCYL1/NFKB1/PSMB3/TRAF6/UBE2D1/PIK3CA/PSME1/MAP2K7/PSMD4/SYK/PSMB9/PSME3/VAV3/NFKBIA/GAB2/PIK3R2/VAV1/TAB2/FCER1G/FOS/TAB3/LCP2/RASGRP4/PLCG2/ITPR2/PAK2/MAPK3/MAP2K4/RAC1/GRB2/LAT2/MAP3K1/LYN/CALM3	1	-1.49251	0.011364	FOS/TAB3/UBE2D2/LAT/GRAP2/PSME4/UBE2V1/ITPR1/KRAS/MAP2K4/PSMB4/CHUK/FCER1G/PIK3CA/ITPR3/ITK/NFKB1/PIK3R2/RASGRP4/PSMD6/PLCG1/LCP2/LAT2/PSMC4/SKP1/FYN/PLCG2/RAC1/MAP3K1/CARD11/MAP2K7/GRB2/GAB2/LYN/UBC/TAB2/VAV1/MAPK3/UBE2D1/TXK/BCL10/RELA/CDC34/NFKBIA	1
R-HSA-2465910	Cell Cycle	Cell Cycle, Mitotic	MASTL Facilitates Mitotic Progression	1.26471	0.295247	CDK1/CCNB1/ENSA/MASTL/PPP2R1B	0	1.43108	0.168929	CDK1/CCNB1/ENSA	0	1.02456	0.585074	CDK1/CCNB1/PPP2R1B/PPP2R1A/MASTL/ENSA	0
R-HSA-2467813	Cell Cycle	Cell Cycle, Mitotic	Separation of Sister Chromatids	2.5679	1.94493e-16	ZWINT/MAD2L1/CDCA5/KNL1/SKA1/SPC24/CENPM/CENPH/CENPF/KIF2C/SPC25/SGO2/BIRC5/CENPI/BUB1B/NUF2/CENPU/CENPE/BUB1/ZWILCH/KNTC1/AURKB/PTTG1/CKAP5/KIF18A/NDC80/CENPP/CENPL/CDC20/NUP107/ERCC6L/CENPN/CDCA8/DSN1/CENPA/INCENP/CDC23/UBE2C/CENPK/PSMD14/SGO1/ESPL1/SEM1/PLK1/PSMC3/TUBA1B/RCC2/SKA2/ZW10/SPDL1/PSMB2/CENPQ/NUP43/PSMC2/NUP37/NUP160/ANAPC10/ITGB3BP/HDAC8/RANGAP1/BUB3/ANAPC1/PSMD3/SEH1L/PSMC5/SMC3/P…	1	2.43357	5.2601e-13	BUB1B/CDCA5/SPC24/KNL1/BIRC5/CENPM/ZWINT/SKA1/SPC25/CENPI/NUF2/CENPF/CENPH/KIF2C/KIF18A/MAD2L1/AURKB/BUB1/CENPE/PTTG1/NDC80/KNTC1/SGO2/CENPU/PSMD14/ZWILCH/CDC20/ESPL1/CENPA/DSN1/CKAP5/SEM1/CENPL/CDCA8/CENPN/NUP107/CENPK/INCENP/UBE2C/PLK1/CDC23/SGO1/PSMB2/PSMC3/NUP43/RANGAP1/ANAPC10/ERCC6L/CENPP/HDAC8/ZW10/RCC2/SPDL1/NUP160/CENPQ/NUP133/NUP37/RPS27A/ITGB3BP/UBE2E1/PSMB5/SKA2/CLASP2/PSMD3/CDC16/DYN…	1	2.55213	2.19429e-17	TUBA1B/CENPP/MAD2L1/ERCC6L/ZWINT/SGO2/SKA1/ZWILCH/CKAP5/CENPU/CENPM/CDCA5/CENPH/KIF2C/SKA2/CENPF/CDC23/KNTC1/UBE2C/CENPE/SMC3/SPC25/BUB1/KNL1/PTTG1/CENPI/CENPL/SPC24/NUP107/INCENP/SGO1/CENPN/BUB3/CDCA8/AURKB/NUF2/PSMB7/PLK1/BIRC5/CENPK/SMC1A/NDC80/PSMC2/RCC2/CDC20/XPO1/PSMC3/SPDL1/ZW10/DSN1/PSMC5/CENPQ/CENPA/PSMD10/TUBA1C/ANAPC1/BUB1B/KIF18A/NUP37/SEM1/ITGB3BP/SEH1L/PDS5A/PSMD14/MIS12/ESPL1/PSMD3…	1
R-HSA-2468052	Cell Cycle	Cell Cycle, Mitotic	Establishment of Sister Chromatid Cohesion	1.37743	0.229741	CDCA5/ESCO2/SMC3/PDS5A/SMC1A	0	1.29729	0.285376	CDCA5/ESCO2	0	1.69531	0.029615	ESCO2/CDCA5/SMC3/SMC1A/PDS5A	1
R-HSA-2470946	Cell Cycle	Cell Cycle, Mitotic	Cohesin Loading onto Chromatin	-0.804176	0.845383	STAG2/WAPL/NIPBL/STAG1/MAU2	0	-1.45379	0.19717	STAG2/WAPL/PDS5B/NIPBL/STAG1/MAU2	0	1.17918	0.421619	SMC3/SMC1A/PDS5A	0
R-HSA-2500257	Cell Cycle	Cell Cycle, Mitotic	Resolution of Sister Chromatid Cohesion	2.81897	3.47586e-18	ZWINT/MAD2L1/CDCA5/KNL1/SKA1/SPC24/CDK1/CENPM/CENPH/CENPF/CCNB2/KIF2C/SPC25/SGO2/BIRC5/CENPI/BUB1B/NUF2/CENPU/CENPE/BUB1/ZWILCH/KNTC1/AURKB/CKAP5/KIF18A/NDC80/CENPP/CCNB1/CENPL/CDC20/NUP107/ERCC6L/CENPN/CDCA8/DSN1/CENPA/INCENP/CENPK/SGO1/PLK1/TUBA1B/RCC2/SKA2/ZW10/SPDL1/CENPQ/NUP43/NUP37/NUP160/ITGB3BP/HDAC8/RANGAP1/BUB3	1	2.69987	1.06761e-14	BUB1B/CDCA5/SPC24/KNL1/BIRC5/CDK1/CENPM/ZWINT/SKA1/SPC25/CENPI/NUF2/CENPF/CENPH/KIF2C/KIF18A/MAD2L1/AURKB/BUB1/CENPE/CCNB1/CCNB2/NDC80/KNTC1/SGO2/CENPU/ZWILCH/CDC20/CENPA/DSN1/CKAP5/CENPL/CDCA8/CENPN/NUP107/CENPK/INCENP/PLK1/SGO1/NUP43/RANGAP1/ERCC6L/CENPP/HDAC8/ZW10/RCC2/SPDL1/NUP160/CENPQ/NUP133/NUP37/ITGB3BP	1	2.80452	4.75384e-18	TUBA1B/CENPP/MAD2L1/ERCC6L/ZWINT/SGO2/CCNB2/SKA1/ZWILCH/CKAP5/CENPU/CDK1/CENPM/CDCA5/CENPH/KIF2C/SKA2/CENPF/KNTC1/CENPE/SMC3/SPC25/BUB1/KNL1/CENPI/CENPL/SPC24/NUP107/INCENP/SGO1/CENPN/BUB3/CDCA8/AURKB/NUF2/PLK1/BIRC5/CENPK/SMC1A/NDC80/RCC2/CDC20/XPO1/SPDL1/ZW10/DSN1/CENPQ/CENPA/TUBA1C/CCNB1/BUB1B/KIF18A/NUP37/ITGB3BP/SEH1L/PDS5A	1
R-HSA-2514853	Cell Cycle	Cell Cycle, Mitotic	Condensation of Prometaphase Chromosomes	2.08985	0.000205004	NCAPH/CDK1/SMC2/NCAPG/CCNB2/CCNB1/SMC4	1	2.2456	7.80905e-06	NCAPH/NCAPG/CDK1/SMC2/CCNB1/CCNB2/SMC4	1	2.19681	9.30684e-06	SMC2/CCNB2/CDK1/NCAPH/NCAPG/NCAPD2/CCNB1/SMC4/CSNK2A1/CSNK2A2	1
R-HSA-2514856	Sensory Perception	Visual phototransduction	The phototransduction cascade	0.889175	0.77308	METAP1/METAP2/PDE6B/PPEF1/SLC24A1/PDE6G/GRK1/GRK4/CALM1	0	0.895166	0.723979	GRK4/PDE6G/PPEF1/GRK1/METAP2/METAP1/PDE6B/SLC24A1	0	0.974994	0.640562	METAP1/CALM1/METAP2/PDE6B/SLC24A1	0
R-HSA-2514859	Sensory Perception	Visual phototransduction	Inactivation, recovery and regulation of the phototransduction cascade	0.783744	0.896702	METAP1/METAP2/PDE6B/PPEF1/PDE6G/GRK1/GRK4/CALM1	0	0.932484	0.676737	GRK4/PDE6G/PPEF1/GRK1/METAP2/METAP1/PDE6B	0	0.85442	0.796501	METAP1/CALM1/METAP2/PDE6B	0
R-HSA-2555396	Cell Cycle	Cell Cycle, Mitotic	Mitotic Metaphase and Anaphase	2.51945	8.62112e-18	ZWINT/MAD2L1/CDCA5/KNL1/SKA1/SPC24/CDK1/CENPM/CENPH/VRK1/CENPF/CCNB2/KIF2C/SPC25/SGO2/BIRC5/CENPI/BUB1B/NUF2/CENPU/CENPE/BUB1/FBXO5/ZWILCH/KNTC1/AURKB/PTTG1/CKAP5/KIF18A/NDC80/CENPP/CCNB1/TMPO/RCC1/CENPL/NDC1/CDC20/NUP107/ERCC6L/CENPN/CDCA8/DSN1/NUP205/CENPA/INCENP/CDC23/UBE2C/CENPK/PSMD14/NUP93/SGO1/ESPL1/SEM1/PLK1/RAN/PSMC3/TUBA1B/RCC2/SKA2/ZW10/SPDL1/PSMB2/NUP188/CENPQ/NUP43/NUP35/PSMC2/NUP37/…	1	2.36052	4.16306e-13	BUB1B/CDCA5/SPC24/KNL1/BIRC5/CDK1/CENPM/ZWINT/SKA1/SPC25/CENPI/NUF2/CENPF/CENPH/KIF2C/KIF18A/MAD2L1/AURKB/BUB1/CENPE/CCNB1/CCNB2/PTTG1/NDC80/KNTC1/SGO2/CENPU/FBXO5/PSMD14/ZWILCH/CDC20/ESPL1/CENPA/VRK1/DSN1/CKAP5/SEM1/CENPL/CDCA8/CENPN/NUP107/CENPK/NUP93/NUP205/INCENP/RCC1/UBE2C/PLK1/CDC23/SGO1/PSMB2/PSMC3/NUP43/TMPO/NDC1/RANGAP1/ANAPC10/ERCC6L/CENPP/NUP188/HDAC8/ZW10/RCC2/SPDL1/NUP160/CENPQ/NUP13…	1	2.56636	3.97304e-20	VRK1/TUBA1B/CENPP/MAD2L1/ERCC6L/NDC1/TMPO/ZWINT/SGO2/RAN/FBXO5/CCNB2/SKA1/ZWILCH/CKAP5/CENPU/RCC1/CDK1/CENPM/CDCA5/CENPH/KIF2C/SKA2/CENPF/CDC23/KNTC1/UBE2C/CENPE/SMC3/SPC25/BUB1/KNL1/PTTG1/CENPI/CENPL/SPC24/NUP107/INCENP/SGO1/CENPN/BUB3/CDCA8/NUP205/AURKB/NUF2/PSMB7/PLK1/BIRC5/CENPK/SMC1A/NDC80/NUP35/PSMC2/RCC2/CDC20/NUP93/BANF1/XPO1/PSMC3/SPDL1/ZW10/DSN1/PSMC5/CENPQ/CENPA/NUP188/PSMD10/TUBA1C/AN…	1
R-HSA-2559580	Cellular responses to stimuli	Cellular responses to stress	Oxidative Stress Induced Senescence	0.905007	0.791598	E2F1/SCMH1/CDK4/CDK6/EZH2/H2AX/TFDP2/H2AZ2/RBBP7/E2F2/CBX2	0	0.842513	0.880486	E2F1/EZH2/TFDP2/SCMH1/CDK6/CDK4/CBX2/H2AX/E2F2/RBBP7/H2AZ2	0	0.958509	0.70357	H2AX/H2AZ2/CDK4/SCMH1/RBBP7/E2F1/CDK6/RBBP4/MAPKAPK3/E2F2/EZH2/TFDP1/UBB/CDKN2C/MAPK9/TFDP2/TP53	0
R-HSA-2559582	Cellular responses to stimuli	Cellular responses to stress	Senescence-Associated Secretory Phenotype (SASP)	0.969837	0.689185	CCNA2/CDK4/CDK6/CDK2/H2AX/CDC23/UBE2C/H2AZ2/IGFBP7/ANAPC10/ANAPC1/UBE2E1/RPS6KA2/ANAPC15/CDC16/CDKN2C/RPS27A/EHMT2/CCNA1	0	0.784042	0.922579	CCNA2/CDK6/CDK4/CDK2/UBE2C/CDC23/H2AX/ANAPC10/RPS6KA2/H2AZ2/RPS27A/UBE2E1/IGFBP7/CDC16/ANAPC1/CCNA1/ANAPC15/H3C2/EHMT2	0	1.05435	0.523273	CCNA2/H2AX/H2AZ2/CDK4/CDC23/CDK2/UBE2C/IGFBP7/CDK6	0
R-HSA-2559583	Cellular responses to stimuli	Cellular responses to stress	Cellular Senescence	1.07656	0.469469	CCNA2/E2F1/SCMH1/CDK4/CDK6/CDK2/EZH2/H2AX/TFDP2/CCNE1/CDC23/UBE2C/H2AZ2/CCNE2/RBBP7/IGFBP7/E2F2/H1-0/CBX2/ANAPC10/MAPKAPK3/ANAPC1/RBBP4/MRE11/HMGA2/ASF1A/TERF1/UBE2E1/RPS6KA2/ANAPC15/CDC16/CDKN2C/TFDP1/RPS27A/EHMT2/CCNA1/MAPK9/RAD50	0	0.871721	0.866984	CCNA2/E2F1/EZH2/TFDP2/SCMH1/CDK6/CDK4/CDK2/CCNE1/CBX2/UBE2C/CDC23/H2AX/HMGA2/ANAPC10/RPS6KA2/E2F2/RBBP7/H2AZ2/H1-0/CCNE2	0	1.20634	0.254867	CCNA2/H2AX/CCNE2/H2AZ2/CDK4/CDC23/CDK2/UBE2C/CCNE1/SCMH1/RBBP7/E2F1/IGFBP7/CDK6/TERF1/H1-0/ANAPC1/RBBP4/MRE11/MAPKAPK3/E2F2/EZH2/ASF1A/TFDP1/EP400/UBB/RAD50/CDKN2C/MAPK9/TFDP2/TP53/ANAPC15	0
R-HSA-2559584	Cellular responses to stimuli	Cellular responses to stress	Formation of Senescence-Associated Heterochromatin Foci (SAHF)	1.291	0.2902	H1-0/HMGA2/ASF1A/TP53/H1-5/CABIN1/EP400	0	0.844536	0.801448	HMGA2/H1-0/ASF1A/H1-5	0	1.18307	0.41311	H1-0/ASF1A/EP400/TP53/HMGA2/CABIN1	0
R-HSA-2559585	Cellular responses to stimuli	Cellular responses to stress	Oncogene Induced Senescence	0.925383	0.729029	E2F1/CDK4/CDK6/TFDP2/E2F2	0	0.96788	0.646865	E2F1/TFDP2/CDK6/CDK4	0	1.16919	0.410606	CDK4/E2F1/CDK6/E2F2/TFDP1/UBB/CDKN2C/TFDP2/TP53	0
R-HSA-2559586	Cellular responses to stimuli	Cellular responses to stress	DNA Damage/Telomere Stress Induced Senescence	1.29793	0.188652	CCNA2/CDK2/H2AX/CCNE1/H2AZ2/CCNE2/H1-0/MRE11/HMGA2/ASF1A/TERF1	0	0.961137	0.669051	CCNA2/CDK2/CCNE1/H2AX/HMGA2/H2AZ2/H1-0/CCNE2	0	1.53818	0.054996	CCNA2/H2AX/CCNE2/H2AZ2/CDK2/CCNE1/TERF1/H1-0/MRE11/ASF1A/EP400/RAD50/TP53	0
R-HSA-2564830	Metabolism	Cytosolic iron-sulfur cluster assembly	Cytosolic iron-sulfur cluster assembly	1.47813	0.147791	BRIP1/POLD1/ABCB7/ERCC2/NUBP2/CIAPIN1/CIAO3/MMS19	0	1.34351	0.242644	BRIP1/POLD1/ABCB7/ERCC2	0	1.86645	0.00278996	BRIP1/POLD1/ERCC2/ABCB7/CIAO3/NUBP2/MMS19/CIAPIN1	1
R-HSA-2565942	Cell Cycle	Cell Cycle, Mitotic	Regulation of PLK1 Activity at G2/M Transition	2.1522	4.05632e-06	PLK4/TUBB/CDK1/HAUS2/CCNB2/CEP152/CENPJ/CKAP5/NEK2/CCNB1/HAUS1/TUBG1/CEP76/HAUS5/ALMS1/PLK1/PCNT/ODF2/CEP78/OFD1/AURKA/CEP72/CEP57/CNTRL/CEP290/BORA/CEP192/CEP41/CEP250/CUL1/HAUS6/CETN2/BTRC/DYNC1I2/AKAP9/RPS27A	1	2.02655	6.17182e-05	PLK4/CDK1/CCNB1/CCNB2/CEP152/NEK2/TUBB/HAUS2/CENPJ/CKAP5/TUBG1/CEP76/HAUS1/HAUS5/PLK1/AURKA/OFD1/ALMS1/PCNT/ODF2/CEP290/RPS27A/CEP78/CEP70/BORA/CEP41/CEP72/AKAP9/CEP57/NEDD1/CETN2/DYNC1I2/CEP192/CUL1/HAUS6	1	2.2142	7.98183e-07	PLK4/TUBB/HAUS2/CCNB2/CKAP5/CENPJ/ALMS1/CDK1/CEP152/HAUS1/CEP78/PCNT/ODF2/HAUS5/CEP76/PLK1/NEK2/TUBG1/CNTRL/CEP72/CEP57/CCNB1/OFD1/CEP250/HAUS8/AURKA/CEP192/PCM1/UBB/BORA/CUL1/SDCCAG8/CCP110/BTRC/HAUS6/CEP41/CEP290	1
R-HSA-2586552	Signal Transduction	Signaling by Leptin	Signaling by Leptin	-1.62626	0.0950281	JAK2/IRS1/STAT3/SOCS3/STAT5A/STAT5B	0	-1.70704	0.075935	IRS1/JAK2/SOCS3/STAT3/STAT5A/STAT5B	0	-1.01523	0.597131	IRS1/STAT3/STAT5A/LEPR/SOCS3/STAT5B	0
R-HSA-2644602	Disease	Diseases of signal transduction by growth factor receptors and second messengers	Signaling by NOTCH1 PEST Domain Mutants in Cancer	-1.673	0.0150067	UBC/ADAM17/MAML1/HDAC9/HDAC5/KAT2B/RBPJ/DLL4/NCSTN/ADAM10/EP300/MAML3/CREBBP/HES1/MAML2/HDAC7/TBL1X/NOTCH1	1	-1.74342	0.0108877	HDAC4/HDAC9/PSEN1/KAT2B/TBL1XR1/DLL4/MAML1/CREBBP/RBPJ/EP300/HES1/NCSTN/MAML2/HDAC7/MAML3/ADAM10/TBL1X/NOTCH1	1	-1.4963	0.0557204	KAT2B/HDAC9/PSEN2/MIB2/DLL4/SKP1/FBXW7/EP300/UBC/CREBBP/ADAM17/HES1/HDAC5/NOTCH1/MAML2/TBL1X/HDAC7	0
R-HSA-2644603	Disease	Diseases of signal transduction by growth factor receptors and second messengers	Signaling by NOTCH1 in Cancer	-1.673	0.0150067	UBC/ADAM17/MAML1/HDAC9/HDAC5/KAT2B/RBPJ/DLL4/NCSTN/ADAM10/EP300/MAML3/CREBBP/HES1/MAML2/HDAC7/TBL1X/NOTCH1	1	-1.74342	0.0108877	HDAC4/HDAC9/PSEN1/KAT2B/TBL1XR1/DLL4/MAML1/CREBBP/RBPJ/EP300/HES1/NCSTN/MAML2/HDAC7/MAML3/ADAM10/TBL1X/NOTCH1	1	-1.4963	0.0557204	KAT2B/HDAC9/PSEN2/MIB2/DLL4/SKP1/FBXW7/EP300/UBC/CREBBP/ADAM17/HES1/HDAC5/NOTCH1/MAML2/TBL1X/HDAC7	0
R-HSA-2644606	Disease	Diseases of signal transduction by growth factor receptors and second messengers	Constitutive Signaling by NOTCH1 PEST Domain Mutants	-1.673	0.0150067	UBC/ADAM17/MAML1/HDAC9/HDAC5/KAT2B/RBPJ/DLL4/NCSTN/ADAM10/EP300/MAML3/CREBBP/HES1/MAML2/HDAC7/TBL1X/NOTCH1	1	-1.74342	0.0108877	HDAC4/HDAC9/PSEN1/KAT2B/TBL1XR1/DLL4/MAML1/CREBBP/RBPJ/EP300/HES1/NCSTN/MAML2/HDAC7/MAML3/ADAM10/TBL1X/NOTCH1	1	-1.4963	0.0557204	KAT2B/HDAC9/PSEN2/MIB2/DLL4/SKP1/FBXW7/EP300/UBC/CREBBP/ADAM17/HES1/HDAC5/NOTCH1/MAML2/TBL1X/HDAC7	0
R-HSA-264642	Neuronal System	Transmission across Chemical Synapses	Acetylcholine Neurotransmitter Release Cycle	-0.925583	0.67157	STX1A/PPFIA1/RAB3A/VAMP2	0	-0.785933	0.845388	STX1A/PPFIA1/VAMP2/RAB3A	0	-1.24012	0.364264	STX1A/PPFIA3/STXBP1/PPFIA1/RAB3A/VAMP2	0
R-HSA-264870	Programmed Cell Death	Apoptosis	Caspase-mediated cleavage of cytoskeletal proteins	0.580152	0.987708	CASP6/GSN/GAS2	0	0.492012	0.99366	GAS2/CASP6/GSN/VIM/CASP3/CASP7/PLEC/MAPT/CASP8/SPTAN1/ADD1/DBNL	0	0.640991	0.952134	SPTAN1/CASP6/GSN	0
R-HSA-264876	Metabolism of proteins	Peptide hormone metabolism	Insulin processing	-0.692614	0.94327	EXOC6/KIF5A/STX1A/EXOC1/ERO1B/EXOC8/EXOC3/VAMP2	0	-0.950937	0.652959	EXOC7/RAB27A/KIF5B/EXOC1/EXOC6/STX1A/EXOC8/VAMP2/EXOC3	0	1.00252	0.630797	P4HB/EXOC4/KIF5B/EXOC2/RAB27A/EXOC5/EXOC7	0
R-HSA-2672351	Transport of small molecules	Ion channel transport	Stimuli-sensing channels	-1.12019	0.401522	TTYH2/RYR1/TPCN1/TRPV6/MLKL/RIPK3/CLCN6/CLCN5/TRPC4AP/TRPV3/CLCN1/CASQ1/TRPV4/OSTM1/TRPM6/UBC/BEST4/WNK1/TRPV5/SCNN1A/MCOLN1/SGK1/CALM3/RAF1/RIPK1/ASPH/BEST1	0	-1.19699	0.269791	TRPC4AP/TRPV5/TRPV4/MCOLN1/RAF1/SCNN1A/RIPK3/OSTM1/CLCN5/TRPM6/WNK1/SGK1/ASPH/BEST1/RIPK1/CALM3	0	-1.14967	0.380364	WNK2/ASIC3/ANO8/BSND/TRPV4/RYR3/TRPM4/SGK1/RYR1/ANO9/TRPV3/CLCN2/MCOLN2/TTYH2/RIPK1/TRPV6/SCNN1A/TTYH1/TRPV5/CLCN6/CLCN1/MCOLN1/TPCN1/TSC22D3/CASQ1/UBC/ASPH/BEST4/RAF1/BEST1	0
R-HSA-2682334	Developmental Biology	Nervous system development	EPH-Ephrin signaling	-1.98143	0.000274443	PTK2/RHOA/EPHB2/ARPC3/ACTR2/ARPC5/EFNA1/VAV2/SRC/NCK2/CFL1/CLTC/PSENEN/MYH9/MYL12A/ARPC1A/MYH10/AP2A1/EFNA5/MYL12B/PSEN1/VAV3/CLTB/SDC2/ACTB/FYN/ARPC2/PAK2/CDC42/TIAM1/ACTR3/ROCK1/EFNA4/NCSTN/SDCBP/EPHA1/ADAM10/MYH11/RAC1/EPHB1/ARPC1B/LYN/LIMK2/LIMK1	1	-1.9826	0.000282907	AP2A1/MYH10/PSENEN/EFNA5/AP2M1/SRC/ARPC3/FYN/SDC2/TIAM1/MYL12A/NCK2/ARPC5/ACTR2/EFNA4/CLTB/CFL1/ARPC2/MYH9/VAV3/ROCK1/MYL12B/PSEN1/MYH11/SDCBP/ACTR3/CDC42/ACTB/LIMK2/ARPC1B/PAK2/EPHB1/RAC1/NCSTN/LYN/LIMK1/EPHA1/ADAM10	1	-1.73577	0.00458854	CDC42/VAV2/CLTC/PTK2/MYH10/ARPC2/ACTR3/SDC2/AP2A1/EFNA5/ROCK1/PSEN2/ARPC1A/SDCBP/FYN/RAC1/EFNA1/LYN/TIAM1/EPHB1/EFNA4/ARPC1B/MYH11/LIMK1/LIMK2	1
R-HSA-2691230	Disease	Diseases of signal transduction by growth factor receptors and second messengers	Signaling by NOTCH1 HD Domain Mutants in Cancer	-1.22512	0.318615	UBC/ADAM17/DLL4/ADAM10/NOTCH1	0	-1.09404	0.467373	DLL4/ADAM10/NOTCH1	0	-1.20431	0.360775	MIB2/DLL4/UBC/ADAM17/NOTCH1	0
R-HSA-2691232	Disease	Diseases of signal transduction by growth factor receptors and second messengers	Constitutive Signaling by NOTCH1 HD Domain Mutants	-1.22512	0.318615	UBC/ADAM17/DLL4/ADAM10/NOTCH1	0	-1.09404	0.467373	DLL4/ADAM10/NOTCH1	0	-1.20431	0.360775	MIB2/DLL4/UBC/ADAM17/NOTCH1	0
R-HSA-2730905	Immune System	Innate Immune System	Role of LAT2/NTAL/LAB on calcium mobilization	-1.93922	0.00739517	FYN/PIK3CA/PIK3R2/FCER1G/GAB2/LAT2/GRB2/LYN	1	-1.93059	0.0149296	FYN/PDPK1/PIK3CB/PIK3CA/SYK/GAB2/PIK3R2/FCER1G/GRB2/LAT2/LYN	1	-2.06219	0.00329557	FCER1G/PIK3CA/PIK3R2/LAT2/FYN/GRB2/GAB2/LYN	1
R-HSA-2871796	Immune System	Innate Immune System	FCERI mediated MAPK activation	-2.09528	0.000815733	PLCG1/VAV3/GRAP2/PAK2/FOS/FCER1G/MAP2K7/LCP2/MAP2K4/VAV1/PLCG2/RAC1/MAPK3/GRB2/MAP3K1/LYN	1	-2.28548	0.000257915	MAP2K7/SYK/VAV3/VAV1/FCER1G/FOS/LCP2/PLCG2/PAK2/MAPK3/MAP2K4/RAC1/GRB2/MAP3K1/LYN	1	-1.9167	0.00354494	VAV2/FOS/LAT/GRAP2/KRAS/MAP2K4/FCER1G/PLCG1/LCP2/PLCG2/RAC1/MAP3K1/MAP2K7/GRB2/LYN/VAV1/MAPK3	1
R-HSA-2871809	Immune System	Innate Immune System	FCERI mediated Ca+2 mobilization	-1.8855	0.00659048	ITPR1/SYK/CALM2/PPP3CA/LAT/VAV2/NFATC2/AHCYL1/PPP3R1/PLCG1/ITPR3/ITK/VAV3/GRAP2/ITPR2/TXK/FCER1G/LCP2/CALM3/VAV1/PLCG2/GRB2/LYN	1	-2.08528	0.00146011	ITK/ITPR3/PPP3R1/NFATC2/TXK/PPP3CA/CALM2/PPP3CB/GRAP2/AHCYL1/SYK/VAV3/VAV1/FCER1G/LCP2/PLCG2/ITPR2/GRB2/LYN/CALM3	1	-1.726	0.0213126	PPP3R1/VAV2/LAT/GRAP2/ITPR1/FCER1G/ITPR3/ITK/PLCG1/LCP2/PLCG2/GRB2/LYN/VAV1/TXK	1
R-HSA-2871837	Immune System	Innate Immune System	FCERI mediated NF-kB activation	-1.03084	0.52652	PSMD2/PSMC4/SKP1/PRKCQ/PSMB10/PDPK1/PSMD13/PSMD6/IKBKB/PSME3/PSMD9/PSMB9/PSMD4/IKBKG/TRAF6/PSMB3/CHUK/PSME1/NFKB1/UBC/CARD11/FCER1G/TAB3/BCL10/RELA/RASGRP4/UBE2D1/CDC34/TAB2/LYN/NFKBIA	0	-1.21067	0.22846	PSMC1/PSMB6/PSMA4/UBC/PSMB10/PSMD9/PSMD13/PSMD2/MAP3K7/PSMD8/CARD11/BCL10/IKBKG/CHUK/RELA/PDPK1/IKBKB/PRKCQ/CDC34/NFKB1/PSMB3/TRAF6/UBE2D1/PSME1/PSMD4/PSMB9/PSME3/NFKBIA/TAB2/FCER1G/TAB3/RASGRP4/LYN	0	-0.981783	0.655282	TAB3/UBE2D2/PSME4/UBE2V1/PSMB4/CHUK/FCER1G/NFKB1/RASGRP4/PSMD6/PSMC4/SKP1/CARD11/LYN/UBC/TAB2/UBE2D1/BCL10/RELA/CDC34/NFKBIA	0
R-HSA-2894858	Disease	Diseases of signal transduction by growth factor receptors and second messengers	Signaling by NOTCH1 HD+PEST Domain Mutants in Cancer	-1.673	0.0150067	UBC/ADAM17/MAML1/HDAC9/HDAC5/KAT2B/RBPJ/DLL4/NCSTN/ADAM10/EP300/MAML3/CREBBP/HES1/MAML2/HDAC7/TBL1X/NOTCH1	1	-1.74342	0.0108877	HDAC4/HDAC9/PSEN1/KAT2B/TBL1XR1/DLL4/MAML1/CREBBP/RBPJ/EP300/HES1/NCSTN/MAML2/HDAC7/MAML3/ADAM10/TBL1X/NOTCH1	1	-1.4963	0.0557204	KAT2B/HDAC9/PSEN2/MIB2/DLL4/SKP1/FBXW7/EP300/UBC/CREBBP/ADAM17/HES1/HDAC5/NOTCH1/MAML2/TBL1X/HDAC7	0
R-HSA-2894862	Disease	Diseases of signal transduction by growth factor receptors and second messengers	Constitutive Signaling by NOTCH1 HD+PEST Domain Mutants	-1.673	0.0150067	UBC/ADAM17/MAML1/HDAC9/HDAC5/KAT2B/RBPJ/DLL4/NCSTN/ADAM10/EP300/MAML3/CREBBP/HES1/MAML2/HDAC7/TBL1X/NOTCH1	1	-1.74342	0.0108877	HDAC4/HDAC9/PSEN1/KAT2B/TBL1XR1/DLL4/MAML1/CREBBP/RBPJ/EP300/HES1/NCSTN/MAML2/HDAC7/MAML3/ADAM10/TBL1X/NOTCH1	1	-1.4963	0.0557204	KAT2B/HDAC9/PSEN2/MIB2/DLL4/SKP1/FBXW7/EP300/UBC/CREBBP/ADAM17/HES1/HDAC5/NOTCH1/MAML2/TBL1X/HDAC7	0
R-HSA-2979096	Signal Transduction	Signaling by NOTCH	NOTCH2 Activation and Transmission of Signal to the Nucleus	-1.13294	0.428653	MIB2/PSENEN/DLL1/PSEN1/UBC/DLL4/NCSTN/ADAM10/NOTCH2	0	-1.29576	0.210573	PSEN1/DLL4/NOTCH2/NCSTN/ADAM10	0	-1.02009	0.54582	PSEN2/MIB2/DLL4/UBC/NOTCH2	0
R-HSA-2980736	Metabolism of proteins	Peptide hormone metabolism	Peptide hormone metabolism	-0.818657	0.913146	MME/ERO1B/CTSZ/FFAR1/GNB1/EXOC8/DPP4/PLA2G7/TCF7L2/EXOC3/INHBB/KLF4/VAMP2/ANPEP	0	-0.906095	0.775071	RAB27A/CTNNB1/POMC/DPP4/GHRL/GZMH/SPCS2/KIF5B/EXOC1/EXOC6/STX1A/FFAR1/CTSZ/MME/KLF4/PLA2G7/EXOC8/VAMP2/INHBB/EXOC3/TCF7L2/GNB1/ANPEP	0	1.01431	0.581982	P4HB/CTSG/SPCS3/SEC11A/INHBA/SEC11C/SPCS1/EXOC4/KIF5B	0
R-HSA-2980766	Cell Cycle	Cell Cycle, Mitotic	Nuclear Envelope Breakdown	1.89935	0.00111532	CDK1/VRK1/CCNB2/CCNB1/TMPO/NDC1/NUP107/NUP205/NUP93/PLK1/NUP42/NUP188/NUP43/NUP35/NUP37/NUP160/NUP88/NUP210/SEH1L/NUP155/NUP133/NUP85/AAAS/BANF1	1	1.6616	0.0174158	CDK1/CCNB1/CCNB2/VRK1/NUP107/NUP42/NUP93/NUP205/PLK1/NUP43/TMPO/NDC1/NUP188/NUP160/NUP88/NUP133/NUP37/NUP155	1	2.10296	9.15713e-05	VRK1/NDC1/TMPO/CCNB2/CDK1/NUP107/NUP210/NUP205/PLK1/NUP35/NUP93/BANF1/NUP188/CCNB1/NUP37/SEH1L/AAAS/NUP160/VRK2/NUP85/NUP42/NUP88/NUP43	1
R-HSA-2990846	Metabolism of proteins	Post-translational protein modification	SUMOylation	1.64648	0.00139345	PCNA/TOP2A/DNMT1/BIRC5/BLM/AURKB/CBX5/SCMH1/NDC1/NUP107/DNMT3B/SAE1/CDCA8/NUP205/NPM1/INCENP/NUP93/NR1I2/UBA2/NSMCE4A/NUP42/UHRF2/WRN/AURKA/NR2C1/NUP188/RPA1/CBX2/NUP43/NUP35/NUP37/NUP160/HDAC2/BRCA1/NUP88/RANGAP1/PARP1/MDC1/NUP210/SEH1L/SMC3/HERC2/NRIP1/NUP155/MTA1/NOP58/CETN2/NUP133/NUP85/SMC1A/AAAS/SMC5/PML/TOP2B/HIPK2/CTBP1/TRIM28/BMI1/TP53/NUP54/NSMCE2/MRTFA	1	1.40906	0.0563675	BIRC5/TOP2A/PCNA/AURKB/DNMT3B/BLM/DNMT1/CBX5/SCMH1/NPM1/NR1I2/CDCA8/NUP107/NUP42/NUP93/NUP205/WRN/NR2C1/INCENP/UHRF2/CBX2/NSMCE4A/AURKA/NUP43/NDC1/RANGAP1/NUP188/UBA2/NUP160/NUP88/HDAC2/HERC2/NUP133/NRIP1/NUP37/NUP155/SAE1/NR1H3/NOP58/NUP35/PARP1/CETN2/MTA1/PML/SEH1L/MDC1	0	1.75377	0.000267484	PCNA/SAE1/DNMT1/NDC1/BLM/RPA1/TOP2A/SMC3/UBA2/CBX5/SCMH1/NUP107/NUP210/INCENP/BRCA1/CDCA8/NUP205/AURKB/BIRC5/SMC1A/NUP35/NUP93/NSMCE4A/NR1I2/NUP188/MRTFA/NPM1/PARP1/NUP37/MDC1/SEH1L/CTBP1/DNMT3B/PARK7/SMC6/HDAC1/SUMO3/SMC5/AURKA/TOP2B/AAAS/NUP160/HDAC2/UHRF2/SUMO2/TP53/NUP85/NSMCE2/WRN/NUP42/NUP88/NUP43/UBE2I/MTA1/BMI1	1
R-HSA-2995383	Cell Cycle	Cell Cycle, Mitotic	Initiation of Nuclear Envelope (NE) Reformation	1.78609	0.0122079	CDK1/VRK1/CCNB2/CCNB1/TMPO	1	1.62613	0.0364258	CDK1/CCNB1/CCNB2/VRK1/TMPO	1	1.65322	0.0232391	VRK1/TMPO/CCNB2/CDK1/BANF1/CCNB1	1
R-HSA-2995410	Cell Cycle	Cell Cycle, Mitotic	Nuclear Envelope (NE) Reassembly	1.74374	0.00758115	CDK1/VRK1/CCNB2/CCNB1/TMPO/RCC1/NDC1/NUP107/NUP205/NUP93/RAN/TUBA1B/NUP188/NUP43/NUP35/NUP37/NUP160/RANGAP1	1	1.44007	0.0604054	CDK1/CCNB1/CCNB2/VRK1/NUP107/NUP93/NUP205/RCC1/NUP43/TMPO/NDC1/RANGAP1/NUP188/NUP160/NUP133/NUP37/NUP155	0	1.89605	0.000700292	VRK1/TUBA1B/NDC1/TMPO/RAN/CCNB2/RCC1/CDK1/NUP107/NUP205/NUP35/NUP93/BANF1/NUP188/TUBA1C/CCNB1/NUP37/SEH1L/NUP160/VRK2/NUP85/NUP43/UBE2I	1
R-HSA-3000157	Extracellular matrix organization	Laminin interactions	Laminin interactions	-0.785985	0.912063	COL4A1/NID1/COL4A4/COL4A3/LAMA2/ITGB1/COL18A1/ITGA3/COL4A2/ITGA7/COL7A1/ITGB4	0	-0.678121	0.973811	COL7A1/COL4A2/ITGB1/ITGA7/ITGB4	0	-1.45994	0.148855	ITGA7/COL4A1/COL4A3/LAMA5/LAMB1/ITGA3/LAMA2/COL18A1/COL7A1/ITGB4	0
R-HSA-3000170	Extracellular matrix organization	Non-integrin membrane-ECM interactions	Syndecan interactions	-0.951257	0.702132	ACTN1/PRKCA/VTN/CASK/THBS1/SDC3/ITGB5/COL5A3/ITGB1/SDC2/TGFB1/ITGB4	0	-1.0268	0.566418	ITGB5/COL5A3/PRKCA/SDC2/TGFB1/ACTN1/ITGB1/ITGB4	0	-1.11583	0.429452	COL5A3/ITGB3/ITGB5/FN1/SDC4/VTN/SDC3/COL1A1/CASK/THBS1/TRAPPC4/TGFB1/SDC2/ITGB4	0
R-HSA-3000171	Extracellular matrix organization	Non-integrin membrane-ECM interactions	Non-integrin membrane-ECM interactions	-0.728146	0.974461	COL10A1/LAMB3/ACTN1/PRKCA/VTN/CASK/THBS1/COL4A1/SDC3/COL4A4/ITGB5/COL5A3/COL4A3/LAMA2/PDGFA/ITGB1/DDR1/DAG1/SDC2/TGFB1/COL4A2/COL11A2/ITGB4	0	0.563516	0.997262	HSPG2/LAMB2/COL5A1/NRXN1/LAMA3/ITGA6/COL1A1/LAMC1/COL4A5	0	-1.28678	0.198639	SDC4/COL4A2/VTN/SDC3/COL4A4/COL1A1/CASK/THBS1/TRAPPC4/DAG1/TGFB1/COL10A1/SDC2/COL4A1/COL4A3/LAMA5/LAMB1/LAMA2/COL11A2/DDR1/ITGB4	0
R-HSA-3000178	Extracellular matrix organization	ECM proteoglycans	ECM proteoglycans	0.542142	0.997744	ITGA9/HSPG2/LAMB2/MATN4/COL5A1/PTPRS/COL9A2/COL4A5/LAMC1/LAMA3	0	0.945204	0.695792	ITGA9/HSPG2/LAMB2/COL5A1/COL9A2/MATN4/PTPRS/LAMA3/COL1A1/LAMC1/COL4A5/ITGA2/TNXB	0	-1.24249	0.259545	AGRN/SERPINE1/FN1/COL6A3/COL4A2/ITGA2B/VCAN/VTN/COL4A4/COL1A1/DAG1/TGFB1/ITGA7/COL4A1/COL4A3/LAMA5/LAMB1/COL6A1/TNXB/LAMA2/COL6A2/MATN1/ITGAX	0
R-HSA-3000480	Vesicle-mediated transport	Binding and Uptake of Ligands by Scavenger Receptors	Scavenging by Class A Receptors	-0.861767	0.770409	COLEC12/MSR1/MARCO/COL4A2/FTL/FTH1	0	-0.841111	0.76859	MSR1/FTL/COL4A2/MARCO/FTH1	0	-0.923173	0.700512	COL4A2/COLEC12/MSR1/COL1A1/COL4A1/APOE/FTH1/FTL	0
R-HSA-3108214	Metabolism of proteins	Post-translational protein modification	SUMOylation of DNA damage response and repair proteins	1.75245	0.00418376	BLM/SCMH1/NDC1/NUP107/NUP205/NUP93/NSMCE4A/NUP42/WRN/NUP188/RPA1/CBX2/NUP43/NUP35/NUP37/NUP160/BRCA1/NUP88/PARP1/MDC1/NUP210/SEH1L/SMC3/HERC2/NUP155/CETN2/NUP133/NUP85/SMC1A/AAAS/SMC5/PML/BMI1/NUP54/NSMCE2	1	1.3665	0.126107	BLM/SCMH1/NUP107/NUP42/NUP93/NUP205/WRN/CBX2/NSMCE4A/NUP43/NDC1/NUP188/NUP160/NUP88/HERC2/NUP133/NUP37/NUP155/NUP35/PARP1/CETN2/PML/SEH1L/MDC1/RPA1/NUP85/RING1/BRCA1/NUP54/CDKN2A/RAE1	0	1.97472	0.000188154	NDC1/BLM/RPA1/SMC3/SCMH1/NUP107/NUP210/BRCA1/NUP205/SMC1A/NUP35/NUP93/NSMCE4A/NUP188/PARP1/NUP37/MDC1/SEH1L/SMC6/SUMO3/SMC5/AAAS/NUP160/SUMO2/NUP85/NSMCE2/WRN/NUP42/NUP88/NUP43/UBE2I/BMI1	1
R-HSA-3108232	Metabolism of proteins	Post-translational protein modification	SUMO E3 ligases SUMOylate target proteins	1.61864	0.00432837	PCNA/TOP2A/DNMT1/BIRC5/BLM/AURKB/CBX5/SCMH1/NDC1/NUP107/DNMT3B/CDCA8/NUP205/NPM1/INCENP/NUP93/NR1I2/NSMCE4A/NUP42/UHRF2/WRN/AURKA/NR2C1/NUP188/RPA1/CBX2/NUP43/NUP35/NUP37/NUP160/HDAC2/BRCA1/NUP88/RANGAP1/PARP1/MDC1/NUP210/SEH1L/SMC3/HERC2/NRIP1/NUP155/MTA1/NOP58/CETN2/NUP133/NUP85/SMC1A/AAAS/SMC5/PML/TOP2B/HIPK2/CTBP1/TRIM28/BMI1/TP53/NUP54/NSMCE2/MRTFA	1	1.40803	0.0541269	BIRC5/TOP2A/PCNA/AURKB/DNMT3B/BLM/DNMT1/CBX5/SCMH1/NPM1/NR1I2/CDCA8/NUP107/NUP42/NUP93/NUP205/WRN/NR2C1/INCENP/UHRF2/CBX2/NSMCE4A/AURKA/NUP43/NDC1/RANGAP1/NUP188/NUP160/NUP88/HDAC2/HERC2/NUP133/NRIP1/NUP37/NUP155	0	1.72128	0.000461386	PCNA/DNMT1/NDC1/BLM/RPA1/TOP2A/SMC3/CBX5/SCMH1/NUP107/NUP210/INCENP/BRCA1/CDCA8/NUP205/AURKB/BIRC5/SMC1A/NUP35/NUP93/NSMCE4A/NR1I2/NUP188/MRTFA/NPM1/PARP1/NUP37/MDC1/SEH1L/CTBP1/DNMT3B/PARK7/SMC6/HDAC1/SUMO3/SMC5/AURKA/TOP2B/AAAS/NUP160/HDAC2/UHRF2/SUMO2/TP53/NUP85/NSMCE2/WRN/NUP42/NUP88/NUP43/UBE2I/MTA1/BMI1/NR2C1/HIPK2/CETN2/CBX2/TRIM28/NOP58/NUP155/RANGAP1/HERC2/L3MBTL2/NRIP1/RNF168/HDAC4/NUP5…	1
R-HSA-3134975	Immune System	Innate Immune System	Regulation of innate immune responses to cytosolic DNA	0.533525	0.996355	RPS27A/STING1/UBB/DTX4/UBA52	0	-0.340267	1	TRIM32/UBA52/DTX4/UBB/STING1/TRIM56/IRF3/ZBP1/DDX41/UBC/TBK1/TRIM21	0	0.713181	0.90706	STING1/UBB/TRIM21/DTX4	0
R-HSA-3214815	Chromatin organization	Chromatin modifying enzymes	HDACs deacetylate histones	-1.06868	0.499896	H4C4/H2BC18/H3C10/HDAC3/H2BC6/TBL1XR1/H4C9/SAP30L/ARID4A/H2AC6/CHD4/H2BC12/H2BC11/GPS2/H2BC4/SUDS3/ARID4B/GATAD2A/GATAD2B/BRMS1/PHF21A/TBL1X	0	-1.23926	0.22846	HDAC3/SAP18/H2BC26/H2BC7/H3C6/H2BC21/H2BC18/H4C9/H2BC5/HDAC1/H2BC6/NCOR1/ARID4A/SAP30L/H3C10/H2AC6/H2BC12/H2BC11/SUDS3/REST/TBL1XR1/ARID4B/H2BC4/GATAD2A/GATAD2B/BRMS1/TBL1X/PHF21A	0	-1.0357	0.513332	H4C3/H2AC21/H4C5/H2AC20/H2AC6/H4C9/H4C4/HDAC3/H2BC12/HMG20B/ARID4A/H4C16/H2BC11/H2BC4/GATAD2A/GATAD2B/ARID4B/CHD4/SUDS3/PHF21A/GPS2/TBL1X/BRMS1	0
R-HSA-3214841	Chromatin organization	Chromatin modifying enzymes	PKMTs methylate histone lysines	0.917634	0.756512	NSD2/EZH2/SUV39H1/WDR5/RBBP7/SUV39H2/SMYD3/RBBP4/SMYD2/PRDM16	0	-0.863198	0.840641	AEBP2/H4C9/SETD7/KMT5A/RELA/NSD1/NFKB1/SETDB1/NFKB2/SETD2/H3C10/EHMT1/ASH1L/RBBP5/KMT2C/KMT5B/KMT2B/KMT2D	0	1.12177	0.431462	NSD2/SUV39H1/WDR5/RBBP7/SUV39H2/RBBP4/PRDM16/EZH2/ASH2L/NSD3/SMYD2/EHMT2/SMYD3/SETD3	0
R-HSA-3214842	Chromatin organization	Chromatin modifying enzymes	HDMs demethylate histones	-1.59428	0.0504237	H4C3/UTY/RIOX2/H3C13/KDM5B/H4C4/H3C10/KDM7A/PHF8/KDM5A/H4C9/KDM5C/KDM3A/JMJD6/KDM4B/KDM3B/ARID5B/KDM6B/KDM2A	0	-1.61383	0.0577896	H4C4/KDM4A/KDM5B/KDM7A/H3C6/KDM5C/PHF2/KDM5A/H4C9/JMJD6/KDM3A/PHF8/H3C10/KDM6B/KDM4B/ARID5B/KDM3B/KDM2A	0	-1.48974	0.0738532	KDM5D/H4C8/KDM6A/UTY/H4C12/KDM5B/H3C13/RIOX2/H4C3/H4C5/H4C9/KDM5A/KDM7A/H4C4/KDM3B/H4C16/KDM4B/KDM3A/KDM5C/JMJD6/ARID5B/KDM2A/KDM6B	0
R-HSA-3214847	Chromatin organization	Chromatin modifying enzymes	HATs acetylate histones	0.964633	0.691859	YEATS4/RUVBL2/WDR5/RBBP7/TADA2A/TADA1/ING5/MBIP/SUPT3H/ACTL6A/ELP6/ELP5/ENY2/ELP4/JADE3/SUPT7L/TAF9/RUVBL1/ELP1/ZZZ3/HCFC1/ELP3/MEAF6/KAT2A	0	-0.862506	0.883461	H2BC26/H2BC7/MORF4L1/H3C6/MRGBP/H2BC21/CLOCK/JADE1/H2BC18/VPS72/H4C9/H2BC5/EPC1/NCOA2/KAT8/H2BC6/SAP130/KAT7/H3C10/H2AC6/H2BC12/H2BC11/TADA2B/MSL1/KAT2B/SUPT20H/H2BC4/MSL2/CREBBP/MSL3/EP300/ACTB/SGF29/TAF12/KANSL1/ATXN7/NCOA1/KAT6A	0	0.994104	0.633486	YEATS4/WDR5/RBBP7/RUVBL2/TADA2A/ACTL6A/ZZZ3/TAF9/MEAF6/ELP6/TADA1/SUPT3H/RUVBL1/JADE3/HCFC1/EP400/ELP4/ELP3/MBIP/ELP5/ENY2/ING5/TAF5L/H2BC9	0
R-HSA-3214858	Chromatin organization	Chromatin modifying enzymes	RMTs methylate histone arginines	1.35363	0.150128	CDK4/H2AX/H2AZ2/WDR5/RBBP7/PRMT1/ACTL6A/SMARCB1/WDR77/RPS2/PRMT6/PRMT7/SMARCA4/PRMT3/H3C3/COPRS/H3C2/ARID1B/H2AC12/H2AC16/SMARCE1	0	1.07866	0.493727	CDK4/H2AX/PRMT1/WDR5/RBBP7/H2AZ2/RPS2/WDR77/ACTL6A/SMARCB1/PRMT7/H3C2/H2AC16/H2AC12/PRMT6/SMARCA4/H3C3/H4C5	0	1.63429	0.0259951	H2AX/H2AZ2/CDK4/WDR5/RBBP7/ACTL6A/SMARCB1/PRMT6/PRMT1/PRMT3/SMARCA4/ARID1B/WDR77/PRMT7/COPRS/RPS2/SMARCE1/ARID2/H3C3/SMARCD1/PBRM1/H3C8	1
R-HSA-3215018	Metabolism of proteins	Post-translational protein modification	Processing and activation of SUMO	1.26037	0.303428	SAE1/UBA2	0	0.96513	0.651431	UBA2/SAE1/SENP2/RWDD3	0	1.42559	0.19486	SAE1/UBA2/SUMO3/SUMO2/UBE2I	0
R-HSA-3229121	Disease	Diseases of metabolism	Glycogen storage diseases	1.45234	0.17301	GYS1/SLC37A4/G6PC3/EPM2A/GBE1/RPS27A	0	1.39134	0.217766	GYS1/SLC37A4/G6PC3/RPS27A/GBE1/EPM2A	0	1.46347	0.151552	SLC37A4/G6PC3/GYS1/EPM2A/UBB/GBE1	0
R-HSA-3232118	Metabolism of proteins	Post-translational protein modification	SUMOylation of transcription factors	-1.14052	0.434845	TP53BP1/MITF/MDM2/HIC1/PIAS4/SUMO1/PIAS1/PIAS3/SP3	0	-1.33296	0.227972	MITF/MDM2/HIC1/SUMO1/PIAS4/PIAS1/PIAS3/SP3	0	0.846982	0.796501	SUMO3/SUMO2/TP53/UBE2I/MTA1	0
R-HSA-3232142	Metabolism of proteins	Post-translational protein modification	SUMOylation of ubiquitinylation proteins	1.72796	0.0151298	NDC1/NUP107/NUP205/NUP93/NUP42/NUP188/NUP43/NUP35/NUP37/NUP160/NUP88/NUP210/SEH1L/NUP155/NUP133/NUP85/AAAS/PML	1	1.37622	0.150456	NUP107/NUP42/NUP93/NUP205/NUP43/NDC1/NUP188/NUP160/NUP88/NUP133/NUP37/NUP155/NUP35/PML/SEH1L	0	1.77638	0.00598084	NDC1/NUP107/NUP210/NUP205/NUP35/NUP93/NUP188/NUP37/SEH1L/AAAS/NUP160/NUP85/NUP42/NUP88/NUP43/UBE2I	1
R-HSA-3238698	Signal Transduction	Signaling by WNT	WNT ligand biogenesis and trafficking	-1.33715	0.229667	WNT4/VPS26A/SNX3/WNT2B/WLS/VPS35/WNT7A/WNT1/WNT10B/TMED5/WNT10A	0	-1.22159	0.308698	VPS26A/VPS29/WNT2B/WLS/WNT10B/WNT7A/SNX3/WNT1/VPS35/WNT10A/TMED5	0	-1.43793	0.17692	VPS35/VPS26A/WNT11/PORCN/TMED5/WNT2B/WLS/WNT1/WNT7A/WNT10B/WNT4/WNT10A	0
R-HSA-3247509	Chromatin organization	Chromatin modifying enzymes	Chromatin modifying enzymes	0.995938	0.645098	NSD2/YEATS4/CDK4/EZH2/H2AX/H2AZ2/RUVBL2/SUV39H1/WDR5/RBBP7/MBD3/TADA2A/PRMT1/TADA1/ING5/MBIP/KDM1A/SUPT3H/ACTL6A/SUV39H2/ELP6/HDAC2/ELP5/ENY2/HDAC8/SMARCB1/ELP4/SMYD3/JADE3/WDR77/RBBP4/PADI4/SUPT7L/RPS2/TAF9/MTA2/SMYD2/SAP30/RUVBL1/PRMT6/ELP1/MTA1/PRDM16/PRMT7/ZZZ3/HCFC1/ELP3/SMARCA4/MEAF6/KAT2A/EHMT2	0	-1.27661	0.0349486	CLOCK/JADE1/PHF2/AEBP2/H2BC18/SMARCA2/KDM5A/VPS72/H4C9/H2BC5/SETD7/SMARCD2/KMT5A/EPC1/JMJD6/JAK2/NCOA2/RELA/SMARCC1/HDAC1/KDM3A/KAT8/H2BC6/NCOR1/ARID4A/NSD1/PADI2/NFKB1/PRMT5/SAP130/PHF8/SAP30L/KAT7/SETDB1/DNMT3A/NFKB2/SETD2/H3C10/H2AC6/H2BC12/H2BC11/SUDS3/EHMT1/REST/ASH1L/TADA2B/MSL1/KAT2B/TBL1XR1/SUPT20H/ARID4B/KDM6B/H2BC4/MSL2/SMARCD3/CREBBP/RBBP5/MSL3/KDM4B/GATAD2A/EP300/ACTB/KMT2C/GATAD2B/SG…	1	1.11639	0.379429	NSD2/H2AX/H2AZ2/SUV39H1/YEATS4/CDK4/WDR5/RBBP7/RUVBL2/TADA2A/ACTL6A/ZZZ3/SMARCB1/SUV39H2/MTA2/TAF9/MEAF6/PRMT6/RBBP4/PRDM16/PRMT1/ELP6/EZH2/PRMT3/MBD3/TADA1/SUPT3H/RUVBL1/HDAC1/JADE3/HCFC1/ASH2L/SMARCA4/EP400/ARID1B/NSD3/HDAC2/WDR77/ELP4/ELP3/KDM1A/PRMT7/MBIP/HDAC8/ELP5/MTA1/REST/SMYD2/COPRS/ENY2/RPS2/EHMT2/ING5/TAF5L/SMYD3/SETD3/SAP30	0
R-HSA-3270619	Immune System	Innate Immune System	IRF3-mediated induction of type I IFN	1.04154	0.565633	XRCC6/MRE11/PRKDC/STING1/XRCC5/DTX4	0	0.5767	0.979212	PRKDC/MRE11/XRCC6/DTX4/XRCC5/STING1	0	1.2887	0.327016	XRCC6/STING1/MRE11/XRCC5/DTX4/PRKDC	0
R-HSA-3295583	Transport of small molecules	Ion channel transport	TRP channels	-1.42258	0.171889	MCOLN2/TRPV6/MLKL/RIPK3/TRPC4AP/TRPV3/TRPV4/TRPM6/TRPV5/MCOLN1/RIPK1	0	-1.67486	0.0484134	TRPV3/MLKL/TRPC4AP/TRPV5/TRPV4/MCOLN1/RIPK3/TRPM6/RIPK1	1	-1.19069	0.364087	TRPV4/TRPM4/TRPV3/MCOLN2/RIPK1/TRPV6/TRPV5/MCOLN1	0
R-HSA-3296469	Disease	Diseases of metabolism	Defects in cobalamin (B12) metabolism	0.904731	0.731469	MMAB/MTR/MMUT/MMACHC/ABCD4	0	0.97626	0.620383	MMAB/ABCD4/MTR/MMUT/CD320/MMACHC	0	0.777668	0.863803	MMAB/MMUT/MTR	0
R-HSA-3296482	Disease	Diseases of metabolism	Defects in vitamin and cofactor metabolism	1.42571	0.160402	MMAB/ACACA/MCCC1/MTR/PCCB/MMUT/MCCC2/PCCA/MMACHC/ABCD4	0	1.34898	0.219576	MMAB/ACACA/MCCC1/PCCB/ABCD4/MTR/PCCA/MMUT/CD320/MMACHC/MCCC2	0	1.16417	0.401449	MCCC1/ACACA/MCCC2/MMAB/MMUT/MTR/PCCB	0
R-HSA-3299685	Cellular responses to stimuli	Cellular responses to stress	Detoxification of Reactive Oxygen Species	1.07731	0.489854	GSTP1/GPX7/P4HB/TXNRD2/SOD1/NUDT2/ATOX1/CAT/CYBB/TXN2/GSR/CYCS/PRDX2	0	0.64715	0.979779	GSTP1/GPX7/NUDT2/TXNRD2/ATOX1/CYCS/CYBB/PRDX2/GPX3/SOD1/GSR	0	1.38691	0.187324	GSTP1/P4HB/CAT/SOD1/GPX7/TXNRD2/TXN2/PRDX3/CYBB/GSR/ATOX1	0
R-HSA-3301854	Cell Cycle	Cell Cycle, Mitotic	Nuclear Pore Complex (NPC) Disassembly	2.00688	0.000676098	CDK1/CCNB2/CCNB1/NDC1/NUP107/NUP205/NUP93/NUP42/NUP188/NUP43/NUP35/NUP37/NUP160/NUP88/NUP210/SEH1L/NUP155/NUP133/NUP85/AAAS	1	1.75301	0.0103555	CDK1/CCNB1/CCNB2/NUP107/NUP42/NUP93/NUP205/NUP43/NDC1/NUP188/NUP160/NUP88/NUP133/NUP37/NUP155	1	2.07532	0.000262089	NDC1/CCNB2/CDK1/NUP107/NUP210/NUP205/NUP35/NUP93/NUP188/CCNB1/NUP37/SEH1L/AAAS/NUP160/NUP85/NUP42/NUP88/NUP43	1
R-HSA-3322077	Metabolism	Metabolism of carbohydrates	Glycogen synthesis	1.37415	0.229741	GYS1/EPM2A/GBE1/RPS27A/UBB/PGM1	0	1.24463	0.339387	GYS1/RPS27A/GBE1/EPM2A	0	1.22045	0.383892	GYS1/EPM2A/UBB/GBE1/PGM1	0
R-HSA-3371378	Programmed Cell Death	Apoptosis	Regulation by c-FLIP	-1.69527	0.0504237	CASP8/FASLG/TNFRSF10B/TRADD/TNFSF10/FAS/RIPK1/CFLAR	0	-1.48176	0.153921	CASP8/TNFRSF10B/TRADD/FAS/FASLG/TNFSF10/CFLAR/RIPK1	0	-1.19875	0.386095	RIPK1/CASP8/FAS/TRADD/TNFRSF10B/CFLAR	0
R-HSA-3371453	Cellular responses to stimuli	Cellular responses to stress	Regulation of HSF1-mediated heat shock response	1.54823	0.0402581	NDC1/NUP107/HSPA4L/NUP205/NUP93/NUP42/NUP188/RPA1/NUP43/NUP35/HSPA12B/NUP37/NUP160/NUP88/ST13/RPA3/NUP210/SEH1L/NUP155/NUP133/NUP85/AAAS/HIKESHI/DNAJC2/NUP54	1	1.22107	0.250915	HSPA4L/NUP107/NUP42/NUP93/NUP205/HSPA12B/NUP43/NDC1/NUP188/NUP160/NUP88/NUP133/NUP37/NUP155/ST13/NUP35/DNAJC2/SEH1L/RPA1/NUP85/HIKESHI/NUP54/HSPA12A/RAE1/HSPH1/AAAS/RPA3	0	1.70003	0.00824479	NDC1/RPA1/NUP107/NUP210/NUP205/RPA3/NUP35/NUP93/HSPA4L/NUP188/NUP37/ST13/SEH1L/BAG4/AAAS/NUP160/NUP85/NUP42/HSPA8/NUP88/NUP43/BAG2/BAG5/NUP155/HIKESHI/RPA2/NUP54/HSPA12B/HSPA2	1
R-HSA-3371497	Cellular responses to stimuli	Cellular responses to stress	HSP90 chaperone cycle for steroid hormone receptors (SHR) in the presence of ligand	-1.4088	0.126208	FKBP5/ACTR1A/TUBB1/CAPZA1/ACTR10/NR3C2/DNAJA1/TUBA1A/DNAJA2/DNAJB1/CAPZB/DYNC1LI1/CAPZA2/NR3C1	0	-1.37961	0.0898454	FKBP5/ACTR1A/NR3C2/TUBB1/DNAJB1/TUBA1A/CAPZA1/CAPZA2/ACTR10/CAPZB/DYNC1LI1/NR3C1	0	0.832558	0.851512	TUBA1B/TUBA1C/DNAJA4/DCTN5/HSPA8/HSP90AA1/HSP90AB1/DYNC1I2/HSPA2/FKBP4/DCTN3/PTGES3/DCTN1/HSPA1L	0
R-HSA-3371511	Cellular responses to stimuli	Cellular responses to stress	HSF1 activation	1.52262	0.107198	RPA1/HDAC6/HSP90AB1/RPA3/EEF1A1	0	1.07469	0.509603	HDAC6/HSP90AB1/EEF1A1/RPA1/RPA3/HSF1	0	1.35469	0.229941	RPA1/RPA3/HSP90AA1/EEF1A1/HSP90AB1/HDAC6/RPA2/PTGES3	0
R-HSA-3371556	Cellular responses to stimuli	Cellular responses to stress	Cellular response to heat stress	1.47739	0.0531351	NDC1/NUP107/HSPA4L/NUP205/NUP93/NUP42/NUP188/RPA1/HDAC6/NUP43/NUP35/HSPA12B/NUP37/NUP160/MLST8/HSP90AB1/NUP88/ST13/RPA3/NUP210/SEH1L/NUP155/EEF1A1/NUP133/NUP85/AAAS/HIKESHI/RPTOR/DNAJC2/NUP54	0	1.1677	0.330735	HSPA4L/NUP107/NUP42/NUP93/NUP205/HDAC6/HSPA12B/NUP43/NDC1/HSP90AB1/NUP188/NUP160/NUP88/NUP133/NUP37/NUP155/MLST8/EEF1A1/ST13/NUP35/DNAJC2	0	1.60864	0.0188412	NDC1/RPA1/NUP107/NUP210/NUP205/RPA3/NUP35/NUP93/HSPA4L/NUP188/NUP37/ST13/MLST8/SEH1L/BAG4/AAAS/NUP160/RPTOR/NUP85/NUP42/HSPA8/NUP88/NUP43/BAG2/HSP90AA1/EEF1A1/HSP90AB1/HDAC6/BAG5/NUP155/HIKESHI/RPA2/NUP54/HSPA12B/HSPA2/FKBP4/PTGES3/HSPA1L	1
R-HSA-3371568	Cellular responses to stimuli	Cellular responses to stress	Attenuation phase	-1.41833	0.171892	DNAJB1/HSBP1/EP300/CREBBP	0	-1.19168	0.350927	DNAJB1/HSBP1/CREBBP/EP300	0	0.767071	0.87655	HSPA8/HSP90AA1/HSP90AB1/HSPA2/FKBP4/PTGES3/HSPA1L	0
R-HSA-3371571	Cellular responses to stimuli	Cellular responses to stress	HSF1-dependent transactivation	-1.23094	0.30146	DNAJB1/HSBP1/CAMK2G/EP300/CREBBP	0	-1.20583	0.309019	DNAJB1/HSBP1/CREBBP/CAMK2G/EP300	0	0.888511	0.760793	MLST8/RPTOR/HSPA8/HSP90AA1/HSP90AB1/HSPA2/FKBP4/PTGES3/HSPA1L/MTOR	0
R-HSA-349425	Cell Cycle	Cell Cycle Checkpoints	Autodegradation of the E3 ubiquitin ligase COP1	1.14217	0.391307	PSMD14/SEM1/PSMC3/PSMB2/PSMC2/PSMD3/PSMC5/RPS27A/PSMB5/PSMB7/TP53/PSMD1/PSMA5/UBB/PSMD10	0	0.774606	0.917629	PSMD14/SEM1/PSMB2/PSMC3/RPS27A/PSMB5/PSMD3/PSMC2	0	1.37424	0.156828	PSMB7/PSMC2/PSMC3/PSMC5/PSMD10/SEM1/PSMD14/PSMD3/UBB/PSMB2/TP53	0
R-HSA-350054	Gene expression (Transcription)	RNA Polymerase II Transcription	Notch-HLH transcription pathway	-2.11326	0.00127715	NOTCH4/MAML1/HDAC9/HDAC5/KAT2B/RBPJ/MAML3/CREBBP/NOTCH2/MAML2/HDAC7/TBL1X/NOTCH1	1	-1.98726	0.00586595	SNW1/HDAC1/NCOR1/HDAC4/HDAC9/KAT2B/TBL1XR1/MAML1/CREBBP/RBPJ/NOTCH2/MAML2/HDAC7/MAML3/TBL1X/NOTCH1	1	-1.88115	0.0147205	CREBBP/NOTCH2/HDAC5/NOTCH1/MAML2/TBL1X/HDAC7/NOTCH4	1
R-HSA-350562	Metabolism	Metabolism of amino acids and derivatives	Regulation of ornithine decarboxylase (ODC)	0.874911	0.804704	PSMD14/SEM1/PSMC3/PSMB2/PSMC2/PSMD3/PSMC5/PSMB5/PSMB7/PSMD1/PSMA5	0	0.716775	0.941218	PSMD14/SEM1/PSMB2/PSMC3	0	1.14757	0.4139	PSMB7/PSMC2/PSMC3/PSMC5/PSMD10/SEM1/PSMD14/PSMD3/PSMB2/ODC1/PSMD1/PSMA5	0
R-HSA-351202	Metabolism	Metabolism of amino acids and derivatives	Metabolism of polyamines	0.81872	0.892312	PSMD14/SEM1/PSMC3/PSMB2/PSMC2/PSMD3/PSMC5/SRM	0	0.648479	0.98885	PSMD14/SEM1/PSMB2/PSMC3/PSMB5/PSMD3/SRM/PSMC2	0	1.09678	0.465811	PSMB7/PSMC2/PSMC3/PSMC5/PSMD10/SEM1/PSMD14/SRM/PSMD3/PSMB2/ODC1/AMD1/PSMD1/PSMA5/SMS	0
R-HSA-352230	Transport of small molecules	SLC-mediated transmembrane transport	Amino acid transport across the plasma membrane	1.2034	0.33754	SLC43A1/SLC38A5/SLC1A4/SLC1A5/SLC36A4/SLC7A8/SLC7A1	0	1.20549	0.37417	SLC43A1/SLC38A5/SLC1A4/SLC1A5/SLC36A4/SLC7A8/SLC7A1	0	0.948196	0.681426	SLC1A4/SLC43A1/SLC1A5/SLC38A5/SLC7A8/SLC7A1/SLC38A2	0
R-HSA-354192	Hemostasis	Platelet activation, signaling and aggregation	Integrin signaling	-1.56122	0.0601008	SHC1/RASGRP1/PTK2/SYK/RAP1B/PTPN1/SRC/PDPK1/TLN1/APBB1IP/RAP1A/CRK/GRB2/CSK	0	-1.86669	0.0149296	SRC/PTPN1/RAP1B/PDPK1/SYK/TLN1/APBB1IP/CRK/RAP1A/GRB2/CSK	1	-1.3891	0.242488	PDPK1/SRC/ITGB3/FN1/TLN1/ITGA2B/APBB1IP/RASGRP1/PTK2/RAP1A/GRB2/CSK/CRK	0
R-HSA-354194	Hemostasis	Platelet activation, signaling and aggregation	GRB2:SOS provides linkage to MAPK signaling for Integrins	-1.57532	0.161456	PTK2/RAP1B/SRC/TLN1/APBB1IP/RAP1A/GRB2	0	-1.61913	0.075935	SRC/RAP1B/TLN1/APBB1IP/RAP1A/GRB2	0	-1.505	0.172543	SRC/ITGB3/FN1/TLN1/ITGA2B/APBB1IP/PTK2/RAP1A/GRB2	0
R-HSA-3560782	Disease	Diseases of metabolism	Diseases associated with glycosaminoglycan metabolism	0.915413	0.729029	HEXA/CHST14/HSPG2/ST3GAL3/SLC26A2/EXT2	0	0.879024	0.750551	HEXA/HSPG2/ST3GAL3/CHST14/GPC5/SLC26A2/B4GALT7	0	0.998798	0.626942	EXT2/CHST14/SLC26A2/HEXA/ST3GAL3/HSPG2/B3GAT3/B3GALT6	0
R-HSA-3560783	Disease	Diseases of metabolism	Defective B4GALT7 causes EDS, progeroid type	0.573186	0.985493	HSPG2/B4GALT7/GPC5	0	0.839923	0.788925	HSPG2/GPC5/B4GALT7/GPC2	0	-0.832177	0.792657	GPC2/GPC1/AGRN/SDC4/VCAN/SDC3/SDC2/GPC4	0
R-HSA-3560801	Disease	Diseases of metabolism	Defective B3GAT3 causes JDSSDHD	0.453186	0.997744	HSPG2/GPC5/B3GAT3/GPC2/GPC1/AGRN/SDC4/SDC3/GPC4/VCAN/SDC2	0	0.666353	0.932107	HSPG2/GPC5	0	-0.778105	0.857858	GPC2/GPC1/AGRN/SDC4/VCAN/SDC3/SDC2/GPC4	0
R-HSA-3656237	Disease	Diseases of metabolism	Defective EXT2 causes exostoses 2	0.539508	0.996355	HSPG2/EXT2/GPC5	0	0.60119	0.968334	HSPG2/GPC5/GPC2/EXT2/GPC1	0	0.558253	0.985344	EXT2	0
R-HSA-3656253	Disease	Diseases of metabolism	Defective EXT1 causes exostoses 1, TRPS2 and CHDS	0.539508	0.996355	HSPG2/EXT2/GPC5	0	0.60119	0.968334	HSPG2/GPC5/GPC2/EXT2/GPC1	0	0.558253	0.985344	EXT2	0
R-HSA-3700989	Gene expression (Transcription)	RNA Polymerase II Transcription	Transcriptional Regulation by TP53	1.77286	1.13726e-06	PCNA/BARD1/BRIP1/CCNA2/CHEK1/CDK1/TPX2/EXO1/E2F8/E2F7/BIRC5/BLM/CENPJ/E2F1/GPI/RFC4/AURKB/RBL1/FANCC/FANCD2/CCNB1/RFC5/CDK2/RFC3/CHEK2/RAD51D/PIDD1/LRPPRC/NPM1/TFDP2/CCNE1/SSRP1/CDC25C/COX7A2L/MNAT1/FANCI/CCNE2/MLH1/RBBP7/POLR2D/MBD3/RAD1/WRN/TOPBP1/DDB2/AURKA/PRMT1/ING5/NDUFA4/DNA2/RPA1/CASP10/ERCC2/COX7C/TP53RK/PRKAB2/MSH2/RHNO1/HDAC2/PRELID3A/MLST8/BRCA1/GTF2H3/RAD17/NOC2L/COX6C/YWHAH/POLR2K/R…	1	1.52945	0.00163584	E2F8/CCNA2/BIRC5/TPX2/EXO1/CDK1/BRIP1/E2F7/CHEK1/PCNA/E2F1/AURKB/GPI/CCNB1/BARD1/BLM/TFDP2/FANCD2/CENPJ/RFC3/RAD51D/COX7A2L/NPM1/CHEK2/LRPPRC/PIDD1/RFC4/FANCC/COX7C/CDK2/CASP10/ING5/WRN/CDC25C/MBD3/CCNE1/FANCI/PRELID3A/RBL1/AURKA/MNAT1/RFC5/MLH1/PRKAB2/SSRP1/PRMT1/TMEM219/NDUFA4/L3MBTL1/TP73/MSH2/ERCC2/RBBP7/CCNG1/TOPBP1/HDAC2/RAD1/DNA2/COX18/RGCC/CCNE2/DDB2/RPS27A/MLST8/COX1/SMYD2/COX6C/NOC2L/PO…	1	1.88852	7.68107e-09	PCNA/BARD1/RBL1/BRIP1/RFC4/CCNA2/RFC5/CHEK1/POLR2D/CCNE2/CENPJ/BLM/SSRP1/CDK1/E2F7/RPA1/FANCC/CDK2/TPX2/CCNE1/EXO1/RBBP7/CDC25C/BRCA1/E2F1/SUPT16H/TP53RK/RPA3/MLH1/MNAT1/AURKB/CHEK2/GPI/BIRC5/RAD1/DDB2/RBBP8/PIDD1/GTF2H3/FANCI/RHNO1/RAD17/E2F8/LRPPRC/RFC3/TTC5/DNA2/RAD51D/TAF15/FANCD2/TOPBP1/MTA2/TAF9/ERCC2/YWHAH/MEAF6/TACO1/NPM1/TNFRSF10A/CCNB1/POLR2K/RBBP4/MRE11/PRMT1/NOC2L/TCEA1/NDUFA4/COX6C/M…	1
R-HSA-372708	Hemostasis	Platelet activation, signaling and aggregation	p130Cas linkage to MAPK signaling for integrins	-1.53783	0.106819	PTK2/RAP1B/SRC/TLN1/APBB1IP/RAP1A/CRK	0	-1.6368	0.0642466	SRC/RAP1B/TLN1/APBB1IP/CRK/RAP1A	0	-1.47762	0.177862	SRC/ITGB3/FN1/TLN1/ITGA2B/APBB1IP/PTK2/RAP1A/CRK	0
R-HSA-372790	Signal Transduction	Signaling by GPCR	Signaling by GPCR	-1.91845	3.19217e-10	CXCL1/GPR68/WNT2B/P2RY13/S1PR2/MAPK1/GNAZ/RGS16/CYSLTR2/VAV2/LPAR5/PTGDR/ADRB1/GNG2/GNGT2/PLEKHG5/ADGRE3/SRC/CAMK2D/CXCL8/CCR4/LPAR6/RGS2/PNOC/GNAL/PDE3B/OXER1/PROK2/PRKCQ/RGS19/HCRTR1/PRKAR2A/S1PR5/GPR17/PTCH1/RAMP3/GNG11/ARHGEF3/ADORA3/GPER1/PTGIR/FGD2/AHCYL1/HBEGF/CCL4/PDE4B/PDPK1/GPR83/KRAS/HRH2/ITGB1/CCL3L1/PPP2CA/ARHGEF10L/XCL1/ARHGEF4/CAMKK2/RGS10/PPP3R1/P2RY6/ARHGEF11/CCL5/CCR3/CCR10/RGS1…	1	-1.9241	3.60445e-10	PPP3CA/PRKAR1B/GPBAR1/CALM2/TAS1R1/GNA15/PRKCA/CCL5/GPR18/PDPK1/MAPK1/RGS19/FFAR1/PPP3CB/PLPPR2/RGS16/CCR2/CAMK4/GPR183/RASGRF2/GNAQ/TIAM1/RXFP4/PRKCQ/XCL1/CCL3L1/AHCYL1/CXCR3/GPR83/RGS18/PSAP/ADGRE1/CAMKK2/CXCR4/PRKCB/DGKA/GPR27/CCL3/PDE4A/GPR37L1/GNB2/WNT10A/P2RY14/ARHGEF2/ARHGEF4/EDN1/RGS14/PIK3CA/PTCH1/PDE2A/PROK2/ADCY7/ADCY3/HRH2/P2RY13/RGS2/CAMKK1/EDNRB/GNG5/CXCR1/ITGB1/VAV3/SSTR3/TIAM2/ROC…	1	-1.61719	2.2277e-05	PRKCE/GPR65/TAS2R4/MAPK7/GPR183/OBSCN/ARHGEF10L/RGS6/CCRL2/CAMK2D/CCR10/WNT11/F2RL3/GPBAR1/CCR2/PRKAR1B/ADORA2A/PSAP/F2RL2/TBXA2R/GNAZ/DGKE/VIPR1/GPR68/RASGRP1/PIK3R3/EDNRB/PPP3R1/CCR1/LPAR5/RGS18/LPAR1/GRK6/FPR1/WNT2B/CNR1/C5AR1/CDC42/PPP2CA/PDE3B/VAV2/FFAR1/PNOC/CAMK2G/FGD2/P2RY14/ARHGEF37/GNA15/GPR15/GNAL/GPR35/RAMP1/GNB5/P2RY10/PDE4B/GNAI3/PRKCH/PLEKHG5/WNT1/GPER1/GRK5/ARHGEF11/CXCL16/GNG10/H…	1
R-HSA-373076	Signal Transduction	Signaling by GPCR	Class A/1 (Rhodopsin-like receptors)	-1.74607	0.000250176	CYSLTR1/CXCL5/CXCL1/GPR68/P2RY13/S1PR2/CYSLTR2/LPAR5/PTGDR/ADRB1/CXCL8/CCR4/LPAR6/PNOC/OXER1/PROK2/HCRTR1/S1PR5/GPR17/ADORA3/GPER1/PTGIR/CCL4/HRH2/CCL3L1/XCL1/P2RY6/CCL5/CCR3/CCR10/XCL2/GPBAR1/CCR5/CXCR3/CCR7/GPR183/AVPR2/CCR2/EDN1/FFAR1/PSAP/F2RL1/P2RY14/S1PR4/EDNRB/CCL3/CCRL2/ADORA2A/GPR37L1/GPR18/CX3CR1/CXCR1/FPR2/CXCL16/RXFP4/S1PR1/FFAR3/GPR65/SSTR3/C5AR1/LPAR1/FFAR2/CCR1/HCAR3/HCAR2/CXCR2/FP…	1	-1.77917	0.000184734	GPR68/DRD4/CHRM5/AVPR1A/ADORA3/HCRTR1/CCL2/LPAR5/HTR7/CCL4/NLN/GPER1/PNOC/CXCL5/MC1R/CNR2/POMC/GHRL/CMKLR1/CXCL2/CCR3/CCR7/PTGER4/ADORA2B/OPRL1/ADRB1/OXER1/S1PR3/CXCL8/S1PR5/CYSLTR1/CCR10/GPBAR1/CCL5/GPR18/FFAR1/PLPPR2/CCR2/GPR183/RXFP4/XCL1/CCL3L1/CXCR3/PSAP/CXCR4/CCL3/GPR37L1/P2RY14/EDN1/PROK2/HRH2/P2RY13/EDNRB/CXCR1/SSTR3/S1PR4/F2RL1/ADORA2A/CCRL2/CCR5/CXCL1/LPAR6/HCAR2/S1PR1/LPAR2/FFAR3/CXCL1…	1	-1.48249	0.00628861	S1PR5/CXCL8/CXCR3/F2RL1/ADRB1/PTGDR2/AVPR1A/PTGER3/EDN1/DRD4/LTB4R2/GPR4/CCL5/CXCL5/S1PR4/CXCL10/KEL/OXER1/CHRM5/GPR65/GPR183/CCRL2/CCR10/F2RL3/GPBAR1/CCR2/ADORA2A/PSAP/F2RL2/TBXA2R/GPR68/EDNRB/CCR1/LPAR5/LPAR1/FPR1/CNR1/C5AR1/FFAR1/PNOC/P2RY14/GPR35/P2RY10/GPER1/CXCL16/HCRTR1/ADORA3/CCL4/CCR3/CCL3/S1PR1/CCR7/S1PR2/GPR37L1/NPBWR1/CXCR1/FFAR3/PTGDR/NTSR1/CYSLTR2/CCR4/FFAR2/ECE1/GPR55/CXCR2/XCR1/SS…	1
R-HSA-373080	Signal Transduction	Signaling by GPCR	Class B/2 (Secretin family receptors)	-1.34477	0.178582	WNT2B/GNG2/GNGT2/ADGRE3/PTCH1/RAMP3/GNG11/GIPR/WNT7A/WNT1/WNT10B/GNB1/GNG5/ADGRE5/GNG10/ADGRE1/WNT10A/GNB2/ADM/CD55/ADM2/ADGRE2	0	-1.04877	0.500216	GIPR/GNG2/WNT10B/WNT7A/GNG11/WNT1/ADGRE5/ADGRE1/GNB2/WNT10A/PTCH1/GNG5/GNG10/ADM/GNB1/CD55/ADM2/ADGRE2	0	-1.56139	0.0539749	RAMP1/GNB5/WNT1/GNG10/WNT7A/ADGRE3/WNT10B/GIPR/GNGT2/WNT4/ADGRE1/ADGRE5/WNT10A/GNB2/RAMP3/ADM/CD55/ADM2/ADGRE2	0
R-HSA-373752	Developmental Biology	Nervous system development	Netrin-1 signaling	-1.35979	0.171889	ABLIM1/SLIT1/SIAH1/PTK2/UNC5A/SRC/PRKCQ/PLCG1/ABLIM3/MAPK14/FYN/RGMB/CDC42/MAPK13/MYO10/RAC1/PITPNA	0	-1.1585	0.343403	PLCG1/RGMB/SRC/FYN/PRKCQ/ABLIM3/MAPK13/MAPK14/CDC42/RAC1/MYO10/PITPNA	0	-1.47219	0.12829	MYO10/UNC5A/ABLIM3/CDC42/SIAH2/PTK2/PLCG1/FYN/SIAH1/RAC1/ROBO1/SLIT1/MAPK13/RGMB/PITPNA	0
R-HSA-373753	Cell-Cell communication	Nephrin family interactions	Nephrin family interactions	-0.981115	0.665223	KIRREL2/FYN/PIK3CA/PIK3R2/IQGAP1/KIRREL3	0	-1.30148	0.243033	SPTAN1/FYN/PIK3CB/NCK2/ACTN4/PIK3CA/ACTN1/PIK3R2/KIRREL3/IQGAP1	0	-0.774752	0.895658	CASK/IQGAP1/PIK3CA/PIK3R2/FYN/KIRREL2/KIRREL3	0
R-HSA-373755	Developmental Biology	Nervous system development	Semaphorin interactions	-1.93152	0.000973023	CFL1/PIP5K1C/MYH9/CD72/MYL12A/ITGB1/MYH10/ARHGEF11/RND1/MYL12B/FYN/TLN1/SEMA4A/PAK2/ROCK1/RHOC/GSK3B/SEMA4D/TYROBP/MYH11/SEMA7A/RAC1/PLXNC1/LIMK2/LIMK1/PTPRC	1	-2.10524	0.000197502	MYL12A/PIP5K1C/CFL1/MYH9/ITGB1/ROCK1/MYL12B/SEMA4D/RHOC/MYH11/TLN1/GSK3B/SEMA4A/LIMK2/TYROBP/PAK2/SEMA7A/PLXNC1/RAC1/LIMK1/PTPRC	1	-1.71899	0.00624169	RHOC/ROCK1/PLXNA4/CD72/FYN/RND1/RAC1/SEMA7A/SEMA4D/TYROBP/PLXNC1/PTPRC/MYH11/LIMK1/LIMK2	1
R-HSA-373760	Developmental Biology	Nervous system development	L1CAM interactions	-0.835409	0.922566	TUBA1A/SPTBN4/L1CAM/SDCBP/DNM2/SCN1B/CNTNAP1/RPS6KA3/RPS6KA1/RAC1/MAPK3/ITGA5/NUMB	0	-0.986107	0.640693	ITGB1/SPTBN4/TUBA1A/SDCBP/SCN1B/MSN/CNTNAP1/ITGA5/ACTB/RPS6KA1/MAPK3/RPS6KA3/DNM2/RAC1/NUMB	0	0.900404	0.796501	TUBA1B/KIF4A/DLG1/TUBA1C/FGFR1/SPTAN1/CSNK2A1/ITGA9/DPYSL2/SCN8A/CSNK2A2/CD24/HSPA8/CLTA/SPTBN1/RDX/AP2A2/ITGAV/ACTG1/ALCAM/SCN9A	0
R-HSA-375165	Developmental Biology	Nervous system development	NCAM signaling for neurite out-growth	-0.838754	0.896637	PTK2/SPTB/COL4A4/MAPK1/CACNB1/SRC/COL5A3/COL4A3/GFRA2/KRAS/COL6A2/CACNA1I/COL4A2/FYN/SPTBN4/CREB1/ST8SIA4/MAPK3/GRB2	0	-0.725983	0.974555	SPTB/PTPRA/SRC/SPTAN1/COL5A3/FYN/MAPK1/COL4A2/SPTBN4/MAPK3/CREB1/GRB2/ST8SIA4	0	-1.08006	0.479684	AGRN/CACNA1D/COL6A3/CREB1/COL4A2/ST8SIA4/SPTBN2/COL4A4/GFRA2/CACNA1H/PTK2/SPTBN5/KRAS/SPTBN4/COL4A1/CACNB1/COL4A3/COL6A1/FYN/CACNA1I/COL6A2/GRB2/MAPK3	0
R-HSA-375276	Signal Transduction	Signaling by GPCR	Peptide ligand-binding receptors	-1.85515	0.00125846	CXCL8/CCR4/PNOC/PROK2/HCRTR1/GPER1/CCL4/CCL3L1/XCL1/CCL5/CCR3/CCR10/XCL2/CCR5/CXCR3/CCR7/AVPR2/CCR2/EDN1/PSAP/F2RL1/EDNRB/CCL3/CCRL2/GPR37L1/CX3CR1/CXCR1/FPR2/CXCL16/RXFP4/SSTR3/C5AR1/CCR1/CXCR2/FPR1/ECE1/C5AR2/NTSR1/XCR1/KISS1R/INSL3	1	-1.94203	0.000456127	CCL5/CCR2/RXFP4/XCL1/CCL3L1/CXCR3/PSAP/CXCR4/CCL3/GPR37L1/EDN1/PROK2/EDNRB/CXCR1/SSTR3/F2RL1/CCRL2/CCR5/CXCL1/CXCL16/C5AR2/XCL2/CX3CR1/CXCR2/C5AR1/ECE1/KISS1R/CCR1/FPR2/FPR1/NTSR1/INSL3/XCR1	1	-1.29536	0.154545	CXCL8/CXCR3/F2RL1/AVPR1A/EDN1/CCL5/CXCL5/CXCL10/KEL/CCRL2/CCR10/F2RL3/CCR2/PSAP/F2RL2/EDNRB/CCR1/FPR1/C5AR1/PNOC/GPER1/CXCL16/HCRTR1/CCL4/CCR3/CCL3/CCR7/GPR37L1/NPBWR1/CXCR1/NTSR1/CCR4/ECE1/CXCR2/XCR1/SSTR3/RXFP4/AVPR2/C5AR2/INSL3/KISS1R	0
R-HSA-375280	Signal Transduction	Signaling by GPCR	Amine ligand-binding receptors	0.698891	0.925409	HTR1F/CHRM3/HTR1B/ADRA2A/HRH4/HTR2B/HRH1/ADRB2/CHRM4/ADRA2B/HTR7/DRD4/CHRM5/ADRB1/HRH2	0	-0.544661	0.992762	ADRA2B/HRH1/ADRB2/CHRM4/DRD4/CHRM5/HTR7/ADRB1/HRH2	0	0.84145	0.81057	HTR1F/CHRM3/ADRA2A/HRH4/HRH1/ADRB2/HTR2B/HRH2/HTR1B/HTR7/CHRM4/ADRA2B/ADRB1/DRD4/CHRM5	0
R-HSA-376176	Developmental Biology	Nervous system development	Signaling by ROBO receptors	2.09013	7.87291e-09	PSMD14/SEM1/MAGOHB/PSMC3/RPS24/RPLP0/RPL15/RPLP1/PSMB2/RPS8/RPS20/RPL7A/RPL7/RPSA/RPL22/RPL5/PSMC2/RPL31/PRKACB/RPL35/RPS17/RPS12/RPS5/RPL27/RPL10A/RPL22L1/RPS15/RPS19/RPS13/RPL39/UPF3B/NCBP1/RPL26/RPS3A/PSMD3/RPS23/RPL4/RPL6/RPS14/RPL19/RPS4X/RPL36/RPS2/PSMC5/RPS21/RPL23/RPLP2/RPL37A/RPL14/RPL29/ROBO3/RPS6/RPL3L/RPL8/RPL3/RPS18/RPL13/RPL18/RPS28/RPS7/RPL24/RPS15A/RPL35A/RPL13A/RPS29/RPL18A/RPL32…	1	2.07592	5.51714e-08	PSMD14/SEM1/RPS24/RPL15/RPLP0/RPL22/RPL39/RPLP1/RPS8/RPS20/RPL7/RPL5/PSMB2/RPL31/RPL7A/RPL27/PSMC3/RPL22L1/RPS12/RPS13/RPS19/RPL3L/RPSA/RPL26/RPS14/RPL19/RPL35/RPL10A/RPL29/RPS15A/RPS15/ROBO3/NCBP1/RPS21/RPS5/MAGOHB/RPL23/RPS23/RPLP2/RPS18/RPS3A/RPL4/RPL3/RPS17/RPL6/RPL36/UPF3B/RPS7/RPL9/RPS27A/RPL37A/RPL18/RPS28/RPS2/RPL13/RPL35A/RPL34/RPL8/RPL14/RPS29/RPL24/RPS4X/RPL13A/RPL32/RPL38/PSMB5/RPL21/…	1	1.68445	0.000937801	MAGOHB/PSMB7/PSMC2/PSMC3/PRKACB/PSMC5/PSMD10/SEM1/RPLP0/PSMD14/RPS24/RPS17/PSMD3/RPL15/UBB/RPSA/PSMB2/RPLP1/UPF3A/ABL1/UPF3B/RPS5/GSPT2/RPL35/RPL7A/RPS4X/RPL26L1/RPS27L/RPS8/RPL10A/RPS20/RPS15/RPS6/RPS2/PAK4/RPL7/RPL6/RPL14/PSMD1/RPS3A/PSMA5/RPL37A/RPL4/RPL36/RPL27A/RPS19/NCBP2/RPS23/RPS12/RPL5/RPL18A/RPL36A/NCBP1/RPL31/RPS3/RPL8/RPL39L/RPL22/RPL22L1/CLASP2/RPL12/RPL30/COL4A5/RPL13A/RPL13/RPLP2/R…	1
R-HSA-3769402	Signal Transduction	Signaling by WNT	Deactivation of the beta-catenin transactivating complex	-1.51508	0.0759967	TCF7L1/TLE4/RBBP5/YWHAZ/AKT2/TLE2/BCL9/TCF7/UBC/LEF1/CHD8/TCF7L2/APC/XIAP/TLE3/KMT2D	0	-1.47155	0.0812653	BCL9/HDAC1/LEF1/TCF7/TLE4/YWHAZ/AKT2/TLE3/TCF7L2/RBBP5/CHD8/XIAP/APC/KMT2D	0	0.713698	0.939197	XPO1/CTNNBIP1/CTBP1/HDAC1/ASH2L/UBB/BTRC	0
R-HSA-3781860	Disease	Diseases of metabolism	Diseases associated with N-glycosylation of proteins	1.37421	0.17443	ALG3/ALG1/MOGS/ALG9/ALG8/DPAGT1/MPDU1	0	-0.812044	0.858459	GLB1/RFT1/B4GALT1/CTSA/NEU1	0	1.48633	0.137874	ALG3/DPAGT1/ALG1/MOGS/MPDU1/ALG8/GLB1/ALG9	0
R-HSA-3781865	Disease	Diseases of metabolism	Diseases of glycosylation	0.776899	0.94285	HEXA/B3GLCT/ALG3/CHST14/HSPG2/ALG1/MOGS/ALG9/ALG8/ST3GAL3/DPAGT1/POMGNT1/SLC26A2/EXT2/MUC19/MPI/MPDU1/ADAMTS14/DPM3	0	-0.747702	0.989399	CTSA/ADAMTSL4/C1GALT1C1/EXT1/GALK1/NEU1/NOTCH2/CHSY1/NOTCH1	0	1.1195	0.399742	B3GLCT/ALG3/DPAGT1/EXT2/ALG1/MOGS/CHST14/MPDU1/PMM2/MPI/SLC26A2/HEXA/ALG8/ST3GAL3/GALNT3/DPM2/GLB1/DPM3/B4GAT1/ALG9/POMGNT1/PGM1/GFPT1/GNE/DHDDS/HSPG2/B3GAT3/B3GALT6/C1GALT1/DOLK	0
R-HSA-379716	Metabolism of proteins	Translation	Cytosolic tRNA aminoacylation	2.04842	0.000774235	EEF1E1/VARS1/FARSB/PPA1/QARS1/IARS1/EPRS1/FARSA/DARS1/AIMP1/TARS1/AARS1/LARS1	1	2.01895	0.000945505	FARSB/EEF1E1/VARS1/QARS1/PPA1/IARS1/AIMP1/EPRS1/DARS1/TARS1/FARSA/AARS1/KARS1/LARS1	1	1.83914	0.00427283	EEF1E1/VARS1/FARSA/EPRS1/PPA1/LARS1/AARS1/IARS1/QARS1/FARSB/DARS1/TARS1/AIMP2/RARS1/KARS1/AIMP1/YARS1	1
R-HSA-379724	Metabolism of proteins	Translation	tRNA Aminoacylation	2.36155	5.05676e-07	EEF1E1/VARS1/FARSB/PPA1/QARS1/IARS1/TARS2/EPRS1/AARS2/YARS2/LARS2/FARSA/DARS1/NARS2/AIMP1/TARS1/AARS1/LARS1/FARS2/IARS2/DARS2/MARS2/KARS1/VARS2/WARS2/EARS2/SARS2	1	2.30945	4.67132e-06	FARSB/EEF1E1/VARS1/QARS1/PPA1/IARS1/AIMP1/EPRS1/YARS2/DARS1/AARS2/TARS1/TARS2/NARS2/FARSA/SARS2/LARS2/AARS1/KARS1/IARS2/VARS2/EARS2/FARS2/LARS1/DARS2	1	2.18436	1.931e-05	TARS2/EEF1E1/MARS2/LARS2/VARS1/FARSA/EPRS1/PPA1/LARS1/NARS2/FARS2/AARS1/IARS1/AARS2/DARS2/QARS1/IARS2/FARSB/YARS2/WARS2/DARS1/TARS1/AIMP2/VARS2/EARS2/RARS1/KARS1	1
R-HSA-379726	Metabolism of proteins	Translation	Mitochondrial tRNA aminoacylation	2.26513	1.53198e-05	QARS1/TARS2/AARS2/YARS2/LARS2/NARS2/FARS2/IARS2/DARS2/MARS2/KARS1/VARS2/WARS2/EARS2/SARS2	1	2.07725	0.000500664	QARS1/YARS2/AARS2/TARS2/NARS2/SARS2/LARS2/KARS1/IARS2/VARS2/EARS2/FARS2/DARS2/WARS2	1	2.00393	0.00104688	TARS2/MARS2/LARS2/NARS2/FARS2/AARS2/DARS2/QARS1/IARS2/YARS2/WARS2/VARS2/EARS2/KARS1	1
R-HSA-380108	Signal Transduction	Signaling by GPCR	Chemokine receptors bind chemokines	-1.97609	0.00213859	CXCL2/CXCR4/CXCL5/CXCL1/CXCL8/CCR4/CCL4/CCL3L1/XCL1/CCL5/CCR3/CCR10/XCL2/CCR5/CXCR3/CCR7/CCR2/CCL3/CCRL2/CX3CR1/CXCR1/CXCL16/CCR1/CXCR2/XCR1	1	-2.09281	0.000846733	CCL2/CCL4/CXCL5/CXCL2/CCR3/CCR7/CXCL8/CCR10/CCL5/CCR2/XCL1/CCL3L1/CXCR3/CXCR4/CCL3/CXCR1/CCRL2/CCR5/CXCL1/CXCL16/XCL2/CX3CR1/CXCR2/CCR1/XCR1	1	-1.41275	0.106198	CCL20/PF4/CCL3L1/XCL1/PPBP/CX3CR1/CXCL9/CXCL8/CXCR3/CCL5/CXCL5/CXCL10/CCRL2/CCR10/CCR2/CCR1/CXCL16/CCL4/CCR3/CCL3/CCR7/CXCR1/CCR4/CXCR2/XCR1	0
R-HSA-380259	Cell Cycle	Cell Cycle, Mitotic	Loss of Nlp from mitotic centrosomes	2.17144	1.01372e-05	PLK4/TUBB/CDK1/HAUS2/CEP152/CENPJ/CKAP5/NEK2/HAUS1/TUBG1/CEP76/HAUS5/ALMS1/PLK1/PCNT/ODF2/CEP78/OFD1/CEP72/CEP57/CNTRL/CEP290/CEP192/CEP41/CEP250/HAUS6/CETN2/DYNC1I2/AKAP9	1	1.96468	0.000134868	PLK4/CDK1/CEP152/NEK2/TUBB/HAUS2/CENPJ/CKAP5/TUBG1/CEP76/HAUS1/HAUS5/PLK1/OFD1/ALMS1/PCNT/ODF2/CEP290/CEP78/CEP70/CEP41/CEP72/AKAP9/CEP57/NEDD1/CETN2/DYNC1I2/CEP192/HAUS6	1	2.18662	2.18623e-06	PLK4/TUBB/HAUS2/CKAP5/CENPJ/ALMS1/CDK1/CEP152/HAUS1/CEP78/PCNT/ODF2/HAUS5/CEP76/PLK1/NEK2/TUBG1/CNTRL/CEP72/CEP57/OFD1/CEP250/HAUS8/CEP192/PCM1/SDCCAG8/CCP110/HAUS6/CEP41/CEP290/HSP90AA1/CETN2/DYNC1I2	1
R-HSA-380270	Cell Cycle	Cell Cycle, Mitotic	Recruitment of mitotic centrosome proteins and complexes	2.13183	4.87444e-06	PLK4/TUBB/CDK1/HAUS2/CEP152/CENPJ/CKAP5/NEK2/MZT2A/MZT2B/HAUS1/TUBG1/CEP76/HAUS5/ALMS1/MZT1/PLK1/PCNT/ODF2/CEP78/OFD1/CEP72/CEP57/TUBGCP5/CNTRL/CEP290/CEP192/TUBGCP4/CEP41/CEP250/HAUS6/CETN2/DYNC1I2/AKAP9	1	1.95863	0.000125885	PLK4/CDK1/CEP152/NEK2/TUBB/HAUS2/CENPJ/MZT2A/MZT2B/CKAP5/TUBG1/CEP76/HAUS1/HAUS5/PLK1/OFD1/ALMS1/PCNT/ODF2/MZT1/CEP290/TUBGCP6/CEP78/CEP70/TUBGCP4/CEP41/CEP72/AKAP9/CEP57/NEDD1/CETN2/DYNC1I2/CEP192/HAUS6	1	2.2136	2.729e-07	PLK4/TUBB/HAUS2/MZT1/CKAP5/CENPJ/ALMS1/CDK1/CEP152/HAUS1/CEP78/PCNT/ODF2/HAUS5/CEP76/PLK1/MZT2B/NEK2/TUBG1/MZT2A/CNTRL/CEP72/TUBGCP5/CEP57/OFD1/CEP250/HAUS8/CEP192/PCM1/SDCCAG8/CCP110/NME7/HAUS6/TUBGCP4/CEP41/CEP290	1
R-HSA-380284	Cell Cycle	Cell Cycle, Mitotic	Loss of proteins required for interphase microtubule organization from the centrosome	2.17144	1.01372e-05	PLK4/TUBB/CDK1/HAUS2/CEP152/CENPJ/CKAP5/NEK2/HAUS1/TUBG1/CEP76/HAUS5/ALMS1/PLK1/PCNT/ODF2/CEP78/OFD1/CEP72/CEP57/CNTRL/CEP290/CEP192/CEP41/CEP250/HAUS6/CETN2/DYNC1I2/AKAP9	1	1.96468	0.000134868	PLK4/CDK1/CEP152/NEK2/TUBB/HAUS2/CENPJ/CKAP5/TUBG1/CEP76/HAUS1/HAUS5/PLK1/OFD1/ALMS1/PCNT/ODF2/CEP290/CEP78/CEP70/CEP41/CEP72/AKAP9/CEP57/NEDD1/CETN2/DYNC1I2/CEP192/HAUS6	1	2.18662	2.18623e-06	PLK4/TUBB/HAUS2/CKAP5/CENPJ/ALMS1/CDK1/CEP152/HAUS1/CEP78/PCNT/ODF2/HAUS5/CEP76/PLK1/NEK2/TUBG1/CNTRL/CEP72/CEP57/OFD1/CEP250/HAUS8/CEP192/PCM1/SDCCAG8/CCP110/HAUS6/CEP41/CEP290/HSP90AA1/CETN2/DYNC1I2	1
R-HSA-380287	Cell Cycle	Cell Cycle, Mitotic	Centrosome maturation	2.13183	4.87444e-06	PLK4/TUBB/CDK1/HAUS2/CEP152/CENPJ/CKAP5/NEK2/MZT2A/MZT2B/HAUS1/TUBG1/CEP76/HAUS5/ALMS1/MZT1/PLK1/PCNT/ODF2/CEP78/OFD1/CEP72/CEP57/TUBGCP5/CNTRL/CEP290/CEP192/TUBGCP4/CEP41/CEP250/HAUS6/CETN2/DYNC1I2/AKAP9	1	1.95863	0.000125885	PLK4/CDK1/CEP152/NEK2/TUBB/HAUS2/CENPJ/MZT2A/MZT2B/CKAP5/TUBG1/CEP76/HAUS1/HAUS5/PLK1/OFD1/ALMS1/PCNT/ODF2/MZT1/CEP290/TUBGCP6/CEP78/CEP70/TUBGCP4/CEP41/CEP72/AKAP9/CEP57/NEDD1/CETN2/DYNC1I2/CEP192/HAUS6	1	2.2136	2.729e-07	PLK4/TUBB/HAUS2/MZT1/CKAP5/CENPJ/ALMS1/CDK1/CEP152/HAUS1/CEP78/PCNT/ODF2/HAUS5/CEP76/PLK1/MZT2B/NEK2/TUBG1/MZT2A/CNTRL/CEP72/TUBGCP5/CEP57/OFD1/CEP250/HAUS8/CEP192/PCM1/SDCCAG8/CCP110/NME7/HAUS6/TUBGCP4/CEP41/CEP290	1
R-HSA-380320	Cell Cycle	Cell Cycle, Mitotic	Recruitment of NuMA to mitotic centrosomes	2.16348	3.21178e-06	PLK4/TUBB/CDK1/HAUS2/CEP152/CENPJ/CKAP5/NEK2/MZT2A/MZT2B/HAUS1/TUBG1/CEP76/HAUS5/ALMS1/MZT1/PLK1/PCNT/TUBA1B/ODF2/CEP78/OFD1/CEP72/CEP57/TUBGCP5/CNTRL/CEP290/CEP192/TUBGCP4/CEP41/CEP250/HAUS6/CETN2/DYNC1I2/AKAP9	1	1.96056	0.000211246	PLK4/CDK1/CEP152/NEK2/TUBB/HAUS2/CENPJ/MZT2A/MZT2B/CKAP5/TUBG1/CEP76/HAUS1/HAUS5/PLK1/OFD1/ALMS1/PCNT/ODF2/MZT1/CEP290/TUBGCP6/CEP78/CEP70/TUBGCP4/CEP41/CEP72/AKAP9/CEP57/NEDD1/CETN2/DYNC1I2/CEP192/HAUS6	1	2.3209	4.41153e-08	TUBA1B/PLK4/TUBB/HAUS2/MZT1/CKAP5/CENPJ/ALMS1/CDK1/CEP152/HAUS1/CEP78/PCNT/ODF2/HAUS5/CEP76/PLK1/MZT2B/NEK2/TUBG1/MZT2A/CNTRL/CEP72/TUBGCP5/CEP57/TUBA1C/OFD1/CEP250/HAUS8/CEP192/PCM1/SDCCAG8/CCP110/NME7/HAUS6/TUBGCP4/CEP41/CEP290/NUMA1/HSP90AA1/CETN2	1
R-HSA-380972	Signal Transduction	MTOR signalling	Energy dependent regulation of mTOR by LKB1-AMPK	-0.629383	0.992548	LAMTOR3/LAMTOR4/PRKAG1/STK11/RRAGC/LAMTOR5/CAB39L/PRKAG2/RRAGA/PPM1A/STRADA/TSC1/CAB39	0	-0.839713	0.845118	STK11/LAMTOR1/PRKAG2/LAMTOR5/PRKAA1/RHEB/LAMTOR2/RRAGC/STRADA/PPM1A/CAB39L/PRKAG1/RRAGA/TSC1/CAB39	0	0.793314	0.862323	MLST8/PRKAA1/RPTOR/PRKAB2/STRADB/RRAGD/RRAGB/MTOR/LAMTOR1/PRKAB1/RHEB/SLC38A9/LAMTOR2	0
R-HSA-380994	Cellular responses to stimuli	Cellular responses to stress	ATF4 activates genes in response to endoplasmic reticulum stress	0.989911	0.629255	EXOSC9/EXOSC8/EXOSC7/EXOSC6/EXOSC2/EXOSC5/NFYB/EXOSC1/CEBPG/KHSRP/EXOSC3	0	-0.7657	0.923492	EXOSC4/DDIT3/NFYA/CEBPB/ATF6/NFYC	0	1.35391	0.2355	EXOSC8/EXOSC9/KHSRP/EXOSC6/NFYB/EXOSC5/EXOSC7/EXOSC2/EXOSC1/DIS3	0
R-HSA-381033	Cellular responses to stimuli	Cellular responses to stress	ATF6 (ATF6-alpha) activates chaperones	0.908634	0.725371	HSP90B1/XBP1/MBTPS2/CALR/NFYB	0	-1.04637	0.519819	DDIT3/NFYA/ATF6/NFYC	0	1.50353	0.129494	HSP90B1/XBP1/CALR/NFYB/MBTPS2	0
R-HSA-381038	Cellular responses to stimuli	Cellular responses to stress	XBP1(S) activates chaperone genes	1.56199	0.0495917	MYDGF/DDX11/HDGF/PDIA5/PDIA6/FKBP14/HYOU1/SRPRB/XBP1/SEC31A/EXTL2/CUL7/CXXC1/KLHDC3/YIF1A	1	1.09618	0.443437	DDX11/FKBP14/MYDGF/PDIA5/HDGF/EXTL2/SRPRB/CUL7/PDIA6/SEC31A/XBP1/DNAJB11/YIF1A/PPP2R5B/CXXC1/TATDN2/KLHDC3	0	1.77986	0.00737343	PDIA6/MYDGF/HYOU1/HDGF/PDIA5/XBP1/DDX11/SSR1/SRPRB/FKBP14/SEC31A/KLHDC3/TPP1/CXXC1/EXTL2/YIF1A	1
R-HSA-381042	Cellular responses to stimuli	Cellular responses to stress	PERK regulates gene expression	1.04172	0.561671	EXOSC9/EXOSC8/EXOSC7/EXOSC6/EXOSC2/EXOSC5/NFYB/EXOSC1/CEBPG/EIF2S2/KHSRP/EIF2S1/EXOSC3	0	-0.712437	0.954737	EXOSC4/DDIT3/NFYA/CEBPB/ATF6/NFYC	0	1.48435	0.126254	EXOSC8/EXOSC9/EIF2S2/KHSRP/EXOSC6/NFYB/EXOSC5/EXOSC7/EXOSC2/EIF2S1/EXOSC1/DIS3	0
R-HSA-381070	Cellular responses to stimuli	Cellular responses to stress	IRE1alpha activates chaperones	1.45816	0.108145	MYDGF/DDX11/HDGF/PDIA5/PDIA6/FKBP14/HYOU1/SRPRB/XBP1/SEC31A/EXTL2/CUL7/CXXC1/KLHDC3/YIF1A	0	0.984809	0.640693	DDX11/FKBP14/MYDGF/PDIA5/HDGF/EXTL2/SRPRB/CUL7/PDIA6/SEC31A/XBP1/DNAJB11/YIF1A/PPP2R5B/CXXC1/TATDN2/KLHDC3	0	1.7159	0.0136654	PDIA6/MYDGF/HYOU1/HDGF/PDIA5/XBP1/DDX11/SSR1/SRPRB/FKBP14/SEC31A/KLHDC3/TPP1/CXXC1/EXTL2/YIF1A	1
R-HSA-381119	Cellular responses to stimuli	Cellular responses to stress	Unfolded Protein Response (UPR)	1.49089	0.0504237	MYDGF/EXOSC9/EXOSC8/DDX11/HDGF/PDIA5/PDIA6/CREB3L4/FKBP14/HSP90B1/CREB3L2/HYOU1/EXOSC7/SRPRB/XBP1/SEC31A/EXTL2/MBTPS2/CALR/EXOSC6/EXOSC2/CUL7/CXXC1/KLHDC3/EXOSC5/NFYB/YIF1A	0	1.04053	0.529709	DDX11/CREB3L4/EXOSC9/FKBP14/MYDGF/EXOSC8/PDIA5/HDGF/EXOSC7/HSP90B1/EXTL2/SRPRB/CUL7/PDIA6/SEC31A/MBTPS2/XBP1/EXOSC2/CREB3L2/DNAJB11/EXOSC3/YIF1A/EXOSC1/PPP2R5B/CXXC1/TATDN2/CEBPG/EXOSC5/KLHDC3/CALR	0	1.91608	0.000142803	PDIA6/MYDGF/HYOU1/EXOSC8/HDGF/CREB3L2/PDIA5/EXOSC9/HSP90B1/XBP1/DDX11/SSR1/EIF2S2/KHSRP/EXOSC6/CALR/SRPRB/FKBP14/CREB3L4/NFYB/SEC31A/MBTPS2/KLHDC3/TPP1/EXOSC5/CXXC1/EXOSC7/EXOSC2/EIF2S1/EXTL2/YIF1A	1
R-HSA-381183	Cellular responses to stimuli	Cellular responses to stress	ATF6 (ATF6-alpha) activates chaperone genes	0.776554	0.862311	HSP90B1/XBP1/CALR/NFYB	0	-1.19717	0.388392	DDIT3/NFYA/ATF6/NFYC	0	1.40149	0.206319	HSP90B1/XBP1/CALR/NFYB	0
R-HSA-381340	Developmental Biology	Adipogenesis	Transcriptional regulation of white adipocyte differentiation	-1.63852	0.00905562	CD36/TNF/MED26/EGR2/HDAC3/TBL1XR1/MED19/WNT1/WNT10B/THRAP3/TGFB1/PPARG/FAM120B/NFKB1/MED15/MED13/MED16/RXRA/ZNF467/NCOA6/MED12/RELA/SREBF1/MED31/NCOA3/SMARCD3/MED25/KLF4/CEBPB/MED11/EP300/MED29/CREBBP/NCOA1/TBL1X	1	-1.86165	0.00146011	HDAC3/MED19/MED17/CD36/WNT10B/MED14/CDK19/MED4/WNT1/MED7/MED31/MED13L/MED25/NCOA2/RELA/TGFB1/CEBPD/MED18/NCOR1/NFKB1/MED15/EGR2/ZNF467/KLF4/THRAP3/PPARG/MED29/FAM120B/MED13/MED16/TBL1XR1/RXRA/MED12/SMARCD3/CREBBP/SREBF1/CEBPB/EP300/NCOA3/NCOA6/MED11/NCOA1/TBL1X	1	-1.35971	0.120804	MED11/MED13/ANGPTL4/MED16/WNT1/TGFB1/RXRA/HDAC3/MED26/MED12/SREBF1/WNT10B/MED19/NFKB1/EBF1/TNF/SMARCD3/MED15/CEBPB/EP300/ZNF467/NCOA1/CREBBP/KLF4/MED29/RELA/MED25/MED31/TBL1X	0
R-HSA-381426	Metabolism of proteins	Regulation of Insulin-like Growth Factor (IGF) transport and uptake by Insulin-like Growth Factor Binding Proteins (IGFBPs)	Regulation of Insulin-like Growth Factor (IGF) transport and uptake by Insulin-like Growth Factor Binding Proteins (IGFBPs)	0.876182	0.80938	CTSG/PDIA6/IGFBP2/HSP90B1/IGFBP7/FSTL3/CALU/FBN1/LAMB2/CCN1/P4HB/MMP2/CHRDL1/RCN1/LTBP1/FUCA2	0	0.871324	0.813574	CTSG/FSTL3/MMP2/IGFBP2/LAMB2/FBN1/MXRA8/HSP90B1/CCN1/CHRDL1/LTBP1/IGFBP7/APOE/PDIA6/PNPLA2/RCN1/LAMC1/CP/PCSK9/MEN1/CALU/FUCA2	0	1.00747	0.618035	PDIA6/P4HB/CALU/CTSG/IGFBP7/HSP90B1/IGFBP2/CCN1/KTN1/FUCA2/APP/FBN1/RCN1/LAMB2/MGAT4A/FSTL3/MEN1/CHRDL1/MELTF	0
R-HSA-381676	Metabolism	Integration of energy metabolism	Glucagon-like Peptide-1 (GLP1) regulates insulin secretion	-1.48632	0.113771	GNG2/GNGT2/PRKAR2A/GNG11/KCNG2/PRKAR1B/ITPR3/GNB1/GNG5/GNG10/ITPR2/PRKAR1A/GNB2/RAP1A/IQGAP1/KCNB1/PRKACA	0	-1.59062	0.0582468	GNG2/KCNG2/ITPR3/GNG11/PRKAR2A/PRKAR1B/GNB2/GNG5/GNG10/KCNB1/GNB1/RAP1A/PRKAR1A/ITPR2/IQGAP1/PRKACA	0	-1.18553	0.376125	GNG11/GNG5/GNG2/AKAP5/PRKAR1B/KCNG2/IQGAP1/GNB5/GNG10/ITPR1/ITPR3/GNGT2/RAP1A/GNB2/PRKACA/KCNB1	0
R-HSA-381753	Sensory Perception	Olfactory Signaling Pathway	Olfactory Signaling Pathway	-0.917501	0.729029	GNAL/OR52W1/OR52K1/ADCY3/GNB1/OR7C1/OR2B11/CNGB1	0	-1.11735	0.426156	ADCY3/OR52W1/OR2B11/GNB1/CNGB1/OR7C1	0	-1.35596	0.241854	OR52K2/OR7C1/CNGA4/OR2W3/GNAL/OR52K1/EBF1/OR2H2/OR2B11/CNGB1	0
R-HSA-381771	Metabolism of proteins	Peptide hormone metabolism	Synthesis, secretion, and inactivation of Glucagon-like Peptide-1 (GLP-1)	0.743449	0.892312	SEC11A/SEC11C/SPCS3/GNB3/SPCS1	0	-0.896632	0.676737	CTNNB1/DPP4/SPCS2/FFAR1/TCF7L2/GNB1	0	1.28594	0.327016	SPCS3/SEC11A/SEC11C/SPCS1	0
R-HSA-382556	Transport of small molecules	ABC-family proteins mediated transport	ABC-family proteins mediated transport	1.21343	0.265752	ABCD3/ABCB10/ERLIN1/PSMD14/SEM1/PSMC3/ABCB7/PSMB2/PSMC2/PEX3/DERL3/PSMD3/PSMC5/RNF5/ABCA5/ERLEC1/RPS27A/PSMB5/PSMB7/ABCB9/EIF2S2/PSMD1/PSMA5/UBB/EIF2S1/PSMD10	0	1.0249	0.548005	ABCD3/PSMD14/SEM1/ABCB10/ABCB7/PSMB2/PSMC3/ABCA5/ERLIN1/RPS27A/ABCB9/PSMB5/PEX3/PSMD3/PSMC2/DERL3/ABCC4/RNF5	0	1.53125	0.0346542	ERLIN1/ABCB10/PSMB7/ABCD3/ERLEC1/PSMC2/PSMC3/EIF2S2/PSMC5/DERL3/PEX3/PSMD10/SEM1/RNF5/PSMD14/PSMD3/UBB/PSMB2/ABCB7/EIF2S1/PEX19	1
R-HSA-383280	Gene expression (Transcription)	RNA Polymerase II Transcription	Nuclear Receptor transcription pathway	-1.53877	0.0575879	NR4A3/NR6A1/RXRB/RARG/NR4A2/RORA/NRBF2/NR1D1/PPARG/NR3C2/ESRRA/NR1H2/RXRA/VDR/NRBP1/PPARD/NR1I3/NR3C1/RARA	0	-1.53968	0.0623745	MED1/RXRB/NR1D1/NR6A1/RORC/RORA/NRBF2/NCOR1/ESRRA/NR3C2/PPARG/NR1H2/PPARD/RXRA/NRBP1/VDR/NR1I3/RARA/NR3C1	0	-1.60916	0.0349538	PPARG/VDR/NR1H2/NR4A3/NR1D2/RORA/NRBF2/RXRA/NR3C2/NRBP1/NR5A1/ESRRA/NR3C1/ESR2/NR1D1/RARG/NR4A2/NR1I3/PPARD/RARA	1
R-HSA-3858494	Signal Transduction	Signaling by WNT	Beta-catenin independent WNT signaling	-0.789355	0.9966	SMURF1/GNG2/GNGT2/PSMD2/PSMC4/CTNNB1/CLTC/GNG11/PSMB10/PSMD13/PSMD6/KRAS/MOV10/PSME3/PSMD9/PPP3R1/PSMB9/PSMD4/RAC2/PLCB3/AP2A1/TNRC6C/WNT1/TCF7L1/AGO1/ITPR3/PSMB3/GNB1/CLTB/PSME1/PLCB2/GNG5/AGO4/TCF7/UBC/LEF1/GNG10/PRKCB/ITPR2/GNB2/TCF7L2/DVL3/TNRC6B/CALM3/GNAT2/RAC1/AGO2/ARRB2	0	-1.07686	0.427039	PLCB3/RHOA/PSMF1/NFATC1/PSMC6/GNAO1/KRAS/CLTC/CTNNB1/TCF7L1/MOV10/GNG2/PSMC1/AP2A1/PLCB2/PSMB6/PSMA4/PFN1/UBC/PSMB10/AP2M1/ITPR3/PPP3R1/GNG11/AGO1/PSMD9/WNT1/PDE6A/PSMD13/PSMD2/MAP3K7/PSMD8/PPP3CA/CALM2/PRKCA/PPP3CB/LEF1/TCF7/AGO4/TNRC6C/PSMB3/PRKCB/GNB2/CLTB/PSME1/RAC2/PSMD4/PSMB9/PSME3/GNG5/DVL3/GNG10/TCF7L2/GNB1/ITPR2/TNRC6B/AGO2/RAC1/GNAT2/ARRB2/CALM3	0	0.794573	0.92551	GNB4/PSMB7/FZD6/PSMC2/PSMC3/PSMC5/CALM1/PSMD10/SEM1/PSMD14/RAC3/PDE6B/DAAM1/PLCB1/PSMD3/UBB/PSMB2/FZD5	0
R-HSA-388396	Signal Transduction	Signaling by GPCR	GPCR downstream signalling	-1.90025	1.95688e-09	CXCL1/GPR68/P2RY13/S1PR2/MAPK1/GNAZ/RGS16/CYSLTR2/VAV2/LPAR5/PTGDR/ADRB1/GNG2/GNGT2/PLEKHG5/SRC/CAMK2D/CXCL8/CCR4/LPAR6/RGS2/PNOC/GNAL/PDE3B/OXER1/PROK2/PRKCQ/RGS19/HCRTR1/PRKAR2A/S1PR5/GPR17/RAMP3/GNG11/ARHGEF3/ADORA3/GPER1/PTGIR/FGD2/AHCYL1/HBEGF/CCL4/PDE4B/PDPK1/GPR83/KRAS/HRH2/ITGB1/PPP2CA/ARHGEF10L/XCL1/ARHGEF4/CAMKK2/RGS10/PPP3R1/P2RY6/ARHGEF11/CCL5/CCR3/CCR10/RGS1/XCL2/GIPR/PRKCH/GPBAR1/CC…	1	-1.93386	2.49383e-09	PPP3CA/PRKAR1B/GPBAR1/CALM2/TAS1R1/GNA15/PRKCA/CCL5/GPR18/PDPK1/MAPK1/RGS19/FFAR1/PPP3CB/RGS16/CCR2/CAMK4/GPR183/RASGRF2/GNAQ/TIAM1/RXFP4/PRKCQ/XCL1/AHCYL1/CXCR3/GPR83/RGS18/PSAP/CAMKK2/CXCR4/PRKCB/DGKA/GPR27/PDE4A/GPR37L1/GNB2/P2RY14/ARHGEF2/ARHGEF4/EDN1/RGS14/PIK3CA/PDE2A/PROK2/ADCY7/ADCY3/HRH2/P2RY13/RGS2/CAMKK1/EDNRB/GNG5/CXCR1/ITGB1/VAV3/SSTR3/TIAM2/ROCK1/GNG10/GNAI3/S1PR4/HBEGF/PDE7A/RHOC/G…	1	-1.55329	0.000111383	ADCY3/RGS9/S1PR5/TAS1R3/CXCL8/RHOA/CXCR3/PDE4A/F2RL1/ADRB1/PTGDR2/AVPR1A/ARHGEF38/GABBR1/RGS3/ABR/PTGER3/EDN1/DRD4/CRHR2/ARHGEF12/LTB4R2/GNG11/GPR4/FN1/CCL5/CXCL5/GNG5/CREB1/S1PR4/CXCL10/GNG2/OXER1/CHRM5/PRKCE/GPR65/TAS2R4/MAPK7/GPR183/OBSCN/ARHGEF10L/RGS6/CAMK2D/CCR10/F2RL3/GPBAR1/CCR2/PRKAR1B/ADORA2A/PSAP/F2RL2/TBXA2R/GNAZ/DGKE/VIPR1/GPR68/RASGRP1/PIK3R3/EDNRB/PPP3R1/CCR1/LPAR5/RGS18/LPAR1/GRK6…	1
R-HSA-388841	Immune System	Adaptive Immune System	Costimulation by the CD28 family	-2.25225	3.60534e-06	HLA-DQA1/HLA-DRA/HLA-DRB1/SRC/CD3G/ICOSLG/HLA-DRB5/PDPK1/CTLA4/PPP2CA/PTPN6/ICOS/CD86/AKT2/CD28/GRAP2/CD247/FYN/CD3D/LCK/CD3E/PIK3CA/MAP3K8/PAK2/CDC42/PIK3R2/PDCD1LG2/TNFRSF14/VAV1/RICTOR/PPP2R5C/CD274/RAC1/BTLA/GRB2/LYN/CSK/MAP3K14	1	-2.33453	4.01696e-06	CD28/PPP2CA/SRC/PPP2R5E/FYN/ICOS/CD3G/PDPK1/CD247/GRAP2/CD3D/LCK/CD86/CD3E/MAP3K8/PIK3CA/TNFRSF14/BTLA/PDCD1LG2/PIK3R2/VAV1/PTPN6/AKT2/CDC42/RICTOR/PPP2R5C/PAK2/CD274/MAP3K14/RAC1/GRB2/LYN/CSK	1	-2.14034	4.7863e-05	PIK3R3/HLA-DRB5/CDC42/PPP2CA/ICOS/HLA-DQB2/GRAP2/CD247/PIK3CA/LCK/CD3E/CD3D/PIK3R2/ICOSLG/PPP2R5B/HLA-DQA1/CTLA4/MAP3K8/HLA-DPA1/HLA-DRA/PDCD1LG2/FYN/HLA-DPB1/CD28/RAC1/HLA-DRB1/TNFRSF14/CD274/PPP2R5C/GRB2/RICTOR/LYN/VAV1/CSK/CD80/MAP3K14/BTLA	1
R-HSA-388844	Neuronal System	Protein-protein interactions at synapses	Receptor-type tyrosine-protein phosphatases	1.1066	0.496919	PPFIBP1/PPFIA4/PTPRS/PTPRD/PTPRF/SLITRK5/NTRK3/PPFIBP2/PPFIA3	0	1.29283	0.285376	PPFIA4/PPFIBP1/PTPRS/PTPRF/SLITRK5/PTPRD/PPFIA3	0	0.981053	0.635258	PPFIBP1/NTRK3/PTPRD/PPFIA4/PTPRS/PPFIBP2/SLITRK4	0
R-HSA-389356	Immune System	Adaptive Immune System	CD28 co-stimulation	-2.25653	0.000136795	CD86/AKT2/CD28/GRAP2/FYN/LCK/PIK3CA/MAP3K8/PAK2/CDC42/PIK3R2/VAV1/RICTOR/RAC1/GRB2/LYN/MAP3K14	1	-2.19571	0.000784033	CD28/SRC/FYN/PDPK1/GRAP2/LCK/CD86/MAP3K8/PIK3CA/PIK3R2/VAV1/AKT2/CDC42/RICTOR/PAK2/MAP3K14/RAC1/GRB2/LYN	1	-1.69448	0.0206692	GRAP2/PIK3CA/LCK/PIK3R2/MAP3K8/FYN/CD28/RAC1/GRB2/RICTOR/LYN/VAV1/CD80/MAP3K14	1
R-HSA-389357	Immune System	Adaptive Immune System	CD28 dependent PI3K/Akt signaling	-1.6866	0.0220098	CD86/AKT2/CD28/FYN/LCK/PIK3CA/MAP3K8/PIK3R2/RICTOR/MAP3K14	1	-1.68676	0.0560714	CD28/FYN/PDPK1/LCK/CD86/MAP3K8/PIK3CA/PIK3R2/AKT2/RICTOR/MAP3K14	0	-1.42956	0.209165	PIK3CA/LCK/PIK3R2/MAP3K8/FYN/CD28/RICTOR/CD80/MAP3K14	0
R-HSA-389359	Immune System	Adaptive Immune System	CD28 dependent Vav1 pathway	-2.12377	0.00113118	CD86/CD28/FYN/LCK/PAK2/CDC42/VAV1/RAC1/GRB2	1	-1.90455	0.0112	CD28/FYN/LCK/CD86/VAV1/CDC42/PAK2/RAC1/GRB2	1	-1.91721	0.0131206	CD86/CDC42/LCK/FYN/CD28/RAC1/GRB2/VAV1/CD80	1
R-HSA-389513	Immune System	Adaptive Immune System	CTLA4 inhibitory signaling	-1.2633	0.269186	CD80/SRC/CTLA4/PPP2CA/CD86/AKT2/FYN/LCK/PPP2R5C/LYN	0	-1.40265	0.139466	PPP2CA/SRC/PPP2R5E/FYN/LCK/CD86/AKT2/PPP2R5C/LYN	0	-1.21191	0.360775	LCK/PPP2R5B/CTLA4/FYN/PPP2R5C/LYN/CD80	0
R-HSA-389661	Metabolism	Metabolism of amino acids and derivatives	Glyoxylate metabolism and glycine degradation	1.72122	0.0184313	PDHA1/DDO/GOT2/ALDH4A1/PXMP2/DLAT/BCKDHB	1	1.54659	0.0711811	DDO/PDHA1/PXMP2/ALDH4A1/GOT2/BCKDHB/DLAT/DLD	0	1.68254	0.0336251	PDHA1/DLAT/GOT2/ALDH4A1/PDHX/BCKDHB/PXMP2/NDUFAB1/DDO/LIPT2/LIAS/PDHB	1
R-HSA-3899300	Metabolism of proteins	Post-translational protein modification	SUMOylation of transcription cofactors	-0.900115	0.804704	CBX4/DDX5/SIN3A/PIAS4/ZNF350/SUMO1/SAFB/PIAS1/TOPORS/PHC2/PIAS3/EP300/CREBBP/NCOA1	0	-1.32632	0.156443	NCOA2/RNF2/SIN3A/ING2/CBX4/SAFB/PHC2/SUMO1/PIAS4/ZNF350/PIAS1/CREBBP/PIAS3/TOPORS/EP300/NCOA1	0	0.996944	0.625676	SCMH1/MRTFA/NPM1/CTBP1/PARK7/SUMO3/UHRF2/SUMO2/UBE2I/BMI1/HIPK2/CBX2/TRIM28	0
R-HSA-389948	Immune System	Adaptive Immune System	PD-1 signaling	-1.8168	0.0185718	HLA-DPA1/PDCD1/HLA-DQB2/HLA-DPB1/HLA-DQA1/HLA-DRA/HLA-DRB1/CD3G/HLA-DRB5/PTPN6/CD247/CD3D/LCK/CD3E/PDCD1LG2/CD274/CSK	1	-2.02299	0.00198643	PDCD1/HLA-DRB5/CD3G/CD247/CD3D/LCK/CD3E/PDCD1LG2/PTPN6/CD274/CSK	1	-2.03602	0.00412783	HLA-DQB1/HLA-DRB5/HLA-DQB2/CD247/LCK/CD3E/CD3D/HLA-DQA1/HLA-DPA1/HLA-DRA/PDCD1LG2/HLA-DPB1/HLA-DRB1/CD274/CSK	1
R-HSA-389957	Metabolism of proteins	Protein folding	Prefoldin mediated transfer of substrate to CCT/TriC	1.34708	0.1936	CCT8/CCT4/PFDN4/CCT6A/CCT2/CCT7/CCT3/TCP1/CCT6B/TUBA3D/TUBA1C/PFDN6/CCT5	0	1.31405	0.235552	CCT4/PFDN4/CCT8/CCT2/CCT6A	0	1.63657	0.0324602	CCT8/CCT7/TUBA1C/CCT4/CCT6A/CCT5/PFDN4/CCT2/TCP1/PFDN6/CCT6B/CCT3/PFDN1/TUBA3D/VBP1	1
R-HSA-389958	Metabolism of proteins	Protein folding	Cooperation of Prefoldin and TriC/CCT in actin and tubulin folding	1.44114	0.118395	CCT8/CCT4/TUBA1B/PFDN4/CCT6A/CCT2/CCT7/CCT3/TCP1	0	1.27185	0.273703	CCT4/PFDN4/CCT8/CCT2/CCT6A	0	1.72261	0.0118993	TUBA1B/CCT8/CCT7/TUBA1C/CCT4/CCT6A/CCT5/PFDN4/CCT2/TCP1/PFDN6/CCT6B/CCT3/PFDN1/TUBA3D/VBP1	1
R-HSA-389960	Metabolism of proteins	Protein folding	Formation of tubulin folding intermediates by CCT/TriC	1.56939	0.0608002	CCT8/CCT4/TUBA1B/CCT6A/CCT2/CCT7/CCT3/TCP1/CCT6B/TUBA3D/TUBA1C	0	1.4393	0.145889	CCT4/CCT8/CCT2/CCT6A/CCT3/TCP1/CCT6B/CCT7/TUBA1B/TUBA3D	0	1.77558	0.00651163	TUBA1B/CCT8/CCT7/TUBA1C/CCT4/CCT6A/CCT5/CCT2/TCP1	1
R-HSA-389977	Metabolism of proteins	Protein folding	Post-chaperonin tubulin folding pathway	1.04909	0.554256	ARL2/TUBA1B/TBCA/TBCD/TUBA3D/TUBA1C	0	0.595723	0.979212	ARL2/TBCD/TBCA/TUBA1B/TUBA3D/TUBB6/TUBB4A	0	1.71141	0.0207205	TUBA1B/ARL2/TBCA/TUBA1C	1
R-HSA-390247	Metabolism	Metabolism of lipids	Beta-oxidation of very long chain fatty acids	0.797853	0.84873	DECR2/EHHADH/ACOT4	0	-0.737706	0.883461	ACOX1/ACAA1	0	1.3073	0.302485	ACOT4/DECR2/EHHADH	0
R-HSA-390450	Metabolism of proteins	Protein folding	Folding of actin by CCT/TriC	1.64641	0.0430935	CCT8/CCT4/CCT6A/CCT2/CCT7/CCT3/TCP1/CCT6B	1	1.48035	0.139466	CCT4/CCT8/CCT2/CCT6A/CCT3/TCP1/CCT6B/CCT7	0	1.79532	0.0137253	CCT8/CCT7/CCT4/CCT6A/CCT5/CCT2/TCP1/CCT6B/CCT3	1
R-HSA-390466	Metabolism of proteins	Protein folding	Chaperonin-mediated protein folding	1.18685	0.337333	FBXO4/CCT8/CCNE1/CCNE2/CCT4/TUBA1B/FBXW9/PFDN4/CCT6A/CCT2/NOP56/GNB4/CCT7/GNA14/WRAP53/CSNK2A2/FBXW4/CCT3/TCP1/TP53/CCT6B/GNB3/CSNK2A1/AP3M1/TUBA3D/FKBP9/FBXW5/TUBA1C/ARFGEF2/DCAF7	0	0.894113	0.787689	CCT4/FBXO4/PFDN4/CCNE1/FBXW9/CCT8/GNA14/CCT2/CCT6A	0	1.59739	0.0151749	TUBA1B/CCNE2/FBXO4/CCT8/CCNE1/GNB4/NOP56/CCT7/PDCL/FBXW9/TUBA1C/CCT4/CCT6A/CSNK2A1/CSNK2A2/TP53/CCT5/PFDN4/CCT2/WRAP53/TCP1/DCAF7/PFDN6	1
R-HSA-390471	Metabolism of proteins	Protein folding	Association of TriC/CCT with target proteins during biosynthesis	1.45934	0.121079	FBXO4/CCT8/CCNE1/CCNE2/CCT4/FBXW9/CCT6A/CCT2/NOP56/CCT7/WRAP53/FBXW4/CCT3/TCP1/TP53/CCT6B/AP3M1/FKBP9/FBXW5/ARFGEF2/DCAF7	0	1.20704	0.331688	CCT4/FBXO4/CCNE1/FBXW9/CCT8/CCT2/CCT6A/CCNE2/CCT3/WRAP53/FBXW4/TCP1/CCT6B/ARFGEF2/NOP56/CCT7/FBXW5/TP53/AP3M1/FKBP9	0	1.71483	0.0144026	CCNE2/FBXO4/CCT8/CCNE1/NOP56/CCT7/FBXW9/CCT4/CCT6A/TP53/CCT5/CCT2/WRAP53/TCP1/DCAF7/AP3M1/GBA1/FBXW4/CCT6B/FKBP9/CCT3	1
R-HSA-390522	Muscle contraction	Striated Muscle Contraction	Striated Muscle Contraction	-1.50842	0.0631339	TMOD3/ACTA1/TNNC2/TPM3/TNNT3/TNNI2/TCAP/TPM4/MYBPC3	0	-1.20935	0.295941	TNNT3/TMOD2/TMOD3/TPM3/ACTA1/TNNI2/MYBPC3/TPM4	0	-1.71085	0.0567448	TNNT1/TNNT3/TPM2/TPM4/TNNC2/MYBPC3/TCAP	0
R-HSA-3906995	Disease	Diseases of metabolism	Diseases associated with O-glycosylation of proteins	-0.91019	0.770409	ADAMTS2/ADAMTS10/ADAMTS5/MUC20/ADAMTS6/ADAMTSL5/SPON2/MUC5B/LFNG/ADAMTS3/DAG1/MUC6/ADAMTS4/C1GALT1C1/NOTCH4/ADAMTSL4/NOTCH2/NOTCH1	0	-0.873451	0.825259	ADAMTSL4/C1GALT1C1/NOTCH2/NOTCH1	0	-1.22299	0.254867	ADAMTS13/THBS1/ADAMTS10/MUC5B/DAG1/ADAMTSL5/MUC20/ADAMTSL4/ADAMTS3/ADAMTS2/ADAMTS4/NOTCH2/NOTCH1/NOTCH4	0
R-HSA-390918	Metabolism	Metabolism of lipids	Peroxisomal lipid metabolism	1.64978	0.0318552	NUDT19/SCP2/SLC27A2/ALDH3A2/PHYH/DECR2/EHHADH/ACBD4/CROT/ACOT4/CRAT/SLC25A17/HACL1	1	1.57483	0.0473698	SLC27A2/NUDT19/SCP2/PHYH/ALDH3A2/DECR2/EHHADH/ACBD4/HACL1/CRAT/CROT/ECI2	1	1.69395	0.0252253	SCP2/ALDH3A2/NUDT19/ACOT4/PHYH/DECR2/EHHADH/SLC25A17/NUDT7/AMACR/CROT/ACBD4/CRAT/ACOX3	1
R-HSA-391160	Cell-Cell communication	Signal regulatory protein family interactions	Signal regulatory protein family interactions	-1.62808	0.0972535	SKAP2/PTK2/SRC/PTPN6/PTK2B/SIRPG/SIRPB1/TYROBP/FYB1/GRB2/SIRPA	0	-1.95712	0.0074485	SKAP2/SRC/SIRPG/PTPN6/PTK2B/SIRPB1/TYROBP/GRB2/FYB1/SIRPA	1	-1.36242	0.255177	PTK2/SIRPB1/FYB1/SIRPG/SIRPA/TYROBP/GRB2	0
R-HSA-391251	Metabolism of proteins	Protein folding	Protein folding	1.26038	0.223951	FBXO4/ARL2/CCT8/CCNE1/CCNE2/CCT4/TUBA1B/FBXW9/PFDN4/CCT6A/CCT2/TBCA/NOP56/GNB4/CCT7/GNA14/WRAP53/CSNK2A2/FBXW4/CCT3/TCP1/TP53/CCT6B/GNB3/CSNK2A1/AP3M1/TBCD/TUBA3D/FKBP9/FBXW5/TUBA1C/ARFGEF2/DCAF7	0	0.918038	0.74101	CCT4/FBXO4/PFDN4/CCNE1/FBXW9/CCT8/GNA14/CCT2/CCT6A/ARL2	0	1.68481	0.011364	TUBA1B/ARL2/CCNE2/FBXO4/CCT8/CCNE1/GNB4/NOP56/CCT7/TBCA/PDCL/FBXW9/TUBA1C/CCT4/CCT6A/CSNK2A1/CSNK2A2/TP53/CCT5/PFDN4/CCT2/WRAP53/TCP1/DCAF7/PFDN6	1
R-HSA-391903	Signal Transduction	Signaling by GPCR	Eicosanoid ligand-binding receptors	-1.47378	0.140414	TBXA2R/LTB4R2/PTGDR2/CYSLTR1/CYSLTR2/PTGDR/OXER1/GPR17/PTGIR	0	-1.30299	0.262591	PTGIR/GPR17/CYSLTR2/LTB4R2/PTGDR/LTB4R/PTGDR2/PTGER4/OXER1/CYSLTR1	0	-1.27449	0.327016	PTGDR2/PTGER3/LTB4R2/OXER1/TBXA2R/PTGDR/CYSLTR2/GPR17/PTGIR	0
R-HSA-392154	Hemostasis	Platelet homeostasis	Nitric oxide stimulates guanylate cyclase	-0.875813	0.77308	ITPR1/PDE9A/NOS3/KCNMB4/KCNMA1/PDE5A/IRAG1/PDE2A/PDE1B	0	-0.945175	0.668735	PDE2A/PDE5A/PDE1B/IRAG1	0	-1.47346	0.162493	ITPR1/NOS3/KCNMB4/KCNMA1/PDE9A/PDE1B/PDE2A	0
R-HSA-392170	Hemostasis	Platelet activation, signaling and aggregation	ADP signalling through P2Y purinoceptor 12	-1.11849	0.457608	GNG2/GNGT2/GNG11/GNB1/GNG5/GNG10/GNAI3/GNB2/GNAI2	0	-1.31835	0.242166	GNB2/GNG5/GNG10/GNAI3/GNB1/GNAI2	0	-0.83162	0.837036	GNAI2/GNG11/GNG5/GNG2/GNB5/GNAI3/GNG10/GNGT2/GNB2	0
R-HSA-392451	Signal Transduction	Signaling by GPCR	G beta:gamma signalling through PI3Kgamma	-1.25376	0.290725	GNB5/RHOA/GNG2/GNGT2/GNG11/PDPK1/AKT2/GNB1/GNG5/GNG10/GNB2/PIK3R5	0	-1.35037	0.204676	GNG2/GNG11/PDPK1/GNB2/GNG5/GNG10/PIK3R5/AKT2/GNB1	0	-0.887016	0.766219	RHOA/GNG11/GNG5/GNG2/GNB5/GNG10/GNGT2/GNB2/PIK3R5	0
R-HSA-392517	Immune System	Adaptive Immune System	Rap1 signalling	-1.42051	0.163702	YWHAZ/RAP1GAP2/SIPA1/RAF1/RAP1A/RAP1GAP/PRKACA	0	-1.66444	0.0552573	RAP1B/SIPA1/YWHAB/YWHAZ/RAP1GAP2/RAF1/RAP1A/RAP1GAP/PRKACA	0	-1.1376	0.421619	YWHAZ/RAP1GAP2/RASGRP1/SIPA1/RAP1GAP/RAP1A/PRKACA/RAF1	0
R-HSA-392518	Hemostasis	Platelet activation, signaling and aggregation	Signal amplification	-1.01914	0.595996	GNG2/GNGT2/SRC/GNG11/GNA15/GNB1/GNG5/MAPK14/GNG10/GNAI3/GNB2/GNAI2/GNA13	0	-1.21797	0.284511	GNG11/SRC/GNA15/GNAQ/GNB2/GNG5/GNG10/GNAI3/GNA13/MAPK14/GNB1/GNAI2	0	-0.701124	0.939197	SRC/MAPK14/GNAI2/GNG11/GNG5/GNG2/TBXA2R/GNA15/GNB5/GNAI3/GNG10/GNGT2/GNA13/GNB2	0
R-HSA-392851	Hemostasis	Platelet homeostasis	Prostacyclin signalling through prostacyclin receptor	-1.17423	0.402873	GNG2/GNGT2/GNG11/PTGIR/GNB1/GNG5/GNG10/GNB2	0	-1.1822	0.370086	GNG2/GNG11/GNB2/GNG5/GNG10/GNB1	0	-1.00681	0.600728	GNG11/GNG5/GNG2/GNB5/GNG10/GNGT2/GNB2/PTGIR	0
R-HSA-3928662	Developmental Biology	Nervous system development	EPHB-mediated forward signaling	-1.91028	0.00365303	PTK2/RHOA/EPHB2/ARPC3/ACTR2/ARPC5/SRC/CFL1/ARPC1A/SDC2/ACTB/FYN/ARPC2/CDC42/TIAM1/ACTR3/ROCK1/RAC1/EPHB1/ARPC1B/LYN/LIMK2/LIMK1	1	-1.98661	0.00224873	SRC/ARPC3/FYN/SDC2/TIAM1/ARPC5/ACTR2/CFL1/ARPC2/ROCK1/ACTR3/CDC42/ACTB/LIMK2/ARPC1B/EPHB1/RAC1/LYN/LIMK1	1	-1.78862	0.00901445	CDC42/PTK2/ARPC2/ACTR3/SDC2/ROCK1/ARPC1A/FYN/RAC1/LYN/TIAM1/EPHB1/ARPC1B/LIMK1/LIMK2	1
R-HSA-3928663	Developmental Biology	Nervous system development	EPHA-mediated growth cone collapse	-2.04534	0.00314623	EFNA1/SRC/MYH9/MYL12A/MYH10/EFNA5/MYL12B/FYN/ROCK1/EFNA4/EPHA1/MYH11/LYN	1	-2.11393	0.0012151	MYH10/EFNA5/SRC/FYN/MYL12A/EFNA4/MYH9/ROCK1/MYL12B/MYH11/LYN/EPHA1	1	-1.90559	0.0119789	MYL12B/EPHA1/MYL12A/SRC/RHOA/EPHA4/MYL9/MYH10/EFNA5/ROCK1/FYN/EFNA1/LYN/EFNA4/MYH11	1
R-HSA-3928664	Developmental Biology	Nervous system development	Ephrin signaling	-1.57002	0.0748836	EPHB4/EPHB2/SRC/NCK2/MYL12A/FYN/PAK2/SDCBP/RAC1/EPHB1	0	-1.73355	0.0414792	SRC/FYN/MYL12A/NCK2/SDCBP/PAK2/EPHB1/RAC1	1	-1.49443	0.159393	EFNB2/MYL12A/PAK2/SRC/EPHB2/EPHB4/SDCBP/FYN/RAC1/EPHB1	0
R-HSA-3928665	Developmental Biology	Nervous system development	EPH-ephrin mediated repulsion of cells	-1.58323	0.0571293	EFNA1/VAV2/SRC/CLTC/PSENEN/AP2A1/EFNA5/PSEN1/VAV3/CLTB/ACTB/FYN/TIAM1/EFNA4/NCSTN/EPHA1/ADAM10/RAC1/EPHB1/LYN	0	-1.52722	0.0604909	CLTC/EPHB2/AP2A1/PSENEN/EFNA5/AP2M1/SRC/FYN/TIAM1/EFNA4/CLTB/VAV3/PSEN1/ACTB/EPHB1/RAC1/NCSTN/LYN/EPHA1/ADAM10	0	-1.29499	0.198639	EPHB4/EPHA4/CLTB/PSENEN/VAV2/CLTC/AP2A1/EFNA5/PSEN2/FYN/RAC1/EFNA1/LYN/TIAM1/EPHB1/EFNA4	0
R-HSA-397014	Muscle contraction		Muscle contraction	-1.41456	0.0247494	ITGB5/FXYD7/RYR1/CACNB1/CAMK2D/CACNG6/CACNA2D2/CACNG8/KCNK7/AHCYL1/ATP1A4/MYL12A/TMOD3/SCN4B/KCNQ1/TRIM72/ACTA1/PLN/TNNC2/ATP2B1/WWTR1/CACNA1I/CASQ1/MME/ANXA2/ITPR3/MYL12B/TPM3/ATP2B4/TNNT3/CORIN/DYSF/KCND3/ORAI1/KCNK13/PDE5A/TLN1/ITPR2/PAK2/TNNI2/TCAP/KAT2B/CAMK2G/ATP1A3/CALM3/ATP2A1/SCN1B/KCNJ2/SLC8A1/TPM4/ASPH/MYH11/MYBPC3/PRKACA/PXN	1	-1.20901	0.193063	TNNT3/TMOD2/CALM2/ORAI1/CORIN/MME/ANXA2/MYL12A/ATP1A1/AHCYL1/KCNK13/TMOD3/ATP1A3/TPM3/MYL12B/PDE5A/KAT2B/MYH11/TLN1/DYSF/SCN1B/ATP2A1/ACTA1/TNNI2/KCNJ2/ATP2B4/CAMK2G/ASPH/ITPR2/PAK2/MYBPC3/SLC8A1/TPM4/PRKACA/PXN/CALM3	0	-1.55225	0.00307965	KCNJ12/KCNK6/CALD1/PDE5A/TLN1/TPM1/ATP1B1/MYLK/MYL9/FGF11/MYL5/MME/CAMK2D/TNNI2/ANXA2/RYR3/KCNIP2/NPPA/RYR1/CACNA2D2/CACNA1H/CAMK2G/KCNE1/CACNG8/ATP2B1/SCN4B/CORIN/FXYD7/KCND1/KCNQ1/ITPR1/HIPK1/CACNG6/TNNT1/KCNK13/ATP1A4/TNNT3/ITPR3/KAT2B/ORAI1/SORBS1/CACNB1/TPM2/WWTR1/NPR2/TPM4/TNNC2/CACNA1I/SLC8A1/KCNK7/KCND3/CASQ1/TRIM72/ATP2A1/PLN/ASPH/ATP1A3/SCN1B/PXN/KCNJ2/PRKACA/MYH11/MYBPC3/TCAP	1
R-HSA-397795	Signal Transduction	Signaling by GPCR	G-protein beta:gamma signalling	-1.36258	0.175089	GNG2/GNGT2/GNG11/PDPK1/PLCB3/AKT2/GNB1/PLCB2/GNG5/GNG10/CDC42/GNB2/PIK3R5	0	-1.41679	0.162171	BTK/ARHGEF6/PAK1/PLCB3/RHOA/GNG2/PLCB2/GNG11/PDPK1/GNB2/GNG5/GNG10/PIK3R5/AKT2/CDC42/GNB1	0	-0.864503	0.796501	RHOA/GNG11/GNG5/GNG2/CDC42/GNB5/GNG10/GNGT2/PLCB3/PLCB2/GNB2/PIK3R5	0
R-HSA-399719	Neuronal System	Transmission across Chemical Synapses	Trafficking of AMPA receptors	-0.812191	0.862873	MYO6/AKAP5/CAMK2D/CACNG8/MDM2/AP2A1/PRKCB/CAMK2G/GRIP2	0	-0.849161	0.812006	CACNG8/MYO6/CAMK2D/AP2A1/MDM2/AP2M1/PRKCA/PRKCB/CAMK2G/GRIP2	0	-0.903908	0.709845	CAMK2D/AKAP5/MDM2/CAMK2G/CACNG8/PRKCG/AP2A1/PRKCB/GRIP2	0
R-HSA-399721	Neuronal System	Transmission across Chemical Synapses	Glutamate binding, activation of AMPA receptors and synaptic plasticity	-0.812191	0.862873	MYO6/AKAP5/CAMK2D/CACNG8/MDM2/AP2A1/PRKCB/CAMK2G/GRIP2	0	-0.849161	0.812006	CACNG8/MYO6/CAMK2D/AP2A1/MDM2/AP2M1/PRKCA/PRKCB/CAMK2G/GRIP2	0	-0.903908	0.709845	CAMK2D/AKAP5/MDM2/CAMK2G/CACNG8/PRKCG/AP2A1/PRKCB/GRIP2	0
R-HSA-399954	Developmental Biology	Nervous system development	Sema3A PAK dependent Axon repulsion	-1.35581	0.214539	PLXNA2/PLXNA4/SEMA3A/CFL1/FYN/PAK2/RAC1/LIMK1	0	-1.46204	0.142443	FYN/CFL1/PAK2/RAC1/LIMK1	0	-1.21189	0.357399	SEMA3A/PLXNA3/PLXNA2/PLXNA4/FYN/RAC1/LIMK1	0
R-HSA-399955	Developmental Biology	Nervous system development	SEMA3A-Plexin repulsion signaling by inhibiting Integrin adhesion	-1.56491	0.111026	PLXNA2/PLXNA4/SEMA3A/PIP5K1C/RND1/FYN/TLN1/RAC1	0	-1.52388	0.135717	FARP2/SEMA3A/RND1/FYN/PIP5K1C/TLN1/RAC1	0	-1.55558	0.127235	NRP1/PLXNA1/TLN1/SEMA3A/PLXNA3/PLXNA2/PLXNA4/FYN/RND1/RAC1	0
R-HSA-399956	Developmental Biology	Nervous system development	CRMPs in Sema3A signaling	-0.732384	0.909387	DPYSL3/CRMP1/CDK5/CDK5R1/FES/PLXNA3/NRP1/PLXNA1/PLXNA2/PLXNA4/SEMA3A/DPYSL4/FYN/GSK3B	0	-0.462285	1	DPYSL4/FYN/GSK3B	0	-0.763926	0.885994	NRP1/DPYSL4/PLXNA1/SEMA3A/PLXNA3/PLXNA2/GSK3B/PLXNA4/FYN	0
R-HSA-399997	Metabolism	Integration of energy metabolism	Acetylcholine regulates insulin secretion	-0.749488	0.898911	PLCB3/GNA15/PLCB2/MARCKS	0	-0.615683	0.967437	PLCB3/PLCB2/GNA15/PRKCA/GNAQ/MARCKS	0	-0.981788	0.623111	GNA15/PLCB3/PLCB2/MARCKS	0
R-HSA-400042	Metabolism	Integration of energy metabolism	Adrenaline,noradrenaline inhibits insulin secretion	0.72555	0.9302	ADCY6/GNB4/GNAI1/CACNB2/CACNB3/CACNA1C/GNB3	0	0.84858	0.797137	ADCY6/CACNB3/GNAI1/CACNB2	0	0.442478	0.999858	GNB4	0
R-HSA-400206	Metabolism	Metabolism of lipids	Regulation of lipid metabolism by PPARalpha	-1.89954	0.00015792	ABCB4/MED26/AHR/HDAC3/PLIN2/RORA/TBL1XR1/TXNRD1/MED19/THRAP3/NR1D1/SP1/SIN3A/PPARG/FAM120B/ESRRA/G0S2/NR1H2/HMGCR/MED15/MED13/MED16/ACOX1/SIN3B/RXRA/GPS2/APOA2/HMGCS1/GLIPR1/NCOA6/MED12/NPAS2/SREBF1/MED31/NCOA3/SMARCD3/MED25/NFYA/ACSL1/ABCA1/MED11/EP300/MED29/CREBBP/NFYC/TIAM2/BMAL1/NCOA1/TBL1X	1	-2.09546	5.18654e-06	HDAC3/MED19/NR1D1/MED17/CD36/PLIN2/MED14/MTF1/CDK19/RORA/MED4/CLOCK/MED7/MED31/MED13L/NRF1/MED25/ARNT/NCOA2/SIN3A/MED18/NCOR1/ESRRA/MED15/TXNRD1/HMGCR/THRAP3/ACOX1/PPARG/APOA2/NPAS2/HMGCS1/MED29/NR1H2/GLIPR1/FAM120B/TIAM2/MED13/ACSL1/MED16/TBL1XR1/SP1/RXRA/G0S2/NFYA/SIN3B/MED12/SMARCD3/CREBBP/SREBF1/EP300/ABCA1/BMAL1/NCOA3/NCOA6/MED11/NCOA1/TBL1X/NFYC	1	-1.42419	0.0267215	MED11/PLIN2/SIN3A/MED13/ANGPTL4/MED16/FHL2/RXRA/HDAC3/MED26/SLC27A1/MED12/ABCA1/HMGCR/SREBF1/ME1/MED19/ESRRA/ACOX1/SMARCD3/MED15/ABCB4/AHR/NR1D1/APOA2/GLIPR1/HMGCS1/EP300/NFYA/NCOA1/NPAS2/ACSL1/CREBBP/BMAL1/MED29/MED25/MED31/TIAM2/GPS2/TBL1X	1
R-HSA-400253	Circadian Clock		Circadian Clock	-1.88049	0.000991799	HIF1A/BHLHE40/UBC/PPP1CB/RXRA/NCOA6/MEF2D/CREB1/CRTC2/NPAS2/SREBF1/SMARCD3/CREM/EP300/CREBBP/CRTC3/CSNK1D/NR3C1/NAMPT/BMAL1/NCOA1/TBL1X	1	-1.90576	0.0014075	MEF2C/HDAC3/NR1D1/PPP1CC/UBC/RORA/CLOCK/RBM4/SIRT1/NCOA2/NCOR1/PPP1CB/HIF1A/CRTC2/NPAS2/NFIL3/TBL1XR1/BHLHE40/MEF2D/RXRA/CSNK1D/CREM/SMARCD3/CREBBP/NAMPT/CRTC3/SREBF1/EP300/CREB1/BMAL1/NCOA6/NCOA1/TBL1X/NR3C1	1	-1.44122	0.076814	RXRA/HDAC3/HIF1A/RBM4/SREBF1/NR3C1/MEF2D/SMARCD3/SKP1/NR1D1/EP300/PPP1CB/PER1/CREM/NCOA1/NPAS2/UBC/CREBBP/CRTC2/CRTC3/BMAL1/CSNK1D/NAMPT/TBL1X	0
R-HSA-400451	Metabolism	Integration of energy metabolism	Free fatty acids regulate insulin secretion	-1.23556	0.32624	CD36/PLCB3/FFAR1/GNA15/PLCB2/ACSL3/ACSL4	0	-1.1269	0.467379	PLCB3/PLCB2/CD36/GNA15/FFAR1/GNAQ/ACSL3/ACSL4	0	-1.23829	0.377557	CD36/FFAR1/GNA15/ACSL3/ACSL4/PLCB3/PLCB2	0
R-HSA-400508	Metabolism of proteins	Peptide hormone metabolism	Incretin synthesis, secretion, and inactivation	0.743449	0.892312	SEC11A/SEC11C/SPCS3/GNB3/SPCS1	0	-0.896632	0.676737	CTNNB1/DPP4/SPCS2/FFAR1/TCF7L2/GNB1	0	1.28594	0.327016	SPCS3/SEC11A/SEC11C/SPCS1	0
R-HSA-400685	Developmental Biology	Nervous system development	Sema4D in semaphorin signaling	-2.00554	0.00291284	MYH9/MYL12A/MYH10/ARHGEF11/RND1/MYL12B/ROCK1/RHOC/SEMA4D/MYH11/RAC1/LIMK2/LIMK1	1	-2.05885	0.00317357	ERBB2/RHOA/RND1/ARHGEF11/MYH10/MYL12A/MYH9/ROCK1/MYL12B/SEMA4D/RHOC/MYH11/LIMK2/RAC1/LIMK1	1	-1.74624	0.0347739	MYH10/ARHGEF11/RHOC/ROCK1/RND1/RAC1/SEMA4D/MYH11/LIMK1/LIMK2	1
R-HSA-4085001	Metabolism of proteins	Post-translational protein modification	Sialic acid metabolism	-1.46641	0.131468	ST6GALNAC1/CTSA/ST8SIA1/ST3GAL6/ST3GAL1/NANS/ST6GALNAC2/ST3GAL4/ST8SIA4/NEU1/NPL/ST3GAL2	0	-1.74586	0.0326026	GLB1/ST3GAL6/ST6GALNAC2/CTSA/ST3GAL4/ST3GAL1/NEU1/NANS/ST8SIA4/ST3GAL2/NPL	1	-0.882833	0.76645	ST3GAL5/ST3GAL6/ST6GALNAC1/ST3GAL4/ST8SIA5/ST6GALNAC2/NEU1/ST8SIA1/NPL/ST3GAL2	0
R-HSA-4085377	Metabolism of proteins	Post-translational protein modification	SUMOylation of SUMOylation proteins	1.71598	0.0243318	NDC1/NUP107/NUP205/NUP93/NUP42/NUP188/NUP43/NUP35/NUP37/NUP160/NUP88/NUP210/SEH1L/NUP155/NUP133/NUP85/AAAS	1	1.35805	0.177799	NUP107/NUP42/NUP93/NUP205/NUP43/NDC1/NUP188/NUP160/NUP88/NUP133/NUP37/NUP155	0	1.96083	0.000934899	NDC1/NUP107/NUP210/NUP205/NUP35/NUP93/NUP188/NUP37/SEH1L/AAAS/NUP160/SUMO2/NUP85/NUP42/NUP88/NUP43/UBE2I	1
R-HSA-4086398	Signal Transduction	Signaling by WNT	Ca2+ pathway	-1.36521	0.151998	ITPR1/MAP3K7/CALM2/GNAO1/PPP3CA/GNG2/GNGT2/CTNNB1/GNG11/KRAS/MOV10/PPP3R1/PLCB3/TNRC6C/TCF7L1/AGO1/ITPR3/GNB1/PLCB2/GNG5/AGO4/TCF7/LEF1/GNG10/ITPR2/GNB2/TCF7L2/TNRC6B/CALM3/GNAT2/AGO2	0	-1.57329	0.0351874	PLCB3/NFATC1/GNAO1/KRAS/CTNNB1/TCF7L1/MOV10/GNG2/PLCB2/ITPR3/PPP3R1/GNG11/AGO1/PDE6A/MAP3K7/PPP3CA/CALM2/PRKCA/PPP3CB/LEF1/TCF7/AGO4/TNRC6C/GNB2/GNG5/GNG10/TCF7L2/GNB1/ITPR2/TNRC6B/AGO2/GNAT2/CALM3	1	-1.13145	0.421619	PPP3R1/CTNNB1/TNRC6B/TCF7L2/GNB5/MOV10/GNG10/ITPR1/KRAS/AGO4/AGO1/ITPR3/GNGT2/TCF7/TCF7L1/PLCB3/GNAT2/LEF1/PLCB2/GNB2/AGO2	0
R-HSA-4086400	Signal Transduction	Signaling by WNT	PCP/CE pathway	0.960382	0.698573	FZD6/PSMD14/RAC3/SEM1/PSMC3/PSMB2/PSMC2/DAAM1/PSMD3/PSMC5/VANGL2/WNT5B/SCRIB/FZD5/RPS27A/PSMB5/PSMB7	0	0.846316	0.857528	RAC3/PSMD14/FZD6/SEM1/PSMB2/PSMC3/VANGL2/RPS27A/WNT5B/DAAM1/PSMB5/SCRIB/PSMD3	0	1.08148	0.466872	PSMB7/FZD6/PSMC2/PSMC3/PSMC5/PSMD10/SEM1/PSMD14/RAC3/DAAM1/PSMD3/UBB/PSMB2/FZD5/FZD1/CLTA/WNT5B/AP2A2/PSMD1/PSMA5/SCRIB/DVL2	0
R-HSA-4090294	Metabolism of proteins	Post-translational protein modification	SUMOylation of intracellular receptors	-1.69859	0.0373587	PIAS4/PPARG/NR3C2/SUMO1/NR1H2/PIAS1/RXRA/VDR/PIAS3/NR3C1/RARA	1	-1.81708	0.0215681	NR3C2/SUMO1/HDAC4/PPARG/NR1H2/PIAS4/RXRA/PIAS1/PIAS3/VDR/RARA/NR3C1	1	-1.16323	0.369603	PIAS1/PPARG/VDR/NR1H2/RORA/SUMO1/RXRA/NR3C2/PIAS2/NR5A1/NR3C1/PIAS3/NR4A2/RARA	0
R-HSA-416476	Signal Transduction	Signaling by GPCR	G alpha (q) signalling events	-1.55576	0.00806476	DGKQ/MAPK7/CHRM5/CYSLTR1/GPR68/MAPK1/RGS16/CYSLTR2/LPAR5/GNG2/GNGT2/LPAR6/RGS2/PROK2/PRKCQ/RGS19/HCRTR1/GPR17/GNG11/HBEGF/KRAS/XCL1/P2RY6/RGS1/XCL2/PRKCH/PLCB3/ITPR3/EDN1/FFAR1/GNA15/GNB1/RGS18/PLCB2/GNG5/F2RL1/EDNRB/PIK3CA/GNG10/ITPR2/FPR2/GNB2/PIK3R2/RGS3/FFAR3/GPR65/CREB1/LPAR1/FFAR2/DGKA/LPAR2/RPS6KA3/PTAFR/RPS6KA1/MAPK3/PRKCD/NTSR1/GRB2/XCR1/KISS1R	1	-1.83468	0.000212954	GNA15/PRKCA/MAPK1/RGS19/FFAR1/RGS16/GNAQ/PRKCQ/XCL1/RGS18/DGKA/GNB2/EDN1/PIK3CA/PROK2/RGS2/EDNRB/GNG5/GNG10/HBEGF/F2RL1/PIK3R2/LPAR6/LPAR2/FFAR3/XCL2/GNB1/FFAR2/RPS6KA1/PTAFR/ITPR2/GPR65/RGS3/MAPK3/RPS6KA3/CREB1/LPAR1/KISS1R/GRB2/FPR2/PRKCD/NTSR1/XCR1	1	-1.20744	0.186062	F2RL1/AVPR1A/RGS3/EDN1/LTB4R2/GNG11/GPR4/GNG5/CREB1/GNG2/CHRM5/PRKCE/GPR65/MAPK7/F2RL3/F2RL2/TBXA2R/DGKE/GPR68/RASGRP1/PIK3R3/EDNRB/LPAR5/RGS18/LPAR1/FFAR1/GNA15/GNB5/P2RY10/PRKCH/GRK5/GNG10/HCRTR1/ITPR1/KRAS/RGS1/PIK3CA/ITPR3/PRKCD/GNGT2/PIK3R2/FFAR3/NTSR1/CYSLTR2/FFAR2/PLCB3/XCR1/RPS6KA3/DGKQ/PLCB2/GPR17/PTAFR/GNB2/P2RY6/GRB2/RPS6KA1/MAPK3/LPAR2/DGKA/KISS1R	0
R-HSA-416482	Signal Transduction	Signaling by GPCR	G alpha (12/13) signalling events	-1.48626	0.0310396	VAV2/GNG2/GNGT2/PLEKHG5/GNG11/ARHGEF3/FGD2/ARHGEF10L/ARHGEF4/ARHGEF11/GNB1/VAV3/GNG5/RASGRF2/ARHGEF2/GNG10/TIAM1/ROCK1/RHOC/GNB2/SOS2/GNA13/FGD3/ABR/PLEKHG2/VAV1/ARHGEF1/AKAP13/TIAM2/ARHGEF40/PREX1	1	-1.43735	0.0642466	GNB2/ARHGEF2/ARHGEF4/GNG5/VAV3/TIAM2/ROCK1/GNG10/RHOC/GNA13/VAV1/FGD3/SOS2/GNB1/PLEKHG2/ARHGEF1/PREX1/AKAP13/ABR	0	-1.35621	0.140635	VAV2/FGD2/ARHGEF37/GNB5/PLEKHG5/ARHGEF11/GNG10/SOS2/ARHGEF3/AKAP13/GNGT2/ARHGEF2/RHOC/ROCK1/RASGRF2/PLEKHG2/GNA13/ARHGEF1/FGD3/GNB2/TIAM1/VAV1/TIAM2/PREX1/ARHGEF40	0
R-HSA-416572	Developmental Biology	Nervous system development	Sema4D induced cell migration and growth-cone collapse	-1.99767	0.00431371	MYH9/MYL12A/MYH10/ARHGEF11/RND1/MYL12B/ROCK1/RHOC/SEMA4D/MYH11/LIMK2/LIMK1	1	-1.85229	0.00972442	ERBB2/RHOA/RND1/ARHGEF11/MYH10/MYL12A/MYH9/ROCK1/MYL12B/SEMA4D/RHOC/MYH11/LIMK2/LIMK1	1	-1.83941	0.0194181	MYH10/ARHGEF11/RHOC/ROCK1/RND1/SEMA4D/MYH11/LIMK1/LIMK2	1
R-HSA-416700	Developmental Biology	Nervous system development	Other semaphorin interactions	-1.72465	0.03283	CD72/ITGB1/SEMA4A/SEMA4D/TYROBP/SEMA7A/PLXNC1/PTPRC	1	-2.11094	0.00200606	ITGB1/SEMA4D/SEMA4A/TYROBP/SEMA7A/PLXNC1/PTPRC	1	-2.01091	0.00812262	PLXNA4/CD72/SEMA7A/SEMA4D/TYROBP/PLXNC1/PTPRC	1
R-HSA-416993	Neuronal System	Transmission across Chemical Synapses	Trafficking of GluR2-containing AMPA receptors	-0.962828	0.645176	AP2A1/PRKCB/GRIP2	0	-0.908053	0.673552	AP2A1/AP2M1/PRKCA/PRKCB/GRIP2	0	-0.986482	0.641669	PRKCG/AP2A1/PRKCB/GRIP2	0
R-HSA-417957	Signal Transduction	Signaling by GPCR	P2Y receptors	0.73576	0.896637	P2RY2/LPAR4/P2RY1	0	-0.728431	0.896267	P2RY14/P2RY13/LPAR6	0	-0.692557	0.916916	P2RY14/P2RY10/GPR17/P2RY6	0
R-HSA-418038	Signal Transduction	Signaling by GPCR	Nucleotide-like (purinergic) receptors	-0.696769	0.9302	P2RY10/ADORA2B/P2RY13/LPAR6/GPR17/ADORA3/P2RY6/P2RY14/ADORA2A	0	-0.871347	0.787689	P2RY14/P2RY13/ADORA2A/LPAR6	0	-0.827272	0.853528	ADORA2A/P2RY14/P2RY10/ADORA3/GPR17/P2RY6	0
R-HSA-418217	Signal Transduction	Signaling by GPCR	G beta:gamma signalling through PLC beta	-1.11222	0.467559	GNG2/GNGT2/GNG11/PLCB3/GNB1/PLCB2/GNG5/GNG10/GNB2	0	-1.05906	0.495075	PLCB3/GNG2/PLCB2/GNG11/GNB2/GNG5/GNG10/GNB1	0	-0.932001	0.708002	GNG11/GNG5/GNG2/GNB5/GNG10/GNGT2/PLCB3/PLCB2/GNB2	0
R-HSA-418346	Hemostasis	Platelet homeostasis	Platelet homeostasis	-1.5408	0.0237054	GNG2/GNGT2/NOS3/P2RX4/KCNMB4/GNG11/P2RX1/PTGIR/PPP2CA/ATP2B1/KCNMA1/PTPN6/ITPR3/ATP2B4/GNB1/P2RX7/GNG5/MAPK14/ORAI1/FGR/PDE5A/PAFAH2/GNG10/ITPR2/IRAG1/PDE2A/GNB2/CALM3/PDE1B/ATP2A1/PPP2R5C/SLC8A1/PECAM1	1	-1.65604	0.0160494	ATP2B1/P2RX7/PPP2CA/ORAI2/ITPR3/GNG11/PPP2R5E/P2RX4/CALM2/ORAI1/PAFAH2/GNB2/PDE2A/P2RX1/FGR/GNG5/GNG10/PDE5A/MAPK14/PTPN6/ATP2A1/GNB1/ATP2B4/PDE1B/PPP2R5C/ITPR2/IRAG1/SLC8A1/CALM3/PECAM1	1	-1.28379	0.208269	GNB5/ATP2B1/GNG10/ITPR1/NOS3/ITPR3/ORAI1/GNGT2/KCNMB4/PPP2R5B/PECAM1/P2RX5/KCNMA1/PAFAH2/P2RX7/PDE9A/PDE1B/PDE2A/SLC8A1/GNB2/PTGIR/PPP2R5C/ATP2A1	0
R-HSA-418359	Hemostasis	Platelet homeostasis	Reduction of cytosolic Ca++ levels	-1.21183	0.342287	ATP2B1/ATP2B4/CALM3/ATP2A1/SLC8A1	0	-1.47443	0.161506	ATP2A3/ATP2B1/CALM2/ATP2A1/ATP2B4/SLC8A1/CALM3	0	-0.690386	0.917486	ATP2B1/SLC8A1/ATP2A1	0
R-HSA-418360	Hemostasis	Platelet homeostasis	Platelet calcium homeostasis	-1.60203	0.0722486	ITPR1/CALM2/P2RX5/P2RX4/P2RX1/ATP2B1/ITPR3/ATP2B4/P2RX7/ORAI1/ITPR2/CALM3/ATP2A1/SLC8A1	0	-1.79638	0.0153317	ATP2B1/P2RX7/ORAI2/ITPR3/P2RX4/CALM2/ORAI1/P2RX1/ATP2A1/ATP2B4/ITPR2/SLC8A1/CALM3	1	-1.2531	0.320208	ATP2B1/ITPR1/ITPR3/ORAI1/P2RX5/P2RX7/SLC8A1/ATP2A1	0
R-HSA-418457	Hemostasis	Platelet homeostasis	cGMP effects	-1.01636	0.569251	ITPR1/PDE9A/KCNMB4/KCNMA1/PDE5A/IRAG1/PDE2A/PDE1B	0	-1.11749	0.441993	PDE2A/PDE5A/PDE1B/IRAG1	0	-1.46342	0.19357	ITPR1/KCNMB4/KCNMA1/PDE9A/PDE1B/PDE2A	0
R-HSA-418555	Signal Transduction	Signaling by GPCR	G alpha (s) signalling events	-1.8677	0.000878513	GNAZ/CYSLTR2/PTGDR/ADRB1/GNG2/GNGT2/SRC/PDE3B/PRKAR2A/RAMP3/GNG11/GPER1/PTGIR/GPR83/HRH2/ITGB1/GIPR/GPBAR1/PRKAR1B/ADCY7/GRK3/AVPR2/PDE4A/ADCY3/GPR84/GNB1/PDE7A/GNG5/ADORA2A/GNG10/GNAI3/PRKAR1A/PDE2A/GNB2/GNAI2/PDE1B/ADM/ARRB2/ADM2/ITGA5/PRKACA/INSL3	1	-1.68293	0.00575161	GNAZ/HTR7/SHC1/GPER1/PDE3B/MC1R/POMC/GIPR/GNG2/PTGER4/ADORA2B/ADRB1/GNG11/SRC/GPR84/PRKAR2A/PRKAR1B/GPBAR1/GPR83/GPR27/PDE4A/GNB2/PDE2A/ADCY7/ADCY3/HRH2/GNG5/ITGB1/GNG10/GNAI3/PDE7A/ADORA2A/GRK3/ADM/GNB1/PDE1B/PRKAR1A/ADM2/ITGA5/GNAI2/PRKACA/ARRB2/INSL3	1	-1.57808	0.011022	PDE7A/ADCY7/CALCRL/GNAS/PRKAR2A/SRC/GNAI2/PRKAR1A/ADCY3/PDE4A/ADRB1/CRHR2/GNG11/FN1/GNG5/GNG2/GPBAR1/PRKAR1B/ADORA2A/GNAZ/VIPR1/GRK6/PDE3B/GPR15/RAMP1/GNB5/GNAI3/GPER1/GRK5/GNG10/GPR84/GIPR/GNGT2/PTGDR/CYSLTR2/PDE1B/PDE2A/ARRB2/GNB2/PTGIR/RAMP3/ADM/AVPR2/PRKACA/ADM2/INSL3/ITGA5	1
R-HSA-418592	Hemostasis	Platelet activation, signaling and aggregation	ADP signalling through P2Y purinoceptor 1	-0.845291	0.821964	GNG2/GNGT2/SRC/GNG11/GNA15/GNB1/GNG5/MAPK14/GNG10/GNB2	0	-1.03123	0.536103	GNG2/GNG11/SRC/GNA15/GNAQ/GNB2/GNG5/GNG10/MAPK14/GNB1	0	0.471839	0.996493	GNB4	0
R-HSA-418594	Signal Transduction	Signaling by GPCR	G alpha (i) signalling events	-1.71947	0.000171475	CXCL1/P2RY13/S1PR2/MAPK1/GNAZ/RGS16/LPAR5/GNG2/GNGT2/SRC/CAMK2D/CXCL8/CCR4/PNOC/GNAL/OXER1/RGS19/PRKAR2A/S1PR5/GPR17/GNG11/ADORA3/GPER1/AHCYL1/CCL4/PDE4B/PPP2CA/CAMKK2/RGS10/PPP3R1/CCL5/CCR3/CCR10/RGS1/CCR5/CXCR3/PRKAR1B/CCR7/PLCB3/ADCY7/GPR183/PDE4A/CCR2/ITPR3/ADCY3/GNA15/GNB1/PSAP/RGS18/PLCB2/GNG5/P2RY14/S1PR4/CAMK4/RGS14/TAS1R1/GPR37L1/GPR18/GNG10/GNAI3/ITPR2/CX3CR1/PRKAR1A/CXCR1/FPR2/CXCL16/R…	1	-1.76406	7.10404e-05	PLCB3/ADORA3/LPAR5/GNAZ/GNAL/CCL4/GPER1/PNOC/CXCL5/CNR2/PDE4B/POMC/CCL4L2/CAMK2D/CXCL2/CCR3/GNG2/CCR7/PLCB2/RGS1/OPRL1/OXER1/PPP2CA/S1PR3/CXCL8/ITPR3/PPP3R1/GNG11/SRC/S1PR5/CCR10/PRKAR2A/PPP3CA/PRKAR1B/CALM2/TAS1R1/GNA15/PRKCA/CCL5/GPR18/MAPK1/RGS19/PPP3CB/RGS16/CCR2/CAMK4/GPR183/GNAQ/RXFP4/AHCYL1/CXCR3/RGS18/PSAP/CAMKK2/CXCR4/PDE4A/GPR37L1/GNB2/P2RY14/RGS14/ADCY7/ADCY3/P2RY13/CAMKK1/GNG5/CXCR1/S…	1	-1.15688	0.251225	PRKAR1A/CXCL9/ADCY3/RGS9/S1PR5/TAS1R3/CXCL8/CXCR3/PDE4A/PTGDR2/GABBR1/RGS3/PTGER3/DRD4/GNG11/CCL5/CXCL5/GNG5/CREB1/S1PR4/CXCL10/GNG2/OXER1/TAS2R4/GPR183/RGS6/CAMK2D/CCR10/CCR2/PRKAR1B/PSAP/GNAZ/PPP3R1/CCR1/LPAR5/RGS18/LPAR1/FPR1/CNR1/C5AR1/PPP2CA/PNOC/CAMK2G/P2RY14/GNA15/GNAL/GNB5/PDE4B/GNAI3/GPER1/CXCL16/GNG10/ADORA3/ITPR1/CCL4/RGS1/RGS14/CCR3/PRKCG/ITPR3/CCR7/S1PR2/PRKCD/GPR37L1/GNGT2/NPBWR1/CX…	0
R-HSA-418597	Signal Transduction	Signaling by GPCR	G alpha (z) signalling events	-1.50686	0.0778771	GNAZ/RGS16/GNG2/GNGT2/PRKCQ/RGS19/GNG11/PRKCH/ADCY7/ADCY3/GNB1/GNG5/GNG10/GNAI3/PRKCB/GNB2/GNAI2/PRKCD	0	-1.55147	0.0631027	PRKCH/GNG11/PRKCA/RGS19/RGS16/PRKCQ/PRKCB/GNB2/ADCY7/ADCY3/GNG5/GNG10/GNAI3/GNB1/GNAI2/PRKCD	0	-1.04563	0.570981	ADRA2B/ADCY7/GNAS/RGS17/GNAI2/ADCY3/GNG11/GNG5/GNG2/PRKCE/GNAZ/GNB5/GNAI3/PRKCH/GNG10/PRKCG/PRKCD/GNGT2/PRKCB/GNB2	0
R-HSA-418885	Developmental Biology	Nervous system development	DCC mediated attractive signaling	-1.07235	0.499896	ABLIM1/PTK2/SRC/ABLIM3/FYN/CDC42/RAC1	0	-1.04853	0.512039	SRC/FYN/ABLIM3/CDC42/RAC1	0	-0.887362	0.730668	SRC/ABLIM1/NTN1/ABLIM3/CDC42/PTK2/FYN/RAC1	0
R-HSA-418990	Cell-Cell communication	Cell junction organization	Adherens junctions interactions	-1.18692	0.320226	NECTIN2/NECTIN4/CTNNB1/NECTIN3/MOV10/TNRC6C/AGO1/SP1/ACTB/AGO4/PRDM8/SNAI1/ZC3H12A/ADAM19/TNRC6B/ZEB2/AGO2	0	-1.1531	0.326355	AGO1/NECTIN4/ADAM19/NECTIN2/AGO4/TNRC6C/SNAI1/SP1/PRDM8/ACTB/ZEB2/TNRC6B/AGO2	0	-0.979549	0.651251	CTNNB1/ANG/TNRC6B/ANGPTL4/NECTIN3/MOV10/AFDN/AGO4/AGO1/SNAI1/ZEB2/AGO2/ADAM19/ZC3H12A	0
R-HSA-419037	Developmental Biology	Nervous system development	NCAM1 interactions	0.518104	0.997744	CACNB2/CACNB3/COL5A1/COL9A2/COL4A5/CACNA1C	0	0.931003	0.685717	CACNB3/CACNB2/COL5A1/COL9A2/CACNB4/COL4A5/CACNA1C	0	-1.37671	0.224743	AGRN/CACNA1D/COL6A3/COL4A2/ST8SIA4/COL4A4/GFRA2/CACNA1H/COL4A1/CACNB1/COL4A3/COL6A1/CACNA1I/COL6A2	0
R-HSA-419408	Signal Transduction	Signaling by GPCR	Lysosphingolipid and LPA receptors	-1.18831	0.392608	S1PR2/LPAR5/S1PR5/S1PR4/S1PR1/LPAR1/PLPPR2/LPAR2	0	-1.13339	0.454667	S1PR3/S1PR5/PLPPR2/S1PR4/S1PR1/LPAR2/LPAR1	0	-0.897947	0.709845	LPAR5/LPAR1/S1PR1/S1PR2/LPAR2/PLPPR2	0
R-HSA-420029	Cell-Cell communication	Cell junction organization	Tight junction interactions	0.945575	0.689185	CLDN12/CLDN18/CLDN10/PARD6B/PARD3	0	1.06912	0.513852	CLDN18/CLDN12/PARD6B/PARD3/CLDN10/CLDN20	0	0.961564	0.659701	CLDN12/CLDN10	0
R-HSA-420092	Signal Transduction	Signaling by GPCR	Glucagon-type ligand receptors	-1.18173	0.397075	GNG2/GNGT2/GNG11/GIPR/GNB1/GNG5/GNG10/GNB2	0	-1.14953	0.387501	GIPR/GNG2/GNG11/GNB2/GNG5/GNG10/GNB1	0	-1.0575	0.532005	GNG11/GNG5/GNG2/VIPR1/GNB5/GNG10/GIPR/GNGT2/GNB2	0
R-HSA-421270	Cell-Cell communication	Cell junction organization	Cell-cell junction organization	-0.768911	0.954999	NECTIN2/CLDN5/PALS1/NECTIN4/CTNNB1/NECTIN3/PARD6G/MOV10/TNRC6C/AGO1/SP1/ACTB/AGO4/PRDM8/SNAI1/ZC3H12A/ADAM19/TNRC6B/ZEB2/AGO2	0	-0.718799	0.981627	AGO1/NECTIN4/PARD6G/CLDN23/ADAM19/NECTIN2/AGO4/TNRC6C/SNAI1/SP1/PRDM8/ACTB/ZEB2/TNRC6B/AGO2	0	-0.867708	0.802775	CADM1/PRDM8/CLDN5/CLDN7/CTNNB1/ANG/TNRC6B/CLDN9/ANGPTL4/NECTIN3/MOV10/AFDN/AGO4/AGO1/SNAI1/PALS1/PARD6A/ZEB2/AGO2/ADAM19/ZC3H12A	0
R-HSA-422085	Metabolism of proteins	Peptide hormone metabolism	Synthesis, secretion, and deacylation of Ghrelin	0.951231	0.689185	SEC11A/SEC11C/UCN/SPCS3/SPCS1	0	-0.466245	1	MBOAT4/GHRL/SPCS2/KLF4/PLA2G7	0	1.26751	0.345583	SPCS3/SEC11A/SEC11C/SPCS1	0
R-HSA-422356	Metabolism	Integration of energy metabolism	Regulation of insulin secretion	-1.66492	0.0190939	GNG2/GNGT2/CACNA2D2/STX1A/CD36/PRKAR2A/GNG11/AHCYL1/KCNG2/PRKAR1B/PLCB3/CACNA1A/ITPR3/FFAR1/GNA15/GNB1/PLCB2/GNG5/ACSL3/GNG10/ITPR2/PRKAR1A/GNB2/GNAI2/SLC2A1/MARCKS/RAP1A/IQGAP1/ACSL4/VAMP2/KCNB1/PRKACA/CACNA1E	1	-1.64608	0.015078	GNG2/PLCB2/CD36/KCNG2/ITPR3/GNG11/CACNA1A/PRKAR2A/PRKAR1B/STX1A/GNA15/PRKCA/FFAR1/GNAQ/ACSL3/AHCYL1/MARCKS/GNB2/GNG5/GNG10/KCNB1/VAMP2/GNB1/SLC2A1/RAP1A/PRKAR1A/ITPR2/ACSL4/GNAI2/IQGAP1/PRKACA/CACNA1E	1	-1.39682	0.0888483	CD36/AKAP5/PRKAR1B/CACNA2D2/KCNG2/SLC2A1/FFAR1/GNA15/IQGAP1/GNB5/GNG10/ITPR1/CACNA1A/ITPR3/GNGT2/ACSL3/ACSL4/PLCB3/RAP1A/PLCB2/GNB2/CACNA1E/MARCKS/PRKACA/VAMP2/KCNB1	0
R-HSA-422475	Developmental Biology	Nervous system development	Axon guidance	1.0374	0.541544	KIF4A/CD24/PSMD14/SEM1/MAGOHB/ITGA9/PSMC3/RPS24/CLTCL1/RPLP0/TUBA1B/RPL15/RPLP1/PSMB2/RPS8/RPS20/RPL7A/DLG1/RPL7/RPSA/RPL22/MAPK12/RPL5/PSMC2/RPL31/PRKACB/RPL35/RPS17/RPS12/RPS5/RPL27/RPL10A/HSP90AB1/RPL22L1/RPS15/RPS19/SCN8A/RPS13/SEMA6A/RPL39/UPF3B/NCBP1/RPL26/RPS3A/PSMD3/RPS23/RPL4/RPL6/RPS14/RPL19/RPS4X/RPL36/RPS2/PSMC5/RPS21/RPL23/RPLP2/RPL37A/CACNB2/RPL14/RPL29/ROBO3/RPS6/RPL3L/RET/RPL8/MMP…	0	1.15919	0.240349	KIF4A/CD24/CLTCL1/PSMD14/ITGA9/SEM1/RPS24/RPL15/RPLP0/RPL22/RPL39/RPLP1/RPS8/MMP2/RPS20/RPL7/RPL5/PSMB2/RPL31/RPL7A/MAPK12/RPL27/PSMC3/RPL22L1/RPS12/RPS13/SEMA6A/HSP90AB1/RPS19/RPL3L/CACNB3/RPSA/RPL26/RPS6KA2/RPS14/SCN5A/RPL19/RPL35/RPL10A/RPL29/RPS15A/RPS15/ROBO3/NCBP1/RPS21/CACNB2/RPS5/MAGOHB/RPL23/DNM1/COL5A1/RPS23/RPLP2/COL9A2/RPS18/RPS3A/RPL4/RPL3/RPS17/RPL6/SPTBN2/RPL36/UPF3B/RPS7/SCN8A/RPL…	0	0.792668	0.970819	TUBA1B/KIF4A/MAGOHB/PSMB7/PSMC2/PSMC3/PRKACB/PSMC5/DLG1/PTPN11/PSMD10/TUBA1C/SEM1/FGFR1/SPTAN1/RPLP0/PSMD14/CSNK2A1/ITGA9/RPS24/DPYSL2/RPS17/PSMD3/SCN8A/RPL15/CSNK2A2/UBB/RPSA/PSMB2/RPLP1/UPF3A/ABL1/DOK1/UPF3B/RPS5/CD24/GSPT2/RPL35/RPL7A/RPS4X/HSPA8/NRAS/MAPK12/CLTA/RPL26L1/RPS27L/RPS8/RPL10A/ARHGAP35/RPS20/RPS15/RPS6/SPTBN1/RDX/RPS2/PAK4/RPL7/RPL6/HSP90AA1/AP2A2/RPL14/DOCK1/PSMD1/ITGAV/CDK5/RPS3…	0
R-HSA-425366	Transport of small molecules	SLC-mediated transmembrane transport	Transport of bile salts and organic acids, metal ions and amine compounds	0.777505	0.909387	SLC22A16/SLC44A1/SLC16A8/SLC39A3/SLC47A1/SLC14A2/RHAG/SLC30A5/SLC2A13/EMB/CP/SLC40A1/SLC6A9/SLC22A15/SLC39A14/SLC39A8/SLC16A1	0	-0.866516	0.817904	SLC16A3/SLC30A1/SLC44A2/SLC11A1/SLC39A6/SLC6A6	0	0.769836	0.911839	SLC22A16/SLC44A1/SLC47A1/EMB/RUNX1/SLC40A1/SLC39A8/SLC39A3/SLC2A13/SLC14A2/SLC16A8/SLC22A15/SLC39A14	0
R-HSA-425381	Transport of small molecules	SLC-mediated transmembrane transport	Bicarbonate transporters	-1.11513	0.451985	SLC4A10/SLC4A5/SLC4A9	0	-1.2028	0.37417	SLC4A8/SLC4A7/SLC4A5/SLC4A9/SLC4A10	0	-0.661682	0.939197	SLC4A3/SLC4A8/SLC4A9/SLC4A5	0
R-HSA-425393	Transport of small molecules	SLC-mediated transmembrane transport	Transport of inorganic cations/anions and amino acids/oligopeptides	-0.958842	0.728615	SLC9A9/SLC20A1/SLC4A10/SLC7A6/SLC15A4/SLC4A5/SLC4A9/CALM3/SLC9A8/SLC8A1/SLC26A11/SLC15A3/SLC9A1/SLC43A2/SLC12A6/SLC6A6	0	-1.11587	0.370815	SLC1A2/SLC9A4/SLC9A8/SLC15A3/SLC1A3/SLC20A1/SLC4A9/SLC8A1/SLC4A10/SLC9A1/SLC26A11/SLC43A2/SLC12A6/CALM3/SLC6A6	0	-1.14603	0.373301	SLC7A7/SLC7A11/SLC9A5/SLC8A1/SLC9A9/SLC15A4/SLC26A11/SLC4A5/SLC12A4/SLC7A6/SLC9A8/SLC9A1/SLC43A2/SLC12A6/SLC6A6/SLC15A3	0
R-HSA-425397	Transport of small molecules	SLC-mediated transmembrane transport	Transport of vitamins, nucleosides, and related molecules	1.48181	0.103226	ARL2/SLC35D1/SLC29A1/SLC28A3/SLC35A3/SLC25A5/SLC35D2/SLC35B4/SLC16A2/SLC27A6/SLC25A6/SLC35A1/SLC5A6/SLC33A1	0	1.50975	0.0812653	SLC35D1/ARL2/SLC35D2/SLC29A1/SLC28A3/SLC27A6/SLC25A5/SLC16A2/SLC33A1/SLC35A3/SLC25A6/SLC35B4/SLC5A6	0	1.35341	0.209538	ARL2/SLC35D1/SLC29A1/SLC35A3/SLC35B4/SLC35A1/SLC25A5/SLC28A3/SLCO4C1	0
R-HSA-425407	Transport of small molecules	SLC-mediated transmembrane transport	SLC-mediated transmembrane transport	1.03286	0.551977	SLC22A16/SLC43A1/SLC12A2/SLC2A10/ARL2/SLC38A5/SLC1A4/SLC44A1/SLC35D1/SLC25A10/SLC29A1/SLC16A8/SLC1A5/SLC34A1/SLC28A3/SLC39A3/SLC35A3/SLC25A5/SLC24A1/SLC35D2/SLC47A1/SLC36A4/SLC15A2/SLC26A2/SLC26A6/SLC5A10/SLC7A8/SLC2A11/SLC7A1/SLC35B4/SLC14A2/SLC16A2/RHAG/SLC30A5/SLC26A1/SLC27A6/SLC2A13/SLC25A6/CALM1/SLC24A3/SLC34A3/SLC25A26/SRI/SLC25A22/SLC4A1/SLC35A1/EMB/SLC5A6/CP/SLC33A1/SLC40A1/SLC45A3/SLC6A9…	0	1.20608	0.236531	SLC43A1/SLC22A16/SLC38A5/SLC16A8/SLC2A10/SLC25A10/SLC12A2/SLC34A1/SLC1A4/SLC44A1/SLC35D1/SLC5A10/ARL2/SLC35D2/SLC29A1/SLC26A6/SLC28A3/RHAG/SLC27A6/SLC1A5/SLC39A3/SLC36A4/SLC30A5/SLC25A5/SLC24A3/SLC45A3/SLC2A11/SLC34A3/SLC26A1/SLC16A2/SLC33A1/SLC24A1/SLC35A3/SLC15A2/SLC4A1/SLC7A8/SLC14A2/SLC7A1/SLC8A3/SLC26A2/SLC25A6/SLC6A9/SLC25A22/SLC47A1/SLC50A1/CP/SLC25A26/MFSD4B/SLC35B4/SLC5A6/SRI/SLC2A13/SLC…	0	0.969205	0.705697	ARL2/SLC22A16/SLC35D1/SLC2A10/SLC12A2/SLC1A4/SLC44A1/SLC43A1/SLC1A5/SLC38A5/SLC29A1/SLC25A10/CALM1/SLC47A1/SLC35A3/SLC24A1/SLC26A2/EMB/SLC35B4/RUNX1/SLC40A1/SLC15A2/SLC35A1/SLC7A8/SLC34A1/SLC39A8/SLC25A5/SLC39A3/SLC7A1/SLC2A8/SLC38A2/SLC4A4/SLC28A3/SLCO4C1/SLC20A2/SLC2A13/SLC14A2	0
R-HSA-425410	Transport of small molecules	SLC-mediated transmembrane transport	Metal ion SLC transporters	-0.729411	0.917275	SLC41A2/SLC41A1/SLC11A2/SLC39A7/SLC30A1/SLC39A6/SLC11A1	0	-1.00254	0.589116	SLC39A7/SLC30A1/SLC11A1/SLC39A6	0	-0.53855	0.996493	SLC39A6/SLC30A1/SLC11A2/SLC41A1/SLC41A2/SLC39A1/HEPH/SLC11A1	0
R-HSA-425561	Transport of small molecules	SLC-mediated transmembrane transport	Sodium/Calcium exchangers	-0.80146	0.849598	CALM3/SLC8A1	0	-0.943064	0.633521	SLC24A4/CALM2/SLC8A1/CALM3	0	0.981518	0.64172	CALM1/SLC24A1	0
R-HSA-427359	Gene expression (Transcription)	Epigenetic regulation of gene expression	SIRT1 negatively regulates rRNA expression	0.70031	0.967281	H2AX/H2AZ2/SUV39H1	0	-0.774223	0.925877	H2BC26/H2BC7/H3C6/H3-3B/H2BC21/H4C9/SIRT1/H2BC5/H2BC6/H3C10/H2AC6/H2BC12/H2BC11/H2BC4/H3-3A	0	0.918335	0.725609	H2AX/H2AZ2/SUV39H1	0
R-HSA-427389	Gene expression (Transcription)	Epigenetic regulation of gene expression	ERCC6 (CSB) and EHMT2 (G9a) positively regulate rRNA expression	0.775605	0.922566	H2AX/H2AZ2/RBBP7/MBD3/HDAC2/RBBP4/MTA2/MTA1	0	-0.841204	0.8679	CHD4/TTF1/H2BC26/CBX3/H2BC7/H3C6/H3-3B/H2BC21/H4C9/H2BC5/HDAC1/H2BC6/H3C10/H2AC6/H2BC12/H2BC11/H2BC4/GATAD2A/GATAD2B/H3-3A	0	1.07151	0.509893	H2AX/H2AZ2/RBBP7/MTA2/RBBP4/MBD3/HDAC1/HDAC2/ERCC6/MTA1/EHMT2/TTF1/H2BC9/H3C3/H3C8/H3-3B	0
R-HSA-427413	Gene expression (Transcription)	Epigenetic regulation of gene expression	NoRC negatively regulates rRNA expression	0.777872	0.93326	DNMT1/DNMT3B/H2AX/H2AZ2/MNAT1/ERCC2/HDAC2/GTF2H3/POLR2K	0	-0.744919	0.979553	SAP18/H2BC26/H2BC7/H3C6/H3-3B/H2BC21/POLR2F/GTF2H1/H4C9/H2BC5/HDAC1/BAZ2A/H2BC6/SIN3A/CDK7/SAP130/SAP30L/H3C10/H2AC6/H2BC12/H2BC11/SUDS3/SAP30BP/MBD2/ARID4B/POLR2E/H2BC4/SIN3B/H3-3A	0	1.05682	0.520717	DNMT1/H2AX/H2AZ2/MNAT1/GTF2H3/ERCC2/POLR2K/DNMT3B/HDAC1/HDAC2/POLR1D/UBTF/SAP30/TTF1/TAF1B/H2BC9/POLR1A/POLR1B/POLR2L/H3C3/POLR2H/H3C8/H3-3B	0
R-HSA-428157	Metabolism	Metabolism of lipids	Sphingolipid metabolism	-0.969076	0.709525	CTSA/ARSA/ACER3/PSAP/CERT1/CERS5/SPHK1/GBA2/SPTSSA/CERS4/GM2A/GLTP/CERK/VAPA/SGPP2/PRKD2/SAMD8/NEU1/CSNK1G2/ASAH1/ARSG	0	-1.2751	0.183227	ARSA/PRKD2/CERS2/GLB1/PSAP/CERK/GALC/CERT1/HEXB/SAMD8/CERS5/VAPA/SGPP2/GM2A/GLTP/SPTLC1/ACER3/CTSA/SPTSSA/NEU1/ASAH1/ARSG/CSNK1G2	0	1.00784	0.625785	CERS6/SUMF2/ALDH3A2/M6PR/SPNS2/ALDH3B1/SMPD4/ARSB/ESYT2/NEU3/KDSR/HEXA/ARSK/GLB1/ESYT1/PPM1L/ARSD/GBA1/UGCG	0
R-HSA-428540	Developmental Biology	Nervous system development	Activation of RAC1	-1.3475	0.274407	SOS1/NCK1/PAK1/ROBO1/NCK2/PAK2/SOS2/RAC1	0	-1.45655	0.19717	NCK2/SOS2/PAK2/RAC1	0	-1.12648	0.437176	SOS2/RAC1/ROBO1	0
R-HSA-428930	Hemostasis	Platelet activation, signaling and aggregation	Thromboxane signalling through TP receptor	-1.00259	0.627607	GNG2/GNGT2/GNG11/GNA15/GNB1/GNG5/GNG10/GNB2/GNA13	0	-1.17709	0.361094	GNG2/GNG11/GNA15/GNAQ/GNB2/GNG5/GNG10/GNA13/GNB1	0	-1.02261	0.563761	GNG11/GNG5/GNG2/TBXA2R/GNA15/GNB5/GNG10/GNGT2/GNA13/GNB2	0
R-HSA-429914	Metabolism of RNA	Deadenylation-dependent mRNA decay	Deadenylation-dependent mRNA decay	1.49661	0.0576428	LSM4/EXOSC9/EXOSC8/SKIC8/LSM5/LSM7/EXOSC7/SKIC3/PAIP1/LSM3/PAN2/LSM2/EIF4B/EXOSC6/EXOSC2/EXOSC5/EXOSC1/HBS1L/CNOT9/DCPS/LSM6/EXOSC3	0	1.31217	0.181754	EXOSC9/LSM4/LSM5/EXOSC8/SKIC8/LSM7/EXOSC7/PAN2/EIF4B/LSM3/PAIP1/SKIC3/HBS1L/EXOSC2/EXOSC3/LSM2/EXOSC1/EXOSC5/CNOT9/NT5C3B/TUT4/EXOSC6	0	1.69362	0.0136208	SKIC8/EXOSC8/LSM4/EXOSC9/LSM5/DCPS/EXOSC6/SKIC3/LSM2/EXOSC5/PAIP1/EXOSC7/EXOSC2/LSM7/LSM6/LSM3/EXOSC1/DIS3/CNOT9/EIF4B/DCP1B	1
R-HSA-429947	Metabolism of RNA	Deadenylation-dependent mRNA decay	Deadenylation of mRNA	0.473332	0.997744	PAIP1/PAN2/EIF4B	0	-1.03294	0.54075	PARN/CNOT7/CNOT8/EIF4G1/EIF4E/EIF4A3/EIF4A1/CNOT4/CNOT1/CNOT3/PAN3/TUT7	0	0.526911	0.996493	PAIP1/CNOT9/EIF4B/CNOT7/PAN2/EIF4G1/PABPC1	0
R-HSA-429958	Metabolism of RNA	Deadenylation-dependent mRNA decay	mRNA decay by 3' to 5' exoribonuclease	1.69051	0.0247186	EXOSC9/EXOSC8/SKIC8/EXOSC7/SKIC3/EXOSC6/EXOSC2/EXOSC5/EXOSC1/HBS1L/DCPS/EXOSC3	1	1.77929	0.0178139	EXOSC9/EXOSC8/SKIC8/EXOSC7/SKIC3/HBS1L/EXOSC2/EXOSC3/EXOSC1/EXOSC5/NT5C3B/EXOSC6	1	1.8554	0.00523513	SKIC8/EXOSC8/EXOSC9/DCPS/EXOSC6/SKIC3/EXOSC5/EXOSC7/EXOSC2/EXOSC1/DIS3	1
R-HSA-430039	Metabolism of RNA	Deadenylation-dependent mRNA decay	mRNA decay by 5' to 3' exoribonuclease	1.46834	0.151588	LSM4/LSM5/LSM7/LSM3/LSM2	0	1.29241	0.285376	LSM4/LSM5/LSM7/LSM3	0	1.54438	0.116627	LSM4/LSM5/LSM2/LSM7/LSM6/LSM3	0
R-HSA-430116	Hemostasis	Platelet activation, signaling and aggregation	GP1b-IX-V activation signalling	-0.791192	0.862035	PIK3R1/GP9/GP1BA/GP5/SRC/YWHAZ/RAF1	0	-0.641512	0.952883	GP9/GP1BA/GP5/PIK3R1/SRC/YWHAZ/RAF1	0	-0.771786	0.853528	GP1BA/GP9/GP5/SRC/YWHAZ/COL1A1/RAF1	0
R-HSA-432040	Transport of small molecules	Aquaporin-mediated transport	Vasopressin regulates renal water homeostasis via Aquaporins	-1.36994	0.172141	GNG2/GNGT2/PRKAR2A/GNG11/AQP3/PRKAR1B/ADCY7/AVPR2/ADCY3/GNB1/GNG5/RAB11A/GNG10/PRKAR1A/GNB2/PRKACA	0	-1.38266	0.179708	AQP3/GNG11/PRKAR2A/PRKAR1B/GNB2/ADCY7/ADCY3/GNG5/GNG10/RAB11A/GNB1/PRKAR1A/PRKACA	0	-0.855232	0.796501	ADCY7/GNAS/PRKAR2A/RAB11A/PRKAR1A/ADCY3/GNG11/GNG5/GNG2/PRKAR1B/AQP3/GNB5/GNG10/GNGT2/GNB2/AVPR2/PRKACA	0
R-HSA-432142	Hemostasis	Platelet homeostasis	Platelet sensitization by LDL	-0.867006	0.787171	PPP2CA/PTPN6/MAPK14/FGR/PPP2R5C/PECAM1	0	-1.19881	0.344056	FGR/MAPK14/PTPN6/PPP2R5C/PECAM1	0	0.787904	0.861088	PTPN11/LRP8/PLA2G4A/PPP2R1B/PPP2R1A	0
R-HSA-432720	Vesicle-mediated transport	Membrane Trafficking	Lysosome Vesicle Biogenesis	-1.02858	0.54443	CTSZ/CLTB/ARF1/GNS/CHMP2A/AP1M2/HGS/DNM2/DNASE2/VAMP2	0	-1.41745	0.179157	CLTB/ARF1/HGS/CHMP2A/VAMP2/AP1M2/DNASE2/GNS/DNM2	0	0.798033	0.865001	VAMP8/M6PR/APP/HSPA8/CLTA/AP1M1/VAMP7/AP1B1/AP1S1/TXNDC5/AP4B1/DNAJC6/AP1S3	0
R-HSA-432722	Vesicle-mediated transport	Membrane Trafficking	Golgi Associated Vesicle Biogenesis	-1.04673	0.525087	CLTC/PIK3C2A/AP1G1/BLOC1S3/AP3B1/IGF2R/NAPA/GOLGB1/ARF1/DTNBP1/BLOC1S6/GAK/CPD/AP1M2/DNM2/FTL/FTH1/RAB5C/VAMP2/PICALM	0	-1.29781	0.200412	BLOC1S4/IGF2R/NAPA/FTL/ARF1/BLOC1S3/CPD/VAMP2/AP3B1/FTH1/AP1M2/GAK/BLOC1S6/DTNBP1/DNM2/RAB5C/PICALM	0	0.802747	0.890238	VAMP8/OCRL/SNX5/AP3S1/SORT1/HSPA8/TPD52/CLTA/CLINT1/AP1M1/VAMP7/TBC1D8B/AP1B1/AP1S1/TXNDC5/AP4B1/DNAJC6/BLOC1S4/TPD52L1/AP1S3	0
R-HSA-435354	Transport of small molecules	SLC-mediated transmembrane transport	Zinc transporters	-0.603191	0.985493	SLC30A1/SLC39A6	0	-0.907563	0.691968	SLC39A7/SLC30A1/SLC39A6	0	0.848563	0.791136	SLC39A8/SLC39A3/SLC39A14	0
R-HSA-437239	Developmental Biology	Nervous system development	Recycling pathway of L1	-0.867499	0.844738	AP2A1/MSN/TUBB1/ACTB/TUBA1A/L1CAM/DNM2/RPS6KA3/RPS6KA1/NUMB	0	-1.05561	0.484808	AP2M1/SRC/L1CAM/MAPK1/TUBB1/TUBA1A/MSN/ACTB/RPS6KA1/RPS6KA3/DNM2/NUMB	0	0.898541	0.765676	TUBA1B/KIF4A/TUBA1C/DPYSL2/CLTA/RDX/AP2A2/ACTG1	0
R-HSA-438064	Neuronal System	Transmission across Chemical Synapses	Post NMDA receptor activation events	-1.36819	0.151588	SRC/CAMK2D/MAPT/PRKAR2A/PRKAG2/PDPK1/KRAS/CAMKK2/NRGN/PRKAR1B/TUBB1/RASGRF2/CAMK4/NEFL/TUBA1A/PRKAR1A/NRG1/CREB1/CAMK2G/CAMKK1/CALM3/RPS6KA3/RPS6KA1/RAC1/MAPK3/PRKACA	0	-1.7259	0.00940989	NEFL/PRKAR2A/PRKAR1B/CALM2/PDPK1/MAPK1/CAMK4/RASGRF2/PRKAG1/TUBB1/CAMKK2/CAMKK1/TUBA1A/NRG1/CAMK2G/PRKAR1A/RPS6KA1/MAPK3/RPS6KA3/CREB1/RAC1/PRKACA/CALM3	1	0.729863	0.952134	TUBA1B/PRKACB/DLG1/CALM1/TUBA1C/KPNA2/PRKAA1/PRKAB2/NRAS	0
R-HSA-438066	Neuronal System	Transmission across Chemical Synapses	Unblocking of NMDA receptors, glutamate binding and activation	-0.865916	0.769998	GRIN2D/GRIN2C/DLG3/CALM2/CAMK2D/NEFL/CAMK2G/CALM3	0	-1.08036	0.475485	CAMK2D/NEFL/CALM2/CAMK2G/CALM3	0	0.893916	0.736515	DLG1/CALM1	0
R-HSA-4419969	Cell Cycle	Cell Cycle, Mitotic	Depolymerization of the Nuclear Lamina	1.35232	0.219903	CDK1/CCNB1/TMPO	0	1.05734	0.534435	CDK1/CCNB1/TMPO	0	1.16779	0.421665	TMPO/CDK1/CCNB1	0
R-HSA-4420097	Signal Transduction	Signaling by Receptor Tyrosine Kinases	VEGFA-VEGFR2 Pathway	-1.67917	0.00330785	ITPR1/PTK2/RHOA/CALM2/MAPKAPK2/NCF1/CYBA/VAV2/SRC/NOS3/CTNNB1/NCK2/SH2D2A/AHCYL1/PDPK1/KRAS/PRKCZ/NCF4/PLCG1/ITPR3/AKT2/VAV3/NCKAP1L/ABI1/SPHK1/PTK2B/MAPK14/ACTB/FYN/PIK3CA/BAIAP2/VEGFA/PRKCB/ITPR2/PAK2/CDC42/ROCK1/PIK3R2/MAPK13/CALM3/VAV1/RICTOR/RAC1/CRK/NCF2/PRKCD/PRKACA/PXN	1	-1.98362	0.000134868	ITPR3/SH2D2A/SPHK1/SRC/CYBA/FYN/PRKCZ/CALM2/PRKCA/PDPK1/PIK3CB/ABI1/NCF4/NCK2/AHCYL1/PRKCB/PIK3CA/VAV3/MAPK13/VEGFA/ROCK1/NCKAP1L/MAPK14/PIK3R2/VAV1/AKT2/CDC42/RICTOR/PTK2B/CRK/ACTB/NCF2/ITPR2/PAK2/RAC1/PRKACA/PXN/CALM3/PRKCD	1	-1.14653	0.344001	CTNNB1/PRKCZ/CDC42/VAV2/MAPKAPK2/SHB/VEGFA/PTK2/ABI1/ITPR1/KRAS/NOS3/PIK3CA/ITPR3/PRKCD/NCF1/PIK3R2/AXL/PLCG1/ROCK1/FYN/PRKCB/SPHK1/RAC1/RICTOR/VAV1/MAPK13/PXN/NCF2/CRK/PRKACA/BAIAP2	0
R-HSA-4420332	Disease	Diseases of metabolism	Defective B3GALT6 causes EDSP2 and SEMDJL1	0.453186	0.997744	HSPG2/GPC5/GPC2/B3GALT6/GPC1/AGRN/SDC4/SDC3/GPC4/VCAN/SDC2	0	0.678604	0.923333	HSPG2/GPC5	0	-0.786811	0.846902	GPC2/GPC1/AGRN/SDC4/VCAN/SDC3/SDC2/GPC4	0
R-HSA-442720	Neuronal System	Transmission across Chemical Synapses	CREB1 phosphorylation through the activation of Adenylate Cyclase	-1.25639	0.304006	CALM2/PRKAR2A/PRKAR1B/PRKAR1A/CREB1/CALM3/PRKACA	0	-1.80553	0.0227622	PRKAR2A/PRKAR1B/CALM2/PRKAR1A/CREB1/PRKACA/CALM3	1	1.03951	0.566929	PRKACB/CALM1	0
R-HSA-442742	Neuronal System	Transmission across Chemical Synapses	CREB1 phosphorylation through NMDA receptor-mediated activation of RAS signaling	-1.33144	0.210997	RASGRF2/NEFL/CREB1/CAMK2G/CALM3/RPS6KA3/RPS6KA1/MAPK3	0	-1.578	0.0829951	NEFL/CALM2/PDPK1/MAPK1/RASGRF2/CAMK2G/RPS6KA1/MAPK3/RPS6KA3/CREB1/CALM3	0	-0.976215	0.630306	GRIN2D/CAMK2D/CAMK2G/DLG3/KRAS/RASGRF2/RPS6KA3/NEFL/RPS6KA1/MAPK3	0
R-HSA-442755	Neuronal System	Transmission across Chemical Synapses	Activation of NMDA receptors and postsynaptic events	-1.37601	0.100283	SRC/CAMK2D/MAPT/PRKAR2A/PRKAG2/PDPK1/KRAS/CAMKK2/NRGN/PRKAR1B/TUBB1/RASGRF2/CAMK4/NEFL/TUBA1A/PPM1F/PRKAR1A/KIF17/NRG1/CREB1/CAMK2G/CAMKK1/CALM3/RPS6KA3/GRIN3B/RPS6KA1/RAC1/MAPK3/PRKACA	0	-1.70588	0.00645296	PPM1F/NEFL/PRKAR2A/PRKAR1B/CALM2/PDPK1/MAPK1/CAMK4/RASGRF2/PRKAG1/TUBB1/CAMKK2/KIF17/CAMKK1/TUBA1A/NRG1/GRIN3B/CAMK2G/PRKAR1A/RPS6KA1/MAPK3/RPS6KA3/CREB1/RAC1/PRKACA/CALM3	1	-0.997142	0.590722	GRIN2D/CAMK2D/LIN7A/PRKAR1B/TUBB1/CASK/CAMK2G/DLG3/TUBA1A/NRG1/KRAS/PRKAG2/KIF17/RASGRF2/CAMK4/NRGN/MAPT/RPS6KA3/RAC1/NEFL/PPM1F/RPS6KA1/GRIN3B/MAPK3/CAMKK1/PRKACA	0
R-HSA-442982	Neuronal System	Transmission across Chemical Synapses	Ras activation upon Ca2+ influx through NMDA receptor	-0.813095	0.844738	DLG3/CALM2/CAMK2D/KRAS/RASGRF2/NEFL/CAMK2G/CALM3	0	-1.05832	0.513899	KRAS/CAMK2D/NEFL/CALM2/RASGRF2/CAMK2G/CALM3	0	0.649543	0.952134	DLG1/CALM1	0
R-HSA-445095	Developmental Biology	Nervous system development	Interaction between L1 and Ankyrins	-0.613134	0.985493	ACTB/SPTBN4/L1CAM/SCN1B	0	0.631565	0.974951	SCN5A/SPTBN2/SCN8A/SPTA1	0	-0.747208	0.926813	SPTBN5/SCN4B/SPTBN4/NRCAM/L1CAM/SCN1B	0
R-HSA-445144	Developmental Biology	Nervous system development	Signal transduction by L1	-1.09439	0.47475	L1CAM/RAC1/MAPK3/ITGA5	0	-1.20356	0.309019	L1CAM/MAPK1/ITGB1/ITGA5/MAPK3/RAC1	0	-0.999109	0.605314	RAC1/L1CAM/MAPK3/ITGA5	0
R-HSA-445355	Muscle contraction	Smooth Muscle Contraction	Smooth Muscle Contraction	-1.13154	0.388788	MYL12A/TRIM72/CACNA1I/ANXA2/MYL12B/TPM3/DYSF/PDE5A/TLN1/PAK2/CALM3/TPM4/MYH11/PXN	0	-1.43685	0.0978468	TPM3/MYL12B/PDE5A/MYH11/TLN1/DYSF/PAK2/TPM4/PXN/CALM3	0	-0.751725	0.939864	CALD1/PDE5A/TLN1/TPM1/MYLK/MYL9/MYL5/ANXA2/CACNA1H/SORBS1/TPM2/TPM4/CACNA1I/TRIM72/PXN/MYH11	0
R-HSA-445717	Transport of small molecules	Aquaporin-mediated transport	Aquaporin-mediated transport	-1.44136	0.141934	AQP10/GNG2/GNGT2/PRKAR2A/GNG11/AQP3/PRKAR1B/ADCY7/AVPR2/ADCY3/GNB1/GNG5/RAB11A/GNG10/PRKAR1A/GNB2/PRKACA/AQP9	0	-1.48974	0.106729	AQP3/AQP10/GNG11/PRKAR2A/PRKAR1B/GNB2/ADCY7/ADCY3/GNG5/GNG10/RAB11A/GNB1/PRKAR1A/PRKACA/AQP9	0	-1.00645	0.585268	AQP10/ADCY7/GNAS/PRKAR2A/RAB11A/PRKAR1A/ADCY3/GNG11/GNG5/GNG2/PRKAR1B/AQP3/GNB5/GNG10/GNGT2/GNB2/AVPR2/PRKACA/AQP9	0
R-HSA-445989	Immune System	Innate Immune System	TAK1-dependent IKK and NF-kappa-B activation	-1.45899	0.111219	IRAK2/IKBKG/CASP8/TRAF6/CHUK/NFKB1/UBC/NOD2/ALPK1/AGER/TAB3/RELA/TAB2/NFKBIB/N4BP1/NFKB2/NFKBIA	0	-1.17215	0.339478	MAP3K7/IKBKG/CHUK/RELA/IKBKB/NFKB1/TRAF6/NFKB2/NFKBIB/NFKBIA/TAB2/ALPK1/TAB3/AGER/N4BP1	0	-1.3529	0.148935	AGER/ALPK1/TAB3/UBE2V1/CHUK/NFKB1/CASP8/IRAK2/UBC/TAB2/N4BP1/RELA/NOD2/NFKBIB/NFKB2/NFKBIA	0
R-HSA-446193	Metabolism of proteins	Post-translational protein modification	Biosynthesis of the N-glycan precursor (dolichol lipid-linked oligosaccharide, LLO) and transfer to a nascent protein	1.18099	0.319585	ALG10/ALG5/ALG10B/UAP1/GMPPB/CMAS/ALG3/ALG1/NANP/ALG9/ALG8/ST3GAL3/DPAGT1/NEU3/GMPPA/PGM3/MPI/DOLPP1/MPDU1/DPM3	0	-0.876258	0.828756	ST6GALNAC2/CTSA/ST3GAL4/ST3GAL1/RENBP/NEU1/NANS/ST8SIA4/ST3GAL2/NPL	0	1.60226	0.0231824	ALG5/ALG3/ALG10/DPAGT1/ALG1/UAP1/MPDU1/CMAS/NANP/GMPPB/PMM2/MPI/GMPPA/NEU3/ALG10B/DOLPP1/ALG8/GMDS/ST3GAL3/SLC35A1/PGM3/DPM2/GLB1/DPM3/ALG9/GNPNAT1/NUDT14/GFPT1/GNE/DHDDS	1
R-HSA-446203	Metabolism of proteins	Post-translational protein modification	Asparagine N-linked glycosylation	0.784509	0.974461	B4GALT6/RPN2/DDOST/MLEC/ALG10/TMED3/LMAN1/ALG5/B4GALT2/ALG10B/TUBA1B/UGGT2/MGAT5/UAP1/GMPPB/CMAS/ALG3/KDELR1/ANKRD28/ALG1/NANP/TRAPPC6A/SEC31A/MOGS/CANX/ALG9/ALG8/MANEA/CALR/STT3A/COPG2/ST3GAL3/RNF5/DPAGT1/NEU3/GMPPA/CNIH1/GANAB/FUT8/ARFGAP2/PGM3/MPI/DOLPP1/DYNC1I2/MPDU1/SPTA1/RPS27A/DPM3	0	-1.27025	0.0531406	SEC16A/ST3GAL5/NGLY1/ARCN1/TRAPPC3/PRKCSH/DERL2/PSMC1/TFG/YKT6/TRAPPC10/DPM1/SPTB/KDELR2/SEC24C/GOSR1/UBC/TMED7/GOSR2/DAD1/GOLGB1/SEC24B/DCTN1/ST6GALNAC1/RPN1/ARF4/MAGT1/RNF139/SAR1B/SPTAN1/ARFGAP1/UBXN1/MVD/PPP6C/COPE/COPG1/ASGR1/BET1L/CTSZ/NAPA/RNF185/TMEM115/ACTR1A/ASGR2/STX5/LMAN2/GLB1/COL7A1/GOLGA2/SEC22B/TUBB1/COPA/MGAT3/RFT1/GORASP1/SEC13/RAB1A/ARF1/EDEM2/MIA3/ST3GAL6/SEC24D/CNIH3/PPP6R1/B…	0	1.33407	0.0535291	RPN2/TUBA1B/DDOST/CANX/MGAT5/TMED9/LMAN1/MLEC/TMED3/GANAB/B4GALT6/ALG5/B4GALT2/ALG3/ALG10/DPAGT1/UGGT2/ALG1/STT3A/UAP1/MOGS/CALR/MPDU1/CMAS/NANP/TUBA1C/SEC31A/SPTAN1/COPG2/GMPPB/PMM2/KDELR1/RNF5/MPI/GMPPA/UGGT1/KDELR2/NEU3/UBB/MANEA/ANKRD28/ALG10B/DCTN5/TMED10/DOLPP1/ALG8/MCFD2/GMDS/ST3GAL3/CD59/SLC35A1/PDIA3/CNIH1/PGM3/DPM2/GLB1/DPM3/FUT8/SPTBN1/STX17/ALG9/SEC24D/MGAT4A/TMED2/ARFGAP2/TRAPPC2L/TR…	0
R-HSA-446219	Metabolism of proteins	Post-translational protein modification	Synthesis of substrates in N-glycan biosythesis	-0.835801	0.907731	MVD/ST3GAL1/NANS/ST6GALNAC2/ST3GAL4/ST8SIA4/RENBP/NEU1/NPL/ST3GAL2	0	-1.18774	0.303504	ST6GALNAC2/CTSA/ST3GAL4/ST3GAL1/RENBP/NEU1/NANS/ST8SIA4/ST3GAL2/NPL	0	1.27722	0.241854	ALG5/UAP1/CMAS/NANP/GMPPB/PMM2/MPI/GMPPA/NEU3/DOLPP1/GMDS/ST3GAL3/SLC35A1/PGM3/DPM2/GLB1/DPM3/GNPNAT1/NUDT14/GFPT1/GNE/DHDDS	0
R-HSA-446353	Cell-Cell communication	Cell junction organization	Cell-extracellular matrix interactions	-1.31272	0.254081	LIMS2/ILK/LIMS1/TESK1/ITGB1/FERMT2/ACTB/VASP/PXN	0	-1.81426	0.0234629	LIMS1/FERMT2/ACTN1/ITGB1/ACTB/VASP/PXN	1	-0.678308	0.92551	LIMS2/ILK/VASP/TESK1/PXN	0
R-HSA-446652	Immune System	Cytokine Signaling in Immune system	Interleukin-1 family signaling	-1.35545	0.0421623	IL1RL1/PSMD13/PSMD6/IKBKB/PSME3/PSMD9/PSMB9/IRAK2/IL18BP/PSMD4/PTPN6/IKBKG/CASP8/TRAF6/PSMB3/TBK1/CHUK/PSME1/IL1R2/NFKB1/PELI1/UBC/IL1B/NOD2/MAP3K8/SQSTM1/IL1RL2/STAT3/IL18R1/ALPK1/AGER/TAB3/CASP1/PTPN2/ALOX5/IL1R1/RELA/MAP2K4/IL1RN/TNIP2/TAB2/IL1RAP/IRAK4/MYD88/NFKBIB/PELI3/MAP3K3/N4BP1/PTPN12/NFKB2/NFKBIA	1	-1.4025	0.0262193	PTPN23/PSMC1/PSMB6/PSMA4/IL1B/UBC/PSMB10/IL1RL1/TOLLIP/TBK1/IL18RAP/IL18BP/IL1R2/PSMD9/PSMD13/SQSTM1/PSMD2/MAP3K7/PSMD8/IKBKG/PELI2/CHUK/RELA/IKBKB/IL1RN/NFKB1/IL18R1/PSMB3/MAP3K8/TRAF6/PSME1/NFKB2/NFKBIB/CASP1/PSMD4/PSMB9/PSME3/NFKBIA/PTPN6/TAB2/ALPK1/TNIP2/TAB3/AGER/STAT3/IL1R1/PTPN2/ALOX5/N4BP1/IL1RAP/MAP2K4/PELI3/PTPN12/MAP3K3/IL1RL2/IRAK4/MYD88	1	-1.14356	0.327016	AGER/IL18BP/PSMA6/ALPK1/MAP2K6/ALOX5/TAB3/PTPN2/PSME4/UBE2V1/MAP2K4/PSMB4/CHUK/IL1R1/NFKB1/PSMD6/MAP3K8/CASP8/IRAK4/IRAK2/TBK1/PSMC4/SKP1/IL1R2/IL1RAP/TNIP2/PELI3/CASP1/SQSTM1/MAP3K3/IL18R1/UBC/TAB2/PTPN12/IL1B/N4BP1/PELI1/RELA/IL1RN/NOD2/NFKBIB/NFKB2/NFKBIA	0
R-HSA-446728	Cell-Cell communication	Cell junction organization	Cell junction organization	-0.841853	0.907731	NECTIN2/CLDN5/PALS1/NECTIN4/CTNNB1/PLEC/NECTIN3/PARD6G/TESK1/ITGB1/MOV10/TNRC6C/FERMT2/AGO1/SP1/ACTB/AGO4/PRDM8/SNAI1/ZC3H12A/ADAM19/TNRC6B/ZEB2/VASP/AGO2/PXN/ITGB4	0	-0.948648	0.731562	AGO1/NECTIN4/PARD6G/CLDN23/ADAM19/NECTIN2/LIMS1/AGO4/TNRC6C/FERMT2/SNAI1/ACTN1/ITGB1/SP1/PRDM8/ACTB/ZEB2/TNRC6B/AGO2/VASP/PXN/ITGB4	0	-0.958306	0.695691	CLDN5/CLDN7/CTNNB1/ANG/LIMS2/TNRC6B/CLDN9/ANGPTL4/ILK/NECTIN3/MOV10/AFDN/AGO4/AGO1/SNAI1/PALS1/PARD6A/ZEB2/VASP/TESK1/PLEC/AGO2/PXN/ITGB4/ADAM19/ZC3H12A	0
R-HSA-447115	Immune System	Cytokine Signaling in Immune system	Interleukin-12 family signaling	-1.2519	0.204272	EBI3/IL12RB1/JAK2/IL27RA/CFL1/IL23A/LMNB1/STAT4/MSN/ANXA2/IFNG/CRLF1/CAPZA1/ARF1/IL10/PAK2/CDC42/STAT3/LCP1/CNN2/IL27/JAK1/IL6ST/TYK2/PITPNA	0	-1.81502	0.00818847	RAP1B/JAK2/ANXA2/IFNG/CFL1/ARF1/IL6ST/IL10/CAPZA1/CDC42/IL27/MSN/TYK2/LMNB1/STAT3/JAK1/PAK2/CNN2/LCP1/PITPNA	1	0.907575	0.769346	CANX/PPIA/P4HB/MTAP/HNRNPDL/SOD1/RPLP0	0
R-HSA-448424	Immune System	Cytokine Signaling in Immune system	Interleukin-17 signaling	-1.59987	0.0180283	CHUK/MAPK14/IL17C/DUSP3/NFKB1/DUSP4/UBC/NOD2/MAP3K8/VRK3/IL17RA/FOS/TAB3/CREB1/MAP2K7/MAP2K4/TNIP2/TAB2/MAP2K3/RPS6KA3/RPS6KA1/MAPK3/MEF2A	1	-1.66636	0.0109318	MAP3K7/IKBKG/CHUK/MAPK1/IKBKB/NFKB1/MAP3K8/TRAF6/DUSP4/MAP2K7/VRK3/DUSP3/MAPK14/TAB2/FOS/TNIP2/TAB3/MAP2K3/RPS6KA1/IL17RA/MAPK3/MAP2K4/RPS6KA3/CREB1/MEF2A	1	-1.24108	0.250533	PPP2CA/MAPKAPK2/MAP2K6/FOS/TAB3/DUSP4/UBE2V1/MAP2K4/CHUK/VRK3/NFKB1/MAP3K8/IRAK2/SKP1/MEF2A/RPS6KA3/MAP2K3/TNIP2/MAP2K7/RPS6KA1/UBC/TAB2/MAPK3/IL17C/NOD2	0
R-HSA-449147	Immune System	Cytokine Signaling in Immune system	Signaling by Interleukins	-2.19384	1.78994e-15	CEBPD/FCER2/BLNK/IL12RB1/IL20RB/JAK2/MAP2K6/IRS1/PELI2/PSMD2/PSMC4/F13A1/IL27RA/CXCL8/SKP1/CFL1/STX1A/CSF1R/POU2F1/CD36/TNF/IL23A/IL24/PSMB10/CCL4/H3C10/IL15RA/IL1RL1/PSMD13/PSMD6/IKBKB/ZEB1/ITGB1/CCL3L1/PPP2CA/PSME3/PSMD9/IL6/PSMB9/RORA/LMNB1/CCL5/STAT4/IRAK2/IL18BP/PSMD4/PTPN6/IKBKG/CCR5/CASP8/FASLG/CCR2/MSN/TRAF6/ANXA2/CD86/BATF/YWHAZ/PSMB3/IFNG/IL7R/CRLF1/CSF1/CAPZA1/CNTF/CDKN1A/TGFB1/TBK1/CH…	1	-2.31948	3.7274e-17	IL10RA/MEF2C/GSTO1/GSDMD/CXCL2/MCL1/AIP/PTPN23/CRLF1/PSMC1/DUSP7/H3C6/IRS1/TXLNA/PSMB6/PSMA4/CD36/PTGS2/IL1B/RORC/IL6/IL2RA/UBC/ALOX15/PSMB10/PPP2CA/IL1RL1/TOLLIP/TBK1/CXCL8/IRF4/RORA/HNRNPF/IL18RAP/IL18BP/IL1R2/DUSP6/PSMD9/IFNLR1/IL7R/TALDO1/PSMD13/SQSTM1/PSMD2/MAP3K7/PSMD8/FYN/FOXO3/IKBKG/RAP1B/STX1A/CSF1R/IL16/JAK2/PELI2/CHUK/RELA/CCL5/CRKL/MAPK1/IKBKB/TGFB1/CDKN1A/PIK3CB/CCR2/CEBPD/ANXA2/IL15…	1	-1.75933	1.44128e-07	FPR1/RORA/STAT5A/CDC42/CSF1/PPP2CA/HAVCR2/IL10/MAPKAPK2/AGER/IL18BP/PSMA6/IL11RA/VEGFA/ALPK1/IL6/IL27RA/MAP2K6/TNFRSF1A/FOS/GATA3/CNN2/ALOX5/TAB3/PTPN2/ARF1/CDKN1A/TGFB1/FCER2/PSME4/HIF1A/DUSP4/UBE2V1/IL31RA/MAP2K4/PSMB4/CCL4/CHUK/SOS2/VRK3/OSMR/IL1R1/HMOX1/CCL3/PIK3CA/FOXO1/LCK/S1PR1/TIMP1/IL7R/IL15/NFKB1/IL24/RAPGEF1/PIK3R2/INPPL1/LAMA5/TNF/PSMD6/PIK3CD/MAP3K8/CASP8/BLNK/IRAK4/IRAK2/IL32/JAK1/T…	1
R-HSA-449836	Immune System	Cytokine Signaling in Immune system	Other interleukin signaling	-2.13944	0.00113599	JAK1/STXBP2/VAMP2/IFNL1/STX4/STX3/TYK2/IL10RB/CSF3R	1	-2.02307	0.00332601	IFNLR1/STX1A/CSF1R/IL16/CSF1/IL32/STX4/VAMP2/IFNL1/STX3/TYK2/STXBP2/JAK1/IL10RB/CSF3R	1	-2.15959	0.00139365	IL32/JAK1/STXBP2/IFNL1/VAMP2/IL10RB/STX4/STX3/TYK2/CSF3R	1
R-HSA-450282	Immune System	Cytokine Signaling in Immune system	MAPK targets/ Nuclear events mediated by MAP kinases	-1.7132	0.0313472	MAPK14/DUSP3/DUSP4/VRK3/FOS/CREB1/RPS6KA3/RPS6KA1/MAPK3/MEF2A	1	-1.79916	0.0225108	ATF1/MAPK7/PPP2CB/MEF2C/DUSP7/PPP2CA/DUSP6/MAPK1/DUSP4/VRK3/DUSP3/MAPK14/FOS/RPS6KA1/MAPK3/RPS6KA3/CREB1/MEF2A	1	-0.970651	0.641669	MEF2C/CREB1/DUSP3/MAPK7/JUN/PPP2CA/MAPKAPK2/FOS/DUSP4/VRK3/MEF2A/RPS6KA3/RPS6KA1/MAPK3	0
R-HSA-450294	Immune System	Cytokine Signaling in Immune system	MAP kinase activation	-1.68547	0.0143683	IKBKB/PPP2CA/IRAK2/IKBKG/TRAF6/CHUK/MAPK14/DUSP3/NFKB1/DUSP4/UBC/NOD2/MAP3K8/VRK3/FOS/TAB3/CREB1/MAP2K7/MAP2K4/TNIP2/TAB2/MAP2K3/RPS6KA3/RPS6KA1/MAPK3/MEF2A	1	-1.79836	0.0041177	MAP3K7/IKBKG/CHUK/MAPK1/IKBKB/NFKB1/MAP3K8/TRAF6/DUSP4/MAP2K7/VRK3/DUSP3/MAPK14/TAB2/FOS/TNIP2/TAB3/MAP2K3/RPS6KA1/MAPK3/MAP2K4/RPS6KA3/CREB1/MEF2A	1	-1.36885	0.151556	PPP2CA/MAPKAPK2/MAP2K6/FOS/TAB3/DUSP4/UBE2V1/MAP2K4/CHUK/VRK3/NFKB1/MAP3K8/IRAK2/SKP1/MEF2A/RPS6KA3/MAP2K3/TNIP2/MAP2K7/RPS6KA1/UBC/TAB2/MAPK3/NOD2	0
R-HSA-450302	Immune System	Cytokine Signaling in Immune system	activated TAK1 mediates p38 MAPK activation	-1.11863	0.407068	IRAK2/IKBKG/TRAF6/MAPK14/UBC/NOD2/TAB3/TAB2/MAP2K3	0	-0.970241	0.646865	MAPKAPK2/NOD2/MAP2K6/IRAK2/IRAK1/UBC/MAP3K7/IKBKG/TRAF6/MAPK14/TAB2/TAB3/MAP2K3	0	-1.08165	0.467268	MAPKAPK2/MAP2K6/TAB3/UBE2V1/IRAK2/MAP2K3/UBC/TAB2/NOD2	0
R-HSA-450321	Immune System	Cytokine Signaling in Immune system	JNK (c-Jun kinases) phosphorylation and activation mediated by activated human TAK1	-1.20827	0.32624	IRAK2/IKBKG/TRAF6/UBC/NOD2/TAB3/MAP2K7/MAP2K4/TAB2	0	-1.02338	0.534592	IRAK2/IRAK1/UBC/MAP3K7/IKBKG/TRAF6/MAP2K7/TAB2/TAB3/MAP2K4	0	-1.11101	0.421619	TAB3/UBE2V1/MAP2K4/IRAK2/MAP2K7/UBC/TAB2/NOD2	0
R-HSA-450341	Immune System	Cytokine Signaling in Immune system	Activation of the AP-1 family of transcription factors	-1.16063	0.405779	MAPK1/MAPK14/FOS/MAPK3	0	-1.46834	0.182518	MAPK1/MAPK14/FOS/MAPK3	0	-0.594124	0.98171	MAPK11/ATF2/MAPK14/JUN/FOS/MAPK3	0
R-HSA-450385	Metabolism of RNA	Regulation of mRNA stability by proteins that bind AU-rich elements	Butyrate Response Factor 1 (BRF1) binds and destabilizes mRNA	1.32849	0.226448	EXOSC9/EXOSC8/EXOSC7/EXOSC6/EXOSC2/EXOSC5/EXOSC1	0	1.10444	0.48505	EXOSC9/EXOSC8/EXOSC7/EXOSC2/EXOSC3/EXOSC1/EXOSC5/EXOSC6	0	1.48296	0.144573	EXOSC8/EXOSC9/EXOSC6/EXOSC5/EXOSC7/EXOSC2/EXOSC1/DIS3	0
R-HSA-450408	Metabolism of RNA	Regulation of mRNA stability by proteins that bind AU-rich elements	AUF1 (hnRNP D0) binds and destabilizes mRNA	1.10701	0.449613	PSMD14/SEM1/PSMC3/PSMB2/PSMC2/PSMD3/PSMC5/HSPB1/RPS27A/PSMB5/PSMB7/PSMD1/PSMA5/UBB/PSMD10/HSPA8	0	0.729002	0.941218	PSMD14/SEM1/PSMB2/PSMC3/RPS27A/PSMB5/PSMD3/PSMC2/HSPB1/PSMC5/PSMA2/PSMD1/PSMA5	0	1.31796	0.19486	PSMB7/PSMC2/PSMC3/PSMC5/PSMD10/SEM1/PSMD14/PSMD3/UBB/PSMB2/HSPB1/HSPA8/PSMD1/PSMA5	0
R-HSA-450513	Metabolism of RNA	Regulation of mRNA stability by proteins that bind AU-rich elements	Tristetraprolin (TTP, ZFP36) binds and destabilizes mRNA	1.29331	0.264934	EXOSC9/EXOSC8/EXOSC7/EXOSC6/EXOSC2/EXOSC5/EXOSC1	0	1.0576	0.533359	EXOSC9/EXOSC8/EXOSC7/EXOSC2/EXOSC3/EXOSC1/EXOSC5/EXOSC6	0	1.46218	0.151552	EXOSC8/EXOSC9/EXOSC6/EXOSC5/EXOSC7/EXOSC2/EXOSC1/DIS3	0
R-HSA-450531	Metabolism of RNA	Regulation of mRNA stability by proteins that bind AU-rich elements	Regulation of mRNA stability by proteins that bind AU-rich elements	1.15169	0.378116	EXOSC9/EXOSC8/PSMD14/SEM1/PSMC3/PSMB2/EXOSC7/PSMC2/SET/PSMD3/PSMC5/EXOSC6/EXOSC2/EXOSC5/HSPB1/EXOSC1/RPS27A/PSMB5/ELAVL1/PSMB7/PSMD1/PSMA5/KHSRP/UBB/EXOSC3/PSMD10/TNFSF13/HSPA8/XPO1	0	0.681421	0.989175	PSMD14/EXOSC9/SEM1/EXOSC8/PSMB2/PSMC3/EXOSC7/RPS27A/PSMB5/PSMD3/SET/PSMC2/EXOSC2/EXOSC3/EXOSC1/HSPB1/EXOSC5/PSMC5/TNFSF13/EXOSC6/PSMA2/PSMD1/PSMA5	0	1.57982	0.0324602	EXOSC8/EXOSC9/PSMB7/PSMC2/XPO1/PSMC3/KHSRP/SET/EXOSC6/PSMC5/PSMD10/SEM1/ELAVL1/PSMD14/EXOSC5/PSMD3/UBB/EXOSC7/PSMB2/EXOSC2/HSPB1/HSPA8/EXOSC1/DIS3/PSMD1/PSMA5	1
R-HSA-450604	Metabolism of RNA	Regulation of mRNA stability by proteins that bind AU-rich elements	KSRP (KHSRP) binds and destabilizes mRNA	1.43654	0.145809	EXOSC9/EXOSC8/EXOSC7/EXOSC6/EXOSC2/EXOSC5/EXOSC1/KHSRP/EXOSC3	0	1.18963	0.400857	EXOSC9/EXOSC8/EXOSC7/EXOSC2/EXOSC3/EXOSC1/EXOSC5/EXOSC6	0	1.78465	0.0131206	EXOSC8/EXOSC9/KHSRP/EXOSC6/EXOSC5/EXOSC7/EXOSC2/EXOSC1/DIS3	1
R-HSA-451326	Neuronal System	Transmission across Chemical Synapses	Activation of kainate receptors upon glutamate binding	-0.735067	0.94057	GNB5/NCALD/DLG3/CALM2/GNG2/GNGT2/GNG11/GRIK1/PLCB3/GNB1/PLCB2/GNG5/GNG10/GNB2/CALM3	0	-0.991418	0.609746	GNG2/PLCB2/GRIK1/NCALD/GNG11/CALM2/GNB2/GNG5/GNG10/GNB1/CALM3	0	0.893206	0.755283	GNB4/DLG1/CALM1/PLCB1/GRIK5	0
R-HSA-451927	Immune System	Cytokine Signaling in Immune system	Interleukin-2 family signaling	-2.72628	5.2939e-08	PTK2B/IL2RA/LCK/PIK3CA/HAVCR2/STAT3/IL2RB/PIK3R2/SOS2/IL15/GAB2/JAK1/STAT5A/PIK3CD/IL21R/GRB2/JAK3/IL2RG/CSF2RB/CSF2RA/STAT5B	1	-2.77775	3.5016e-08	JAK2/PIK3CB/IL15RA/LCK/PIK3CA/SYK/GAB2/PIK3R2/PTPN6/IL15/HAVCR2/SOS2/PTK2B/STAT3/JAK1/IL2RB/JAK3/GRB2/STAT5A/IL21R/PIK3CD/CSF2RA/IL2RG/CSF2RB/STAT5B	1	-2.39996	1.60562e-05	STAT3/PIK3R3/STAT5A/HAVCR2/SOS2/PIK3CA/LCK/IL15/PIK3R2/INPPL1/PIK3CD/JAK1/IL21R/STAT4/IL2RA/GRB2/GAB2/IL2RG/STAT5B/JAK3/CSF2RB/CSF2RA	1
R-HSA-452723	Developmental Biology	Transcriptional regulation of pluripotent stem cells	Transcriptional regulation of pluripotent stem cells	-1.08188	0.499896	EPAS1/STAT3/EPHA1/KLF4	0	-0.800127	0.878618	EPAS1/SMAD2/KLF4/STAT3/EPHA1	0	-0.692904	0.914584	NR5A1/EPAS1/KLF4	0
R-HSA-453274	Cell Cycle	Cell Cycle, Mitotic	Mitotic G2-G2/M phases	2.29747	1.84887e-11	PLK4/CDC25A/CCNA2/WEE1/MYBL2/TUBB/PKMYT1/CDK1/FOXM1/TPX2/CENPF/HAUS2/CCNB2/GTSE1/CEP152/CENPJ/E2F1/LIN9/CKAP5/NEK2/CCNB1/CDK2/MZT2A/MZT2B/HAUS1/TUBG1/CDC25C/HMMR/CEP76/PSMD14/HAUS5/ALMS1/MZT1/MNAT1/SEM1/PLK1/PCNT/PSMC3/TUBA1B/ODF2/CEP78/OFD1/AURKA/PSMB2/LCMT1/PSMC2/CEP72/HSP90AB1/CEP57/TUBGCP5/PSMD3/CNTRL/CEP290/BORA/RBBP4/PSMC5/LIN52/CEP192/TUBGCP4/CEP41/CEP250/CUL1	1	2.1614	1.57251e-08	CDC25A/PLK4/PKMYT1/CCNA2/MYBL2/TPX2/CDK1/FOXM1/CENPF/WEE1/E2F1/GTSE1/CCNB1/CCNB2/CEP152/NEK2/TUBB/HAUS2/CENPJ/LIN9/MZT2A/PSMD14/MZT2B/CKAP5/SEM1/TUBG1/CDK2/CDC25C/CEP76/HMMR/HAUS1/HAUS5/PLK1/AURKA/PSMB2/MNAT1/PSMC3/OFD1/ALMS1/HSP90AB1/PCNT/ODF2/LCMT1/MZT1/CEP290/TUBGCP6/RPS27A/CEP78/CEP70/TUBGCP4/BORA/CEP41/PSMB5/CEP72/AKAP9/PSMD3/CEP57/NEDD1/CETN2/PSMC2/DYNC1I2/CEP192/CUL1/RBX1/HAUS6/CCNA1/RBBP4	1	2.43166	1.25776e-14	TUBA1B/CDC25A/PLK4/WEE1/CCNA2/TUBB/HAUS2/CCNB2/MZT1/CKAP5/CENPJ/MYBL2/LIN9/ALMS1/CDK1/FOXM1/GTSE1/CEP152/CENPF/CDK2/HAUS1/TPX2/PKMYT1/HMMR/CEP78/CDC25C/E2F1/PCNT/ODF2/HAUS5/MNAT1/PSMB7/CEP76/PLK1/MZT2B/NEK2/PSMC2/TUBG1/XPO1/PSMC3/MZT2A/CNTRL/LIN52/PSMC5/CEP72/TUBGCP5/CEP57/PSMD10/TUBA1C/CCNB1/RBBP4/SEM1/OFD1/CEP250/LCMT1/PSMD14/HAUS8/AURKA/PSMD3/CEP192/PCM1/UBB/PSMB2/BORA/CUL1/TP53/SDCCAG8/CCP110…	1
R-HSA-453276	Cell Cycle	Cell Cycle, Mitotic	Regulation of mitotic cell cycle	2.2117	5.67917e-07	CCNA2/MAD2L1/CDK1/BUB1B/FBXO5/AURKB/PTTG1/NEK2/CCNB1/CDK2/CDC20/CDC23/UBE2C/PSMD14/SEM1/PLK1/PSMC3/AURKA/PSMB2/SKP2/PSMC2/ANAPC10/BUB3/ANAPC1/PSMD3/PSMC5/CUL1/UBE2E1/ANAPC15/BTRC/CDC16/RPS27A/PSMB5/PSMB7/CCNA1	1	2.08061	1.50492e-05	BUB1B/CCNA2/CDK1/MAD2L1/AURKB/CCNB1/NEK2/PTTG1/FBXO5/PSMD14/CDC20/SEM1/CDK2/UBE2C/PLK1/CDC23/AURKA/PSMB2/PSMC3/ANAPC10/SKP2/RPS27A/UBE2E1/PSMB5/PSMD3/CDC16/PSMC2/ANAPC1/CUL1/CCNA1/ANAPC15	1	2.14394	3.27924e-06	MAD2L1/CCNA2/FBXO5/CDK1/CDC23/CDK2/UBE2C/PTTG1/BUB3/AURKB/PSMB7/PLK1/NEK2/PSMC2/CDC20/SKP2/PSMC3/PSMC5/PSMD10/ANAPC1/CCNB1/BUB1B/SEM1/PSMD14/AURKA/PSMD3/UBB/PSMB2/CUL1/ANAPC15	1
R-HSA-453279	Cell Cycle	Cell Cycle, Mitotic	Mitotic G1 phase and G1/S transition	2.78849	9.24004e-20	MCM4/PCNA/CDC25A/ORC1/MCM2/TYMS/CDT1/POLE2/CDC45/MCM10/CKS1B/CCNA2/WEE1/CDC6/POLA1/MYBL2/CDK1/TOP2A/ORC6/MCM5/TK1/POLE/E2F1/MCM7/FBXO5/LIN9/RBL1/PRIM2/CDC7/PRIM1/GMNN/MCM6/CDK4/CCNB1/RRM2/CDK6/CDK2/MCM3/TFDP2/CCNE1/MCM8/PSMD14/MNAT1/CCNE2/SEM1/PSMC3/PSMB2/SKP2/RPA1/CABLES1/E2F2/POLA2/DHFR/PSMC2	1	2.68901	7.68691e-17	MCM4/CDC25A/CDT1/CDC45/TYMS/POLE2/ORC1/CCNA2/MYBL2/CDK1/TOP2A/MCM2/CKS1B/PCNA/WEE1/MCM10/E2F1/ORC6/POLE/TK1/CCNB1/POLA1/TFDP2/RRM2/FBXO5/MCM5/LIN9/CDC6/GMNN/PSMD14/CDK6/MCM7/CDK4/PRIM2/CDC7/MCM8/SEM1/CDK2/MCM3/PRIM1/MCM6/CCNE1/RBL1/PSMB2/MNAT1/PSMC3/CABLES1	1	2.992	1.68997e-27	PCNA/CDC6/MCM2/MCM10/MCM4/POLA1/RBL1/CDC25A/ORC1/WEE1/CKS1B/TYMS/PRIM1/MCM5/CCNA2/CDC7/CDT1/MCM6/PRIM2/TK1/MCM7/FBXO5/POLE2/CCNE2/CDC45/ORC6/MYBL2/LIN9/CDK1/MCM3/RPA1/TOP2A/CDK4/CDK2/CCNE1/GMNN/POLE/E2F1/RPA3/MNAT1/PSMB7/CDK6/POLE3/PSMC2/SKP2/DHFR/PSMC3/LIN52/RRM2/MCM8/PSMC5/POLA2/PSMD10/CCNB1/RBBP4/SEM1/E2F2/PSMD14/HDAC1/PSMD3/POLE4/TFDP1/UBB/CDKN2C/PSMB2/CABLES1/ORC3/TFDP2/CCND3/CUL1/MYC/CCND2/…	1
R-HSA-4551638	Metabolism of proteins	Post-translational protein modification	SUMOylation of chromatin organization proteins	1.71001	0.0191538	CBX5/SCMH1/NDC1/NUP107/NUP205/NUP93/NUP42/NUP188/CBX2/NUP43/NUP35/NUP37/NUP160/HDAC2/NUP88/NUP210/SEH1L/NUP155/NUP133/NUP85/AAAS	1	1.45421	0.0555646	CBX5/SCMH1/NUP107/NUP42/NUP93/NUP205/CBX2/NUP43/NDC1/NUP188/NUP160/NUP88/HDAC2/NUP133/NUP37/NUP155	0	1.74946	0.00570983	NDC1/CBX5/SCMH1/NUP107/NUP210/NUP205/NUP35/NUP93/NUP188/NUP37/SEH1L/HDAC1/SUMO3/AAAS/NUP160/HDAC2/SUMO2/NUP85/NUP42/NUP88/NUP43/UBE2I/BMI1/CBX2/NUP155/L3MBTL2/HDAC4/NUP54/SUZ12	1
R-HSA-456926	Hemostasis	Platelet activation, signaling and aggregation	Thrombin signalling through proteinase activated receptors (PARs)	-1.48549	0.106537	MAPK1/GNG2/GNGT2/SRC/GNG11/GNA15/GNB1/GNG5/GNG10/GNB2/GNA13/MAPK3/ARRB2	0	-1.60157	0.0582468	GNG11/SRC/GNA15/MAPK1/GNAQ/GNB2/GNG5/GNG10/GNA13/GNB1/MAPK3/ARRB2	0	-1.39843	0.223729	GNG11/GNG5/GNG2/F2RL3/F2RL2/GNA15/GNB5/GNG10/GNGT2/GNA13/ARRB2/GNB2/MAPK3	0
R-HSA-4570464	Metabolism of proteins	Post-translational protein modification	SUMOylation of RNA binding proteins	1.72651	0.0122079	SCMH1/NDC1/NUP107/NUP205/NUP93/NUP42/NUP188/CBX2/NUP43/NUP35/NUP37/NUP160/NUP88/NUP210/SEH1L/NUP155/NOP58/NUP133/NUP85/AAAS	1	1.4345	0.102034	SCMH1/NUP107/NUP42/NUP93/NUP205/CBX2/NUP43/NDC1/NUP188/NUP160/NUP88/NUP133/NUP37/NUP155/NOP58/NUP35/SEH1L	0	1.79884	0.00566971	NDC1/SCMH1/NUP107/NUP210/NUP205/NUP35/NUP93/NUP188/NUP37/SEH1L/AAAS/NUP160/SUMO2/NUP85/NUP42/NUP88/NUP43/UBE2I/BMI1/CBX2/NOP58/NUP155	1
R-HSA-4608870	Signal Transduction	Signaling by WNT	Asymmetric localization of PCP proteins	1.14003	0.402873	PSMD14/SEM1/PSMC3/PSMB2/PSMC2/PSMD3/PSMC5/VANGL2/SCRIB/FZD5/RPS27A/PSMB5/PSMB7/PSMD1/PSMA5/UBB/PSMD10	0	0.914619	0.731562	PSMD14/SEM1/PSMB2/PSMC3/VANGL2/RPS27A/PSMB5/SCRIB/PSMD3/PSMC2	0	1.27426	0.23785	PSMB7/PSMC2/PSMC3/PSMC5/PSMD10/SEM1/PSMD14/PSMD3/UBB/PSMB2/FZD5/FZD1/PSMD1/PSMA5/SCRIB/DVL2/FZD7/VANGL2	0
R-HSA-4615885	Metabolism of proteins	Post-translational protein modification	SUMOylation of DNA replication proteins	2.0987	0.000127726	PCNA/TOP2A/BIRC5/AURKB/NDC1/NUP107/CDCA8/NUP205/INCENP/NUP93/NUP42/AURKA/NUP188/NUP43/NUP35/NUP37/NUP160/NUP88/RANGAP1/NUP210/SEH1L/NUP155/NUP133/NUP85/AAAS/TOP2B	1	2.01869	0.000384934	BIRC5/TOP2A/PCNA/AURKB/CDCA8/NUP107/NUP42/NUP93/NUP205/INCENP/AURKA/NUP43/NDC1/RANGAP1/NUP188/NUP160/NUP88/NUP133/NUP37/NUP155	1	2.29296	2.68138e-06	PCNA/NDC1/TOP2A/NUP107/NUP210/INCENP/CDCA8/NUP205/AURKB/BIRC5/NUP35/NUP93/NUP188/NUP37/SEH1L/SUMO3/AURKA/TOP2B/AAAS/NUP160/SUMO2/NUP85/NUP42/NUP88/NUP43/UBE2I	1
R-HSA-4641257	Signal Transduction	Signaling by WNT	Degradation of AXIN	0.990094	0.625672	PSMD14/SEM1/PSMC3/PSMB2/PSMC2/PSMD3/PSMC5/RPS27A/PSMB5/PSMB7/PSMD1/PSMA5/UBB/PSMD10	0	0.731929	0.941218	PSMD14/SEM1/PSMB2/PSMC3/RPS27A/PSMB5/PSMD3/PSMC2	0	1.27172	0.250533	PSMB7/PSMC2/PSMC3/PSMC5/PSMD10/SEM1/PSMD14/PSMD3/UBB/PSMB2	0
R-HSA-4641258	Signal Transduction	Signaling by WNT	Degradation of DVL	1.07094	0.488437	PSMD14/SEM1/PSMC3/PSMB2/PSMC2/PSMD3/PSMC5/DACT1/RPS27A/PSMB5/PSMB7/PSMD1/PSMA5/RBX1/UBB/PSMD10	0	0.787279	0.908404	PSMD14/SEM1/PSMB2/PSMC3/RPS27A/PSMB5/PSMD3/PSMC2/RBX1/DACT1	0	1.15723	0.38746	PSMB7/PSMC2/PSMC3/PSMC5/PSMD10/SEM1/PSMD14/PSMD3/UBB/PSMB2/DACT1/PSMD1/PSMA5/DVL2	0
R-HSA-4641262	Signal Transduction	Signaling by WNT	Disassembly of the destruction complex and recruitment of AXIN to the membrane	-1.14106	0.390095	PPP2CA/WNT1/FRAT1/CSNK1A1/FRAT2/GSK3B/APC/DVL3/PPP2R5C/CSNK1G2	0	-1.15426	0.356951	PPP2CA/WNT1/PPP2R5E/FRAT1/CSNK1A1/DVL3/GSK3B/FRAT2/PPP2R5C/APC/CSNK1G2	0	-0.675064	0.964749	DVL1/CTNNB1/PPP2CA/LRP6/WNT1/CSNK1A1/FRAT1/CSNK1G2/GSK3B/PPP2R5B/DVL3/PPP2R5C	0
R-HSA-4641263	Signal Transduction	Signaling by WNT	Regulation of FZD by ubiquitination	1.14254	0.457416	FZD6/LRP5/RSPO2/FZD5/RPS27A/UBB/LGR4/ZNRF3	0	1.16222	0.437682	FZD6/LRP5/RSPO2/RPS27A	0	1.1626	0.425661	LRP5/FZD6/UBB/FZD5/RSPO2/ZNRF3	0
R-HSA-4641265	Signal Transduction	Signaling by WNT	Repression of WNT target genes	-1.71453	0.0830465	TCF7L1/TLE4/TLE2/TCF7/LEF1/TCF7L2/TLE3	0	-1.59134	0.0879765	TCF7L1/TLE2/CTBP2/HDAC1/LEF1/TCF7/TLE4/TLE3/TCF7L2	0	-1.20071	0.379429	TLE4/TCF7L2/TCF7/TCF7L1/LEF1/TLE3/TLE2	0
R-HSA-4655427	Metabolism of proteins	Post-translational protein modification	SUMOylation of DNA methylation proteins	1.41954	0.159122	DNMT1/SCMH1/DNMT3B/CBX2	0	1.48622	0.130617	DNMT3B/DNMT1/SCMH1/CBX2	0	1.14823	0.440298	DNMT1/SCMH1/DNMT3B/UBE2I/BMI1/CBX2	0
R-HSA-4755510	Metabolism of proteins	Post-translational protein modification	SUMOylation of immune response proteins	-1.84248	0.0373587	IKBKG/PIAS4/SUMO1/TOPORS/RELA/PIAS3/NFKB2/NFKBIA	1	-1.80997	0.0234629	IKBKE/IKBKG/RELA/NFKB2/SUMO1/NFKBIA/PIAS4/PIAS3/TOPORS	1	-1.54277	0.141211	PIAS3/RELA/NFKB2/NFKBIA	0
R-HSA-4791275	Disease	Diseases of signal transduction by growth factor receptors and second messengers	Signaling by WNT in cancer	-0.857332	0.826657	TCF7L2/GSK3B/APC/PPP2R5C/KREMEN1	0	-0.92458	0.703037	GSK3B/TCF7L2/PPP2R5C/APC/KREMEN1	0	0.87071	0.791136	LRP5/FZD6/CTBP1/KREMEN2/FZD5/PPP2R1B	0
R-HSA-4839726	Chromatin organization		Chromatin organization	0.995938	0.645098	NSD2/YEATS4/CDK4/EZH2/H2AX/H2AZ2/RUVBL2/SUV39H1/WDR5/RBBP7/MBD3/TADA2A/PRMT1/TADA1/ING5/MBIP/KDM1A/SUPT3H/ACTL6A/SUV39H2/ELP6/HDAC2/ELP5/ENY2/HDAC8/SMARCB1/ELP4/SMYD3/JADE3/WDR77/RBBP4/PADI4/SUPT7L/RPS2/TAF9/MTA2/SMYD2/SAP30/RUVBL1/PRMT6/ELP1/MTA1/PRDM16/PRMT7/ZZZ3/HCFC1/ELP3/SMARCA4/MEAF6/KAT2A/EHMT2	0	-1.27661	0.0349486	CLOCK/JADE1/PHF2/AEBP2/H2BC18/SMARCA2/KDM5A/VPS72/H4C9/H2BC5/SETD7/SMARCD2/KMT5A/EPC1/JMJD6/JAK2/NCOA2/RELA/SMARCC1/HDAC1/KDM3A/KAT8/H2BC6/NCOR1/ARID4A/NSD1/PADI2/NFKB1/PRMT5/SAP130/PHF8/SAP30L/KAT7/SETDB1/DNMT3A/NFKB2/SETD2/H3C10/H2AC6/H2BC12/H2BC11/SUDS3/EHMT1/REST/ASH1L/TADA2B/MSL1/KAT2B/TBL1XR1/SUPT20H/ARID4B/KDM6B/H2BC4/MSL2/SMARCD3/CREBBP/RBBP5/MSL3/KDM4B/GATAD2A/EP300/ACTB/KMT2C/GATAD2B/SG…	1	1.11639	0.379429	NSD2/H2AX/H2AZ2/SUV39H1/YEATS4/CDK4/WDR5/RBBP7/RUVBL2/TADA2A/ACTL6A/ZZZ3/SMARCB1/SUV39H2/MTA2/TAF9/MEAF6/PRMT6/RBBP4/PRDM16/PRMT1/ELP6/EZH2/PRMT3/MBD3/TADA1/SUPT3H/RUVBL1/HDAC1/JADE3/HCFC1/ASH2L/SMARCA4/EP400/ARID1B/NSD3/HDAC2/WDR77/ELP4/ELP3/KDM1A/PRMT7/MBIP/HDAC8/ELP5/MTA1/REST/SMYD2/COPRS/ENY2/RPS2/EHMT2/ING5/TAF5L/SMYD3/SETD3/SAP30	0
R-HSA-4839735	Disease	Diseases of signal transduction by growth factor receptors and second messengers	Signaling by AXIN mutants	-1.13128	0.451985	PPP2CA/CSNK1A1/GSK3B/APC/PPP2R5C	0	-1.0328	0.533359	PPP2CA/PPP2R5E/CSNK1A1/GSK3B/PPP2R5C/APC	0	-0.715904	0.904213	PPP2CA/CSNK1A1/GSK3B/PPP2R5B/PPP2R5C	0
R-HSA-4839743	Disease	Diseases of signal transduction by growth factor receptors and second messengers	Signaling by CTNNB1 phospho-site mutants	-1.09821	0.499896	CTNNB1/PPP2CA/CSNK1A1/GSK3B/APC/PPP2R5C	0	-0.97412	0.63119	PPP2CB/CTNNB1/PPP2CA/PPP2R5E/CSNK1A1/GSK3B/PPP2R5C/APC	0	-0.784603	0.862323	CTNNB1/PPP2CA/CSNK1A1/GSK3B/PPP2R5B/PPP2R5C	0
R-HSA-4839744	Disease	Diseases of signal transduction by growth factor receptors and second messengers	Signaling by APC mutants	-1.13128	0.451985	PPP2CA/CSNK1A1/GSK3B/APC/PPP2R5C	0	-1.0328	0.533359	PPP2CA/PPP2R5E/CSNK1A1/GSK3B/PPP2R5C/APC	0	-0.715904	0.904213	PPP2CA/CSNK1A1/GSK3B/PPP2R5B/PPP2R5C	0
R-HSA-4839748	Disease	Diseases of signal transduction by growth factor receptors and second messengers	Signaling by AMER1 mutants	-1.13128	0.451985	PPP2CA/CSNK1A1/GSK3B/APC/PPP2R5C	0	-1.0328	0.533359	PPP2CA/PPP2R5E/CSNK1A1/GSK3B/PPP2R5C/APC	0	-0.715904	0.904213	PPP2CA/CSNK1A1/GSK3B/PPP2R5B/PPP2R5C	0
R-HSA-499943	Metabolism	Metabolism of nucleotides	Interconversion of nucleotide di- and triphosphates	2.17548	0.000138058	TYMS/RRM1/DUT/DTYMK/CTPS2/RRM2/CTPS1/NME4/NME1/AK2	1	2.07184	0.000409617	TYMS/RRM1/DUT/RRM2/CTPS2/DTYMK/CTPS1/NME4/NME1/DCTD	1	2.18389	2.24482e-05	DTYMK/TYMS/DUT/RRM1/AK2/NME4/CTPS2/DCTPP1/CTPS1/NME1/RRM2	1
R-HSA-500657	Neuronal System	Transmission across Chemical Synapses	Presynaptic function of Kainate receptors	-1.11222	0.467559	GNG2/GNGT2/GNG11/PLCB3/GNB1/PLCB2/GNG5/GNG10/GNB2	0	-1.05906	0.495075	PLCB3/GNG2/PLCB2/GNG11/GNB2/GNG5/GNG10/GNB1	0	-0.932001	0.708002	GNG11/GNG5/GNG2/GNB5/GNG10/GNGT2/PLCB3/PLCB2/GNB2	0
R-HSA-500792	Signal Transduction	Signaling by GPCR	GPCR ligand binding	-1.82302	1.69603e-05	CYSLTR1/CXCL5/CXCL1/GPR68/WNT2B/P2RY13/S1PR2/CYSLTR2/LPAR5/PTGDR/ADRB1/GNG2/GNGT2/ADGRE3/CXCL8/CCR4/LPAR6/PNOC/OXER1/PROK2/HCRTR1/S1PR5/GPR17/PTCH1/RAMP3/GNG11/ADORA3/GPER1/PTGIR/CCL4/HRH2/CCL3L1/XCL1/P2RY6/CCL5/CCR3/CCR10/XCL2/GIPR/GPBAR1/CCR5/CXCR3/CCR7/GPR183/WNT7A/WNT1/WNT10B/AVPR2/CCR2/EDN1/FFAR1/GNB1/PSAP/GNG5/F2RL1/P2RY14/S1PR4/ADGRE5/EDNRB/CCL3/CCRL2/TAS1R1/ADORA2A/GPR37L1/GPR18/GNG10/ADG…	1	-1.68573	0.000211246	GPR68/DRD4/CHRM5/AVPR1A/ADORA3/HCRTR1/CCL2/LPAR5/HTR7/CCL4/NLN/GPER1/PNOC/CXCL5/MC1R/CNR2/POMC/GHRL/CMKLR1/GIPR/CXCL2/CCR3/GNG2/CCR7/PTGER4/ADORA2B/OPRL1/WNT10B/ADRB1/OXER1/S1PR3/CXCL8/WNT7A/GNG11/WNT1/ADGRE5/S1PR5/CYSLTR1/CCR10/GPBAR1/TAS1R1/CCL5/GPR18/FFAR1/PLPPR2/CCR2/GPR183/RXFP4/XCL1/CCL3L1/CXCR3/PSAP/ADGRE1/CXCR4/CCL3/GPR37L1/GNB2/WNT10A/P2RY14/EDN1/PTCH1/PROK2/HRH2/P2RY13/EDNRB/GNG5/CXCR1/…	1	-1.68104	0.000103769	S1PR5/TAS1R3/CXCL8/CXCR3/F2RL1/ADRB1/PTGDR2/AVPR1A/GABBR1/PTGER3/EDN1/DRD4/CRHR2/LTB4R2/GNG11/GPR4/CCL5/CXCL5/GNG5/S1PR4/CXCL10/GNG2/KEL/OXER1/CHRM5/GPR65/TAS2R4/GPR183/CCRL2/CCR10/WNT11/F2RL3/GPBAR1/CCR2/ADORA2A/PSAP/F2RL2/TBXA2R/VIPR1/GPR68/EDNRB/CCR1/LPAR5/LPAR1/FPR1/WNT2B/CNR1/C5AR1/FFAR1/PNOC/P2RY14/GPR35/RAMP1/GNB5/P2RY10/WNT1/GPER1/CXCL16/GNG10/HCRTR1/WNT7A/ADGRE3/ADORA3/CCL4/CCR3/CCL3/S1P…	1
R-HSA-5083635	Disease	Diseases of metabolism	Defective B3GALTL causes PpS	-0.590948	0.9966	THSD1/THBS1/ADAMTS2/ADAMTS10/ADAMTS5/ADAMTS6/ADAMTSL5/SPON2/ADAMTS3/ADAMTS4/ADAMTSL4	0	0.694323	0.928727	ADAMTS14/B3GLCT/ADAMTS13/ADAMTS7/ADAMTS17	0	-1.139	0.407226	ADAMTS14/THSD1/SPON2/ADAMTS6/ADAMTS5/ADAMTS13/THBS1/ADAMTS10/ADAMTSL5/ADAMTSL4/ADAMTS3/ADAMTS2/ADAMTS4	0
R-HSA-5099900	Signal Transduction	Signaling by WNT	WNT5A-dependent internalization of FZD4	-1.02868	0.554892	CLTC/AP2A1/CLTB/PRKCB/ARRB2	0	-1.2181	0.343004	CLTC/AP2A1/AP2M1/PRKCA/PRKCB/CLTB/ARRB2	0	-0.660808	0.943135	CLTB/CLTC/PRKCG/AP2A1/PRKCB/ARRB2	0
R-HSA-512988	Immune System	Cytokine Signaling in Immune system	Interleukin-3, Interleukin-5 and GM-CSF signaling	-2.58142	4.30848e-07	IL2RA/FYN/UBC/PIK3CA/IL2RB/PIK3R2/RAPGEF1/GAB2/VAV1/JAK1/STAT5A/PIK3CD/CRK/HCK/GRB2/LYN/JAK3/PRKACA/IL2RG/CSF2RB/CSF2RA/STAT5B	1	-2.51895	1.88698e-06	FYN/JAK2/CRKL/PIK3CB/YWHAZ/PIK3CA/SYK/GAB2/PIK3R2/VAV1/PTPN6/RAPGEF1/CRK/JAK1/IL2RB/JAK3/GRB2/HCK/STAT5A/PIK3CD/PRKACA/LYN/CSF2RA/IL2RG/CSF2RB/STAT5B	1	-2.35584	1.0825e-05	PIK3CA/RAPGEF1/PIK3R2/INPPL1/PIK3CD/BLNK/JAK1/FYN/HCK/IL2RA/GRB2/GAB2/LYN/UBC/VAV1/IL2RG/STAT5B/JAK3/CRK/CSF2RB/PRKACA/CSF2RA	1
R-HSA-5140745	Signal Transduction	Signaling by WNT	WNT5A-dependent internalization of FZD2, FZD5 and ROR2	-0.514263	0.997744	CLTC/AP2A1/CLTB	0	-0.729438	0.896267	AP2A2/FZD2/CLTC/AP2A1/AP2M1/CLTB	0	0.733655	0.895591	FZD5/CLTA/AP2A2/AP2S1/AP2M1/AP2B1/FZD2	0
R-HSA-5173105	Metabolism of proteins	Post-translational protein modification	O-linked glycosylation	-0.836504	0.913269	ADAMTS2/ADAMTS10/GALNT6/ADAMTS5/MUC20/GALNT11/ADAMTS6/ADAMTSL5/SPON2/MUC5B/ADAMTS3/B3GNTL1/GALNT1/GCNT7/DAG1/B3GNT5/POFUT2/GALNT2/MUC6/ADAMTS4/GALNT14/C1GALT1C1/ST3GAL1/B3GNT8/LARGE2/ST6GALNAC2/B3GNT9/ST3GAL4/ADAMTSL4/ST3GAL2	0	-0.836328	0.891029	GALNT1/GALNT2/B3GNT9/ST6GALNAC2/ADAMTSL4/GALNT14/ST3GAL4/ST3GAL1/C1GALT1C1/B3GNT8/ST3GAL2	0	-0.750111	0.968261	B3GNT8/GALNT11/GALNT5/B3GNTL1/ADAMTS13/THBS1/ADAMTS10/MUC5B/DAG1/GCNT7/ADAMTSL5/ST3GAL4/MUC20/B3GNT4/ADAMTSL4/ADAMTS3/ST6GALNAC2/ADAMTS2/B3GNT9/POFUT2/ADAMTS4/LARGE2/ST3GAL2	0
R-HSA-5173214	Metabolism of proteins	Post-translational protein modification	O-glycosylation of TSR domain-containing proteins	-0.69115	0.955105	THSD1/THBS1/ADAMTS2/ADAMTS10/ADAMTS5/ADAMTS6/ADAMTSL5/SPON2/ADAMTS3/POFUT2/ADAMTS4/ADAMTSL4	0	0.678662	0.941218	ADAMTS14/B3GLCT/ADAMTS13/ADAMTS7/ADAMTS17	0	-1.2937	0.266748	ADAMTS13/THBS1/ADAMTS10/ADAMTSL5/ADAMTSL4/ADAMTS3/ADAMTS2/POFUT2/ADAMTS4	0
R-HSA-5205647	Autophagy	Macroautophagy	Mitophagy	1.14496	0.402873	TOMM40/PGAM5/TOMM70/MTERF3/TOMM22/CSNK2A2/RPS27A/TOMM7/FUNDC1/CSNK2A1/UBB/TOMM20	0	0.988983	0.626871	TOMM70/TOMM40/RPS27A/PGAM5/TOMM7/MTERF3/TOMM22/FUNDC1	0	1.15918	0.404178	PGAM5/TOMM40/MTERF3/TOMM22/CSNK2A1/CSNK2A2/UBB/TOMM5/TOMM70/VDAC1	0
R-HSA-5205685	Autophagy	Macroautophagy	PINK1-PRKN Mediated Mitophagy	0.902822	0.749759	TOMM40/TOMM70/MTERF3/TOMM22/RPS27A/TOMM7/UBB/TOMM20	0	0.988	0.608228	TOMM70/TOMM40/RPS27A/TOMM7/MTERF3/TOMM22	0	0.925651	0.709845	TOMM40/MTERF3/TOMM22/UBB/TOMM5/TOMM70/VDAC1	0
R-HSA-5210891	Disease	Infectious disease	Uptake and function of anthrax toxins	-1.82056	0.045103	ANTXR2/MAP2K7/FURIN/MAP2K4/CALM3/MAP2K3	1	-2.05324	0.00285236	CALM2/MAP2K7/FURIN/MAP2K3/ANTXR2/MAP2K4/CALM3	1	-1.16043	0.421619	MAP2K6/MAP2K4/FURIN/MAP2K3/MAP2K7	0
R-HSA-5213460	Programmed Cell Death	Regulated Necrosis	RIPK1-mediated regulated necrosis	-1.98214	0.00245924	CASP8/FASLG/FLOT2/TNFRSF10B/TRADD/TNFSF10/PELI1/UBC/BIRC3/FAS/BIRC2/SDCBP/XIAP/ITCH/RIPK1/FLOT1/CFLAR	1	-1.82882	0.0170731	CASP8/TNFRSF10B/UBC/TRADD/CDC37/MLKL/FAS/FASLG/BIRC2/FLOT2/RIPK3/TNFSF10/SDCBP/ITCH/FLOT1/XIAP/CFLAR/RIPK1	1	-1.71238	0.0178912	CASP8/FAS/SDCBP/ITCH/TRADD/BIRC2/TNFRSF10B/UBC/CFLAR/FLOT1/PELI1/BIRC3	1
R-HSA-5218859	Programmed Cell Death	Regulated Necrosis	Regulated Necrosis	-1.85091	0.00398324	CHMP3/RNF103-CHMP3/GZMB/CASP8/FASLG/FLOT2/CHMP4B/CHMP7/TNFRSF10B/TRADD/TNFSF10/CHMP2B/PELI1/UBC/IL1B/BIRC3/FAS/IRF1/BIRC2/IRF2/CASP1/CHMP2A/SDCBP/XIAP/ITCH/RIPK1/CASP5/FLOT1/CASP4/CFLAR	1	-1.70181	0.0108386	IRF1/HMGB1/CASP8/TNFRSF10B/CHMP4A/GSDMD/IL1B/CHMP7/UBC/TRADD/CHMP6/CHMP4B/CDC37/RNF103-CHMP3/MLKL/GZMB/FAS/FASLG/BIRC2/CASP1/CHMP2B/FLOT2/RIPK3/CHMP3/TNFSF10/CHMP2A/SDCBP/ITCH/IRF2/FLOT1/CASP4/XIAP/CFLAR/RIPK1/CASP5	1	-1.62654	0.0183986	CASP8/FAS/CASP5/SDCBP/ITCH/CHMP7/TRADD/BIRC2/CHMP2A/TNFRSF10B/CASP1/UBC/CFLAR/IL1B/FLOT1/CASP4/IRF1/PELI1/BIRC3	1
R-HSA-5218900	Programmed Cell Death	Regulated Necrosis	CASP8 activity is inhibited	-1.69527	0.0504237	CASP8/FASLG/TNFRSF10B/TRADD/TNFSF10/FAS/RIPK1/CFLAR	0	-1.48176	0.153921	CASP8/TNFRSF10B/TRADD/FAS/FASLG/TNFSF10/CFLAR/RIPK1	0	-1.19875	0.386095	RIPK1/CASP8/FAS/TRADD/TNFRSF10B/CFLAR	0
R-HSA-5218920	Signal Transduction	Signaling by Receptor Tyrosine Kinases	VEGFR2 mediated vascular permeability	-1.1365	0.398849	VAV2/NOS3/CTNNB1/PDPK1/AKT2/VAV3/PAK2/CALM3/VAV1/RICTOR/RAC1	0	-1.58843	0.0630344	CALM2/PDPK1/VAV3/VAV1/AKT2/RICTOR/PAK2/RAC1/CALM3	0	0.714221	0.917486	TRIB3/CALM1/MLST8/HSP90AA1/PRR5/CTNND1/AKT3/MTOR/MAPKAP1	0
R-HSA-5218921	Signal Transduction	Signaling by Receptor Tyrosine Kinases	VEGFR2 mediated cell proliferation	-1.63031	0.066859	ITPR1/CALM2/SRC/AHCYL1/PDPK1/KRAS/PRKCZ/PLCG1/ITPR3/SPHK1/VEGFA/PRKCB/ITPR2/CALM3/PRKCD	0	-2.06254	0.00142362	KRAS/PLCG1/ITPR3/SPHK1/SRC/PRKCZ/CALM2/PRKCA/PDPK1/AHCYL1/PRKCB/VEGFA/ITPR2/CALM3/PRKCD	1	-1.02196	0.569272	PRKCZ/VEGFA/ITPR1/KRAS/ITPR3/PRKCD/PLCG1/PRKCB/SPHK1	0
R-HSA-5223345	Transport of small molecules	Miscellaneous transport and binding events	Miscellaneous transport and binding events	0.527196	0.9966	NIPAL2/LRRC8D/MRS2/NIPA1/NIPAL3	0	0.524261	0.992762	NIPAL2/MRS2/LRRC8D/NIPA1/ADD2/TUSC3/NIPAL3/LRRC8B/MMGT1/DMTN/CTNS/NIPAL4/ADD3/LRRC8A/NIPA2/SLC66A1/MAGT1/ANKH/ADD1/LRRC8C	0	0.605459	0.974883	NIPAL2/LRRC8D/MRS2/NIPA1/NIPAL3/ADD1/MAGT1	0
R-HSA-5250913	Gene expression (Transcription)	Epigenetic regulation of gene expression	Positive epigenetic regulation of rRNA expression	0.760497	0.94285	H2AX/H2AZ2/RBBP7/MBD3/HDAC2/POLR2K/MYBBP1A/RBBP4/MTA2/MTA1/POLR1A/POLR1E/KAT2A/EHMT2/TAF1B/POLR2H/BAZ1B/TAF1D/H3C3/POLR1D/POLR1B	0	-0.804389	0.941218	H3C10/H2AC6/H2BC12/H2BC11/KAT2B/POLR2E/H2BC4/GSK3B/GATAD2A/EP300/ACTB/GATAD2B/SF3B1/H3-3A	0	1.15234	0.364264	H2AX/H2AZ2/RBBP7/MTA2/MYBBP1A/POLR2K/RBBP4/MBD3/HDAC1/BAZ1B/DEK/HDAC2/ERCC6/MTA1/POLR1D/EHMT2/TTF1/TAF1B/H2BC9/POLR1A/POLR1B/POLR2L/H3C3/POLR2H/H3C8/H3-3B	0
R-HSA-5250924	Gene expression (Transcription)	Epigenetic regulation of gene expression	B-WICH complex positively regulates rRNA expression	-0.711784	0.9966	ACTB/POLR2E/H2AC6/H2BC12/MYO1C/H2BC11/KAT2B/GSK3B/H2BC4/EP300/SF3B1/H3-3A	0	-0.923936	0.756137	H2BC26/H2BC7/H3C6/H3-3B/H2BC21/POLR2F/H4C9/H2BC5/H2BC6/MYO1C/H3C10/H2AC6/H2BC12/H2BC11/KAT2B/POLR2E/H2BC4/GSK3B/EP300/ACTB/SF3B1/H3-3A	0	0.834027	0.862323	H2AX/H2AZ2/MYBBP1A/POLR2K/BAZ1B/DEK/ERCC6/POLR1D/TAF1B/H2BC9/POLR1A/POLR1B/POLR2L/H3C3/POLR2H/H3C8/H3-3B	0
R-HSA-5250941	Gene expression (Transcription)	Epigenetic regulation of gene expression	Negative epigenetic regulation of rRNA expression	0.893602	0.793919	DNMT1/DNMT3B/H2AX/H2AZ2/MNAT1/SUV39H1/ERCC2/HDAC2/GTF2H3/POLR2K/RRP8/SAP30/POLR1A/POLR1E/TAF1B/POLR2H/TAF1D/H3C3/POLR1D/POLR1B	0	0.707793	0.979553	DNMT3B/DNMT1/MNAT1/H2AX/ERCC2/SUV39H1/H2AZ2/HDAC2/SAP30/RRP8/POLR1E/POLR2K/POLR1A/TAF1D/GTF2H3/H3C2/POLR2H/TAF1A/TAF1B/H3C3/H2BC15/TAF1C/H4C5/POLR1F/POLR1B	0	1.1641	0.344737	DNMT1/H2AX/H2AZ2/SUV39H1/MNAT1/GTF2H3/ERCC2/POLR2K/DNMT3B/HDAC1/HDAC2/POLR1D/UBTF/RRP8/SAP30/TTF1/TAF1B/H2BC9/POLR1A/POLR1B/POLR2L/H3C3/POLR2H/H3C8/H3-3B	0
R-HSA-525793	Developmental Biology	Myogenesis	Myogenesis	-1.06295	0.532644	MEF2C/MAP2K6/CTNNB1/TCF4/MAPK14/BNIP2/SPAG9/CDC42/BORCS8-MEF2B/MEF2D/MEF2A	0	-1.17114	0.350927	SPAG9/BNIP2/TCF4/MAPK14/MEF2D/CDC42/BORCS8-MEF2B/MEF2A	0	0.607721	0.971378	TCF12/ABL1/TCF3/MAPK12	0
R-HSA-5260271	Disease	Diseases of Immune System	Diseases of Immune System	-2.63528	1.91563e-06	CHUK/NFKB1/UNC93B1/TICAM1/RELA/TLR4/TLR5/IRAK4/MYD88/CD14/NFKB2/TLR1/TLR2/NFKBIA/LY96/TLR6/TLR10	1	-2.42067	4.9076e-05	IKBKG/CHUK/RELA/IKBKB/NFKB1/NFKB2/UNC93B1/NFKBIA/LY96/TLR5/TLR4/IRAK4/TLR2/CD14/TLR1/TLR6/MYD88/TLR10	1	-2.21743	0.000866781	CHUK/UNC93B1/NFKB1/CD14/IRAK4/TLR1/TLR5/TLR6/TLR2/RELA/TICAM1/TLR10/LY96/NFKB2/NFKBIA	1
R-HSA-532668	Metabolism of proteins	Post-translational protein modification	N-glycan trimming in the ER and Calnexin/Calreticulin cycle	0.864942	0.815649	MLEC/UGGT2/MOGS/CANX/CALR/RNF5/GANAB	0	-0.643535	0.987944	NGLY1/PRKCSH/DERL2/PSMC1/UBC/RNF139/UBXN1/RNF185/EDEM2/OS9/SEL1L/RAD23B	0	1.45659	0.127798	CANX/MLEC/GANAB/UGGT2/MOGS/CALR/RNF5/UGGT1/UBB/PDIA3	0
R-HSA-5334118	Gene expression (Transcription)	Epigenetic regulation of gene expression	DNA methylation	1.35371	0.17443	DNMT1/UHRF1/DNMT3B/H2AX/H2AZ2	0	0.973098	0.651431	UHRF1/DNMT3B/DNMT1/H2AX/H2AZ2	0	1.2044	0.364963	DNMT1/H2AX/UHRF1/H2AZ2	0
R-HSA-5339562	Disease	Infectious disease	Uptake and actions of bacterial toxins	-1.12027	0.402873	MAP2K6/CD9/STX1A/HBEGF/TXNRD1/STX1B/ANTXR2/MAP2K7/FURIN/MAP2K4/CALM3/MAP2K3/VAMP2	0	-1.45995	0.139312	STX1A/CALM2/TXNRD1/MAP2K7/STX1B/HBEGF/FURIN/VAMP2/MAP2K3/ANTXR2/MAP2K4/CALM3	0	-0.846767	0.801694	MAP2K6/MAP2K4/CD9/FURIN/MAP2K3/MAP2K7/VAMP2	0
R-HSA-5339716	Disease	Diseases of signal transduction by growth factor receptors and second messengers	Signaling by GSK3beta mutants	-1.09821	0.499896	CTNNB1/PPP2CA/CSNK1A1/GSK3B/APC/PPP2R5C	0	-0.97412	0.63119	PPP2CB/CTNNB1/PPP2CA/PPP2R5E/CSNK1A1/GSK3B/PPP2R5C/APC	0	-0.784603	0.862323	CTNNB1/PPP2CA/CSNK1A1/GSK3B/PPP2R5B/PPP2R5C	0
R-HSA-5357769	Programmed Cell Death	Apoptosis	Caspase activation via extrinsic apoptotic signalling pathway	-1.73024	0.0414987	CASP8/FASLG/TNFRSF10B/TRADD/TNFSF10/FAS/CASP9/TICAM1/DAPK3/TLR4/RIPK1/CD14/CFLAR/LY96	1	-1.54483	0.089808	DAPK3/CASP9/FAS/FASLG/TNFSF10/LY96/CFLAR/RIPK1/TLR4/CD14	0	-1.43014	0.199119	TLR4/DAPK1/DAPK2/UNC5A/RIPK1/CD14/CASP8/FAS/TRADD/TNFRSF10B/CASP9/DAPK3/CFLAR/TICAM1/LY96	0
R-HSA-5357786	Signal Transduction	Death Receptor Signaling	TNFR1-induced proapoptotic signaling	-2.07896	0.00114	RBCK1/SPATA2/IKBKE/TNF/MIB2/CYLD/CASP8/TRADD/TBK1/BIRC3/OTUD7B/OTUD1/BIRC2/TNFAIP3/RNF31/XIAP/RIPK1/USP4/TNFRSF1A	1	-1.77137	0.0262575	MIB2/TNF/BIRC3/SPATA2/CYLD/TNFAIP3/CASP8/IKBKE/RBCK1/TRADD/TBK1/BIRC2/OTUD7B/OTUD1/RNF31/USP4/XIAP/RIPK1/TNFRSF1A	1	-2.17172	0.00103962	OTUD1/USP21/RIPK1/TNFRSF1A/XIAP/TNF/RNF31/CASP8/MIB2/TBK1/TRADD/BIRC2/CYLD/USP4/BIRC3/TNFAIP3	1
R-HSA-5357801	Programmed Cell Death		Programmed Cell Death	-1.04761	0.422284	PSMD2/PSMC4/MLKL/CTNNB1/MAPT/PLEC/PRKCQ/BAD/PSMB10/RIPK3/PSMD13/PSMD6/DBNL/CHMP3/PSME3/PSMD9/RNF103-CHMP3/PPP3R1/PSMB9/LMNB1/GZMB/PSMD4/STK24/CASP8/FASLG/FLOT2/CHMP4B/YWHAZ/AKT2/SEPTIN4/ACIN1/PSMB3/CHMP7/TNFRSF10B/TRADD/PSME1/TNFSF10/CARD8/CHMP2B/BCL2L1/KPNA1/PELI1/UBC/IL1B/BIRC3/FAS/IRF1/CASP9/TICAM1/PAK2/DAPK3/BIRC2/ROCK1/STAT3/APC/IRF2/CASP1/CHMP2A/SDCBP/XIAP/TLR4/SFN/BCL2L11/ITCH/RIPK1/BBC3/C…	0	-1.20983	0.100746	PSMB6/PSMA4/IL1B/CHMP7/NMT1/UBC/PSMB10/TRADD/BCAP31/PPP3R1/CHMP6/PSMD9/SPTAN1/PSMD13/SEPTIN4/CHMP4B/PSMD2/PSMD8/CDC37/RNF103-CHMP3/KPNA1/PPP1R13B/MLKL/MAPK1/DAPK3/CASP9/ADD1/DBNL/PRKCQ/YWHAB/GZMB/YWHAZ/FAS/PSMB3/PSME1/FASLG/STK24/BIRC2/CASP1/PSMD4/BBC3/CHMP2B/PSMB9/PSME3/CARD8/ACIN1/SFN/FLOT2/RIPK3/CHMP3/TNFSF10/ROCK1/CHMP2A/BCL2L1/SDCBP/AKT2/LMNB1/STAT3/ITCH/IRF2/FLOT1/CASP4/XIAP/LY96/PAK2/MAPK3…	0	1.00984	0.623111	CLSPN/APPL1/E2F1/PSMB7/PSMC2/HMGB1/C1QBP/PSMC3/STK26/PSMC5/APIP/DNM1L/YWHAH/H1-0/PSMD10/OCLN/TNFRSF10A/ELANE/SEM1/SPTAN1/ARHGAP10/CASP6/HMGB2/IL18/PSMD14/DSG2/TRAF2/PSMD3/TFDP1/UBB/PSMB2/TFDP2	0
R-HSA-5357905	Signal Transduction	Death Receptor Signaling	Regulation of TNFR1 signaling	-1.99872	0.000973023	RBCK1/SPATA2/MAPKAPK2/IKBKE/UBE2D2/ULK1/TNF/MIB2/IKBKB/TRAF1/IKBKG/CYLD/CASP8/TRADD/TBK1/CHUK/SPPL2A/UBC/BIRC3/OTUD7B/TAX1BP1/OTUD1/BIRC2/TNFAIP3/RNF31/XIAP/UBE2D1/RIPK1/USP4/TNFRSF1A/UBE2D3/CFLAR	1	-1.70667	0.0131196	IKBKE/RBCK1/UBC/TRADD/TBK1/IKBKG/CHUK/IKBKB/SPPL2A/UBE2D1/BIRC2/TAX1BP1/OTUD7B/OTUD1/RNF31/USP4/UBE2D3/XIAP/CFLAR/RIPK1/TNFRSF1A	1	-2.09386	0.000483744	OTUD1/MAPKAPK2/USP21/RIPK1/TNFRSF1A/UBE2D2/XIAP/SPPL2A/TAX1BP1/CHUK/TNF/RNF31/CASP8/MIB2/TBK1/TRADD/BIRC2/CYLD/ULK1/USP4/UBC/CFLAR/UBE2D3/TRAF1/UBE2D1/BIRC3/TNFAIP3	1
R-HSA-5357956	Signal Transduction	Death Receptor Signaling	TNFR1-induced NF-kappa-B signaling pathway	-1.85896	0.00904282	TNF/IKBKB/TRAF1/IKBKG/CYLD/TRADD/CHUK/UBC/BIRC3/OTUD7B/OTUD1/BIRC2/TAB3/TNFAIP3/RNF31/XIAP/RIPK1/TAB2/USP4/TNFRSF1A	1	-1.73697	0.0240284	RBCK1/UBC/TRADD/MAP3K7/IKBKG/CHUK/IKBKB/BIRC2/OTUD7B/OTUD1/RNF31/TAB2/USP4/TAB3/XIAP/RIPK1/TNFRSF1A	1	-1.78533	0.0131206	OTUD1/USP21/RIPK1/TNFRSF1A/TAB3/XIAP/CHUK/TNF/RNF31/TRADD/BIRC2/CYLD/USP4/UBC/TAB2/TRAF1/BIRC3/TNFAIP3	1
R-HSA-5358346	Signal Transduction	Signaling by Hedgehog	Hedgehog ligand biogenesis	1.07996	0.49026	PSMD14/SEM1/PSMC3/PSMB2/PSMC2/PSMD3/PSMC5/P4HB/ERLEC1/RPS27A/PSMB5/PSMB7/HHAT/PSMD1/PSMA5/UBB/GPC5/PSMD10/DISP2	0	0.76947	0.917452	PSMD14/SEM1/PSMB2/PSMC3/RPS27A/PSMB5/DISP2/PSMD3/PSMC2/GPC5	0	1.37827	0.147355	P4HB/PSMB7/ERLEC1/PSMC2/PSMC3/PSMC5/PSMD10/SEM1/PSMD14/PSMD3/UBB/PSMB2	0
R-HSA-5358351	Signal Transduction	Signaling by Hedgehog	Signaling by Hedgehog	0.971518	0.669121	PSMD14/SEM1/PSMC3/TUBA1B/OFD1/PSMB2/ADCY6/PSMC2/PRKACB/KIF7/TTC21B/INTU/MKS1/PSMD3/IFT57/PSMC5/P4HB/CUL1/ERLEC1/IFT172/SMO/BTRC/RPS27A/PSMB5/IFT52/PSMB7/HHAT/RPGRIP1L/PSMD1/EVC2/PSMA5/RBX1/UBB/EFCAB7/GPC5/IFT140/PSMD10/IFT122/ULK3	0	0.837501	0.896267	PSMD14/ADCY6/SEM1/KIF7/PSMB2/INTU/PSMC3/OFD1/TTC21B/IFT57/IFT172/SMO/MKS1/RPS27A/EFCAB7/PSMB5/DISP2/PSMD3/PRKACB/PSMC2/GPC5/CUL1/EVC2/RBX1/ULK3/BTRC/HHAT/IFT140/IFT52/PSMC5/GPR161/EVC/RPGRIP1L/DYNC2H1/PSMA2/PSMD1/PSMA5/IFT122/TUBA1B	0	0.863472	0.862323	TUBA1B/P4HB/PSMB7/ERLEC1/PSMC2/PSMC3/PRKACB/PSMC5/PSMD10/TUBA1C/SEM1/OFD1/PSMD14/PSMD3/UBB/PSMB2/CUL1	0
R-HSA-5358508	DNA Repair	Mismatch Repair	Mismatch Repair	2.42669	3.85485e-07	PCNA/EXO1/POLD1/LIG1/MLH1/POLD2/RPA1/MSH2/MSH6/RPA3	1	2.06523	0.000435886	EXO1/PCNA/POLD1/LIG1/MLH1/MSH2/POLD2	1	2.26538	3.17429e-06	PCNA/MSH6/POLD1/LIG1/RPA1/EXO1/RPA3/MLH1/POLD2	1
R-HSA-5358565	DNA Repair	Mismatch Repair	Mismatch repair (MMR) directed by MSH2:MSH6 (MutSalpha)	2.39975	6.95254e-07	PCNA/EXO1/POLD1/LIG1/MLH1/POLD2/RPA1/MSH2/MSH6/RPA3	1	2.03009	0.000749341	EXO1/PCNA/POLD1/LIG1/MLH1/MSH2/POLD2	1	2.24782	5.23622e-06	PCNA/MSH6/POLD1/LIG1/RPA1/EXO1/RPA3/MLH1/POLD2	1
R-HSA-5358606	DNA Repair	Mismatch Repair	Mismatch repair (MMR) directed by MSH2:MSH3 (MutSbeta)	2.37775	1.07417e-06	PCNA/EXO1/POLD1/LIG1/MLH1/POLD2/RPA1/MSH2/RPA3	1	2.02664	0.000806531	EXO1/PCNA/POLD1/LIG1/MLH1/MSH2/POLD2	1	2.15607	4.10339e-05	PCNA/POLD1/LIG1/RPA1/EXO1/RPA3/MLH1/POLD2	1
R-HSA-5358747	Disease	Diseases of signal transduction by growth factor receptors and second messengers	CTNNB1 S33 mutants aren't phosphorylated	-1.09821	0.499896	CTNNB1/PPP2CA/CSNK1A1/GSK3B/APC/PPP2R5C	0	-0.97412	0.63119	PPP2CB/CTNNB1/PPP2CA/PPP2R5E/CSNK1A1/GSK3B/PPP2R5C/APC	0	-0.784603	0.862323	CTNNB1/PPP2CA/CSNK1A1/GSK3B/PPP2R5B/PPP2R5C	0
R-HSA-5358749	Disease	Diseases of signal transduction by growth factor receptors and second messengers	CTNNB1 S37 mutants aren't phosphorylated	-1.09821	0.499896	CTNNB1/PPP2CA/CSNK1A1/GSK3B/APC/PPP2R5C	0	-0.97412	0.63119	PPP2CB/CTNNB1/PPP2CA/PPP2R5E/CSNK1A1/GSK3B/PPP2R5C/APC	0	-0.784603	0.862323	CTNNB1/PPP2CA/CSNK1A1/GSK3B/PPP2R5B/PPP2R5C	0
R-HSA-5358751	Disease	Diseases of signal transduction by growth factor receptors and second messengers	CTNNB1 S45 mutants aren't phosphorylated	-1.09821	0.499896	CTNNB1/PPP2CA/CSNK1A1/GSK3B/APC/PPP2R5C	0	-0.97412	0.63119	PPP2CB/CTNNB1/PPP2CA/PPP2R5E/CSNK1A1/GSK3B/PPP2R5C/APC	0	-0.784603	0.862323	CTNNB1/PPP2CA/CSNK1A1/GSK3B/PPP2R5B/PPP2R5C	0
R-HSA-5358752	Disease	Diseases of signal transduction by growth factor receptors and second messengers	CTNNB1 T41 mutants aren't phosphorylated	-1.09821	0.499896	CTNNB1/PPP2CA/CSNK1A1/GSK3B/APC/PPP2R5C	0	-0.97412	0.63119	PPP2CB/CTNNB1/PPP2CA/PPP2R5E/CSNK1A1/GSK3B/PPP2R5C/APC	0	-0.784603	0.862323	CTNNB1/PPP2CA/CSNK1A1/GSK3B/PPP2R5B/PPP2R5C	0
R-HSA-5362517	Signal Transduction	Signaling by Nuclear Receptors	Signaling by Retinoic Acid	-1.13249	0.394925	PDK1/RXRA/ALDH8A1/PPARD/CRABP2/ALDH1A2/RARA	0	-1.0751	0.475636	PPARD/RXRA/ALDH8A1/CRABP2/RARA/ALDH1A2	0	-1.0326	0.563761	PDK1/RARG/ALDH8A1/DHRS3/ALDH1A2/PPARD/CRABP2/RARA	0
R-HSA-5362768	Disease	Diseases of signal transduction by growth factor receptors and second messengers	Hh mutants are degraded by ERAD	0.99933	0.60822	PSMD14/SEM1/PSMC3/PSMB2/PSMC2/PSMD3/PSMC5/ERLEC1/RPS27A/PSMB5/PSMB7/PSMD1/PSMA5/UBB/PSMD10	0	0.681145	0.974951	PSMD14/SEM1/PSMB2/PSMC3/RPS27A/PSMB5/PSMD3/PSMC2	0	1.36672	0.16173	PSMB7/ERLEC1/PSMC2/PSMC3/PSMC5/PSMD10/SEM1/PSMD14/PSMD3/UBB/PSMB2	0
R-HSA-5365859	Signal Transduction	Signaling by Nuclear Receptors	RA biosynthesis pathway	-0.920612	0.691185	ALDH8A1/ALDH1A2	0	-0.861229	0.747811	ALDH8A1/ALDH1A2	0	-1.07435	0.520717	RDH11/ALDH1A1/ALDH8A1/DHRS3/ALDH1A2	0
R-HSA-5368286	Metabolism of proteins	Translation	Mitochondrial translation initiation	2.47898	5.99576e-10	MRPL37/MRPS27/ERAL1/MRPS33/PTCD3/MRPS35/MRPL13/MRPL11/MRPL1/MRPL57/MRPL40/MRPS23/MRPS18B/MRPS12/MRPL9/MRPL32/MRPL48/MRPL58/MRPS5/MRPS30/MTIF2/MRPS7/MRPL52/MRPL3/MRPL39/MRPL19/MRPS9/MRPL51/MRPS21/MRPS26/MRPL35/MRPL27/MRPS16/MRPL4/MRPS11/GADD45GIP1/MRPS22/MRPL12/MRPS25/MRPL21/MRPL22/MRPL18/MRPL17/MRPL23/MRPL30/MRPL42/MRPL41/MRPL14/MRPL24/MRPL54/MRPS15/MRPL15/MRPL2/MRPL20/MRPS17/MRPL47/OXA1L/MRPS2/M…	1	2.34578	7.84487e-08	MRPL37/MRPS27/PTCD3/MRPS35/MRPS33/MRPL1/ERAL1/MRPL13/MRPL9/MRPS9/MRPL3/MRPL11/MRPL32/MRPS18B/MRPL39/MRPL48/MRPL57/MRPS21/MRPS23/MRPS25/MTIF2/MRPL19/MRPL47/MRPS5/MRPS26/MRPL40/MRPS30/MRPL14/MRPS12/MRPL51/MRPL27/MRPS7/MRPL52/MRPL42/MRPL38/MRPL12/MRPL58/GADD45GIP1/MRPL18/MRPL4/MRPL35/MRPL41/MRPL23/MRPL21/MRPL22/MRPS22/MRPL30/MRPL24/MRPS11/MRPS15	1	2.63816	5.46517e-13	MRPL40/MRPS12/MRPL57/MRPL37/MRPS23/MRPL11/MRPL17/MRPL58/ERAL1/MRPS18B/MRPL13/MRPS27/MRPS16/MRPS7/MRPL52/MRPS30/MRPS5/MRPS11/MRPL1/MRPS33/MRPL15/MRPL35/MRPL51/MTIF2/MRPS22/MRPS10/MRPL48/MRPS35/MRPL2/MRPL32/MRPL19/MRPL21/MRPL9/MRPL22/MRPL20/MRPL4/MRPL27/GADD45GIP1/MRPL23/MRPS26/MRPS17/MRPL54/MRPL30/MRPL39/MRPS34/PTCD3/MRPL3/MRPS21/MRPL18/MRPL12/OXA1L/MRPL44/MRPL16/MRPS9/MRPL36/MRPL49/MRPL24/MRPL50/…	1
R-HSA-5368287	Metabolism of proteins	Translation	Mitochondrial translation	2.53948	1.43761e-11	MRPL37/MRPS27/ERAL1/MRPS33/PTCD3/MRPS35/MRPL13/MRPL11/MRPL1/MRPL57/MRPL40/MRPS23/MRPS18B/MRPS12/MRPL9/MRPL32/MRPL48/MRPL58/MRPS5/MRPS30/MTIF2/MRPS7/MRPL52/MRPL3/MRPL39/MRPL19/MRPS9/MRPL51/MRPS21/GFM1/MRPS26/MRPL35/MRPL27/MRPS16/MRPL4/MRPS11/GADD45GIP1/MRPS22/MRPL12/MRPS25/MRPL21/MRPL22/MRPL18/TUFM/MRPL17/MRPL23/MRPL30/MRPL42/MRPL41/MRPL14/MRPL24/GFM2/MRPL54/MRPS15/MRPL15/MRPL2/MRPL20/MRRF/MRPS17/…	1	2.37877	2.33395e-08	MRPL37/MRPS27/PTCD3/MRPS35/MRPS33/MRPL1/ERAL1/MRPL13/MRPL9/MRPS9/MRPL3/MRPL11/MRPL32/MRPS18B/MRPL39/MRPL48/MRPL57/MRPS21/MRPS23/MRPS25/MTIF2/MRPL19/MRPL47/MRPS5/MRPS26/MRPL40/MRPS30/MRPL14/GFM1/MRPS12/MRPL51/MRPL27/MRPS7/MRPL52/MRPL42/MRPL38/MRPL12/MRPL58/GADD45GIP1/MRPL18/MRPL4/MRPL35/MRRF/MRPL41/TUFM/GFM2/MRPL23/MRPL21/MRPL22/MRPS22/MRPL30/MRPL24/MRPS11	1	2.61331	5.23353e-13	MRPL40/MRPS12/MRPL57/MRPL37/MRPS23/MRPL11/MRPL17/MRPL58/ERAL1/MRPS18B/MRPL13/MRPS27/MRPS16/MRPS7/MRPL52/MRPS30/MRPS5/MRPS11/MRPL1/MRPS33/MRPL15/MRPL35/MRPL51/MTIF2/MRPS22/MRPS10/MRPL48/MRPS35/GFM1/MRPL2/MRPL32/MRPL19/MRPL21/MRPL9/MRPL22/MRPL20/MRPL4/MRPL27/GADD45GIP1/MRPL23/MRPS26/MRPS17/MRPL54/MRPL30/MRPL39/MRPS34/TUFM/PTCD3/MRPL3/MRPS21/MRPL18/MRPL12/OXA1L/MRPL44/MRPL16/MRPS9/MRPL36/MRPL49/MRPL…	1
R-HSA-5387390	Disease	Diseases of signal transduction by growth factor receptors and second messengers	Hh mutants abrogate ligand secretion	1.04891	0.52113	PSMD14/SEM1/PSMC3/PSMB2/PSMC2/PSMD3/PSMC5/ERLEC1/RPS27A/PSMB5/PSMB7/HHAT/PSMD1/PSMA5/UBB/PSMD10	0	0.649744	0.98885	PSMD14/SEM1/PSMB2/PSMC3/RPS27A/PSMB5/PSMD3/PSMC2	0	1.32747	0.181006	PSMB7/ERLEC1/PSMC2/PSMC3/PSMC5/PSMD10/SEM1/PSMD14/PSMD3/UBB/PSMB2	0
R-HSA-5389840	Metabolism of proteins	Translation	Mitochondrial translation elongation	2.51398	2.16294e-10	MRPL37/MRPS27/ERAL1/MRPS33/PTCD3/MRPS35/MRPL13/MRPL11/MRPL1/MRPL57/MRPL40/MRPS23/MRPS18B/MRPS12/MRPL9/MRPL32/MRPL48/MRPL58/MRPS5/MRPS30/MRPS7/MRPL52/MRPL3/MRPL39/MRPL19/MRPS9/MRPL51/MRPS21/GFM1/MRPS26/MRPL35/MRPL27/MRPS16/MRPL4/MRPS11/GADD45GIP1/MRPS22/MRPL12/MRPS25/MRPL21/MRPL22/MRPL18/TUFM/MRPL17/MRPL23/MRPL30/MRPL42/MRPL41/MRPL14/MRPL24/MRPL54/MRPS15/MRPL15/MRPL2/MRPL20/MRPS17/MRPL47/OXA1L/MRP…	1	2.37779	4.1808e-08	MRPL37/MRPS27/PTCD3/MRPS35/MRPS33/MRPL1/ERAL1/MRPL13/MRPL9/MRPS9/MRPL3/MRPL11/MRPL32/MRPS18B/MRPL39/MRPL48/MRPL57/MRPS21/MRPS23/MRPS25/MRPL19/MRPL47/MRPS5/MRPS26/MRPL40/MRPS30/MRPL14/GFM1/MRPS12/MRPL51/MRPL27/MRPS7/MRPL52/MRPL42/MRPL38/MRPL12/MRPL58/GADD45GIP1/MRPL18/MRPL4/MRPL35/MRPL41/TUFM/MRPL23/MRPL21/MRPL22/MRPS22/MRPL30/MRPL24/MRPS11/MRPS15	1	2.63448	6.21604e-13	MRPL40/MRPS12/MRPL57/MRPL37/MRPS23/MRPL11/MRPL17/MRPL58/ERAL1/MRPS18B/MRPL13/MRPS27/MRPS16/MRPS7/MRPL52/MRPS30/MRPS5/MRPS11/MRPL1/MRPS33/MRPL15/MRPL35/MRPL51/MRPS22/MRPS10/MRPL48/MRPS35/GFM1/MRPL2/MRPL32/MRPL19/MRPL21/MRPL9/MRPL22/MRPL20/MRPL4/MRPL27/GADD45GIP1/MRPL23/MRPS26/MRPS17/MRPL54/MRPL30/MRPL39/MRPS34/TUFM/PTCD3/MRPL3/MRPS21/MRPL18/MRPL12/OXA1L/MRPL44/MRPL16/MRPS9/MRPL36/MRPL49/MRPL24/MRP…	1
R-HSA-5419276	Metabolism of proteins	Translation	Mitochondrial translation termination	2.51708	1.86951e-10	MRPL37/MRPS27/ERAL1/MRPS33/PTCD3/MRPS35/MRPL13/MRPL11/MRPL1/MRPL57/MRPL40/MRPS23/MRPS18B/MRPS12/MRPL9/MRPL32/MRPL48/MRPL58/MRPS5/MRPS30/MRPS7/MRPL52/MRPL3/MRPL39/MRPL19/MRPS9/MRPL51/MRPS21/MRPS26/MRPL35/MRPL27/MRPS16/MRPL4/MRPS11/GADD45GIP1/MRPS22/MRPL12/MRPS25/MRPL21/MRPL22/MRPL18/MRPL17/MRPL23/MRPL30/MRPL42/MRPL41/MRPL14/MRPL24/GFM2/MRPL54/MRPS15/MRPL15/MRPL2/MRPL20/MRRF/MRPS17/MRPL47/OXA1L/MRP…	1	2.40559	1.80982e-08	MRPL37/MRPS27/PTCD3/MRPS35/MRPS33/MRPL1/ERAL1/MRPL13/MRPL9/MRPS9/MRPL3/MRPL11/MRPL32/MRPS18B/MRPL39/MRPL48/MRPL57/MRPS21/MRPS23/MRPS25/MRPL19/MRPL47/MRPS5/MRPS26/MRPL40/MRPS30/MRPL14/MRPS12/MRPL51/MRPL27/MRPS7/MRPL52/MRPL42/MRPL38/MRPL12/MRPL58/GADD45GIP1/MRPL18/MRPL4/MRPL35/MRRF/MRPL41/GFM2/MRPL23/MRPL21/MRPL22/MRPS22/MRPL30/MRPL24/MRPS11/MRPS15	1	2.5998	3.13524e-12	MRPL40/MRPS12/MRPL57/MRPL37/MRPS23/MRPL11/MRPL17/MRPL58/ERAL1/MRPS18B/MRPL13/MRPS27/MRPS16/MRPS7/MRPL52/MRPS30/MRPS5/MRPS11/MRPL1/MRPS33/MRPL15/MRPL35/MRPL51/MRPS22/MRPS10/MRPL48/MRPS35/MRPL2/MRPL32/MRPL19/MRPL21/MRPL9/MRPL22/MRPL20/MRPL4/MRPL27/GADD45GIP1/MRPL23/MRPS26/MRPS17/MRPL54/MRPL30/MRPL39/MRPS34/PTCD3/MRPL3/MRPS21/MRPL18/MRPL12/OXA1L/MRPL44/MRPL16/MRPS9/MRPL36/MRPL49/MRPL24/MRPL50/MRPS15…	1
R-HSA-5423646	Metabolism	Biological oxidations	Aflatoxin activation and detoxification	0.879502	0.761376	AKR7A2/MGST1/MGST3/MGST2/ACY3	0	0.529762	0.98885	AKR7A2/MGST2/MGST1/MGST3/AKR7A3/ACY3	0	1.26243	0.329912	AKR7A2/MGST1/MGST3/MGST2/ACY3	0
R-HSA-5467337	Disease	Diseases of signal transduction by growth factor receptors and second messengers	APC truncation mutants have impaired AXIN binding	-1.13128	0.451985	PPP2CA/CSNK1A1/GSK3B/APC/PPP2R5C	0	-1.0328	0.533359	PPP2CA/PPP2R5E/CSNK1A1/GSK3B/PPP2R5C/APC	0	-0.715904	0.904213	PPP2CA/CSNK1A1/GSK3B/PPP2R5B/PPP2R5C	0
R-HSA-5467340	Disease	Diseases of signal transduction by growth factor receptors and second messengers	AXIN missense mutants destabilize the destruction complex	-1.13128	0.451985	PPP2CA/CSNK1A1/GSK3B/APC/PPP2R5C	0	-1.0328	0.533359	PPP2CA/PPP2R5E/CSNK1A1/GSK3B/PPP2R5C/APC	0	-0.715904	0.904213	PPP2CA/CSNK1A1/GSK3B/PPP2R5B/PPP2R5C	0
R-HSA-5467348	Disease	Diseases of signal transduction by growth factor receptors and second messengers	Truncations of AMER1 destabilize the destruction complex	-1.13128	0.451985	PPP2CA/CSNK1A1/GSK3B/APC/PPP2R5C	0	-1.0328	0.533359	PPP2CA/PPP2R5E/CSNK1A1/GSK3B/PPP2R5C/APC	0	-0.715904	0.904213	PPP2CA/CSNK1A1/GSK3B/PPP2R5B/PPP2R5C	0
R-HSA-5576891	Muscle contraction	Cardiac conduction	Cardiac conduction	-1.30065	0.113093	NPR2/KCNK6/ITPR1/KCNE5/CALM2/ATP1A1/FXYD7/RYR1/CACNB1/CAMK2D/CACNG6/CACNA2D2/CACNG8/KCNK7/AHCYL1/ATP1A4/SCN4B/KCNQ1/PLN/ATP2B1/WWTR1/CASQ1/MME/ITPR3/ATP2B4/CORIN/KCND3/ORAI1/KCNK13/ITPR2/KAT2B/CAMK2G/ATP1A3/CALM3/ATP2A1/SCN1B/KCNJ2/SLC8A1/ASPH/PRKACA	0	-0.917504	0.788925	CALM2/ORAI1/CORIN/MME/ATP1A1/AHCYL1/KCNK13/ATP1A3/KAT2B/SCN1B/ATP2A1/KCNJ2/ATP2B4/CAMK2G/ASPH/ITPR2/SLC8A1/PRKACA/CALM3	0	-1.62734	0.0102042	MME/CAMK2D/RYR3/KCNIP2/NPPA/RYR1/CACNA2D2/CAMK2G/KCNE1/CACNG8/ATP2B1/SCN4B/CORIN/FXYD7/KCND1/KCNQ1/ITPR1/HIPK1/CACNG6/KCNK13/ATP1A4/ITPR3/KAT2B/ORAI1/CACNB1/WWTR1/NPR2/SLC8A1/KCNK7/KCND3/CASQ1/ATP2A1/PLN/ASPH/ATP1A3/SCN1B/KCNJ2/PRKACA	1
R-HSA-5576892	Muscle contraction	Cardiac conduction	Phase 0 - rapid depolarisation	-0.662224	0.962881	CACNB1/CAMK2D/CACNG6/CACNA2D2/CACNG8/SCN4B/CAMK2G/CALM3/SCN1B	0	-0.765463	0.905058	SCN1B/CAMK2G/CALM3	0	-0.650594	0.976123	FGF11/CAMK2D/CACNA2D2/CAMK2G/CACNG8/SCN4B/CACNG6/CACNB1/SCN1B	0
R-HSA-5576893	Muscle contraction	Cardiac conduction	Phase 2 - plateau phase	0.629137	0.967281	CACNB2/AKAP9/CACNA1C/KCNE3/KCNE1/KCNE5/CACNB1/CACNG6/CACNA2D2/CACNG8/KCNQ1	0	0.695268	0.915346	CACNB2/AKAP9/CACNA1C/KCNE1/KCNE3/CACNB1/CACNG6/CACNG8/CACNA2D2/KCNQ1/KCNE5	0	-1.07799	0.508762	CACNA2D2/KCNE1/CACNG8/KCNQ1/CACNG6/CACNB1	0
R-HSA-5578749	Gene expression (Transcription)	Gene Silencing by RNA	Transcriptional regulation by small RNAs	1.32295	0.156776	NDC1/NUP107/H2AX/NUP205/NUP93/H2AZ2/RAN/POLR2D/NUP42/NUP188/NUP43/NUP35/NUP37/NUP160/NUP88/POLR2K/NUP210/SEH1L	0	0.958638	0.673657	NUP107/NUP42/NUP93/NUP205/NUP43/H2AX/NDC1/NUP188/NUP160/H2AZ2/NUP88/NUP133/NUP37/NUP155/RAN/POLR2K/NUP35/POLR2D/SEH1L/H3C2/POLR2H/NUP85/NUP54/RAE1/H3C3/H2BC15/AAAS/H4C5	0	1.54878	0.0421879	NDC1/H2AX/RAN/POLR2D/H2AZ2/NUP107/NUP210/NUP205/NUP35/NUP93/NUP188/NUP37/POLR2K/SEH1L/AAAS/NUP160/NUP85/NUP42/NUP88/NUP43/H2BC9/NUP155/POLR2L/H3C3/POLR2H/NUP54/POLR2G/H3C8/H3-3B	1
R-HSA-5578775	Muscle contraction	Cardiac conduction	Ion homeostasis	-1.84095	0.0121151	ITPR1/CALM2/ATP1A1/FXYD7/RYR1/CAMK2D/AHCYL1/ATP1A4/PLN/ATP2B1/CASQ1/ITPR3/ATP2B4/ORAI1/ITPR2/CAMK2G/ATP1A3/CALM3/ATP2A1/SLC8A1/ASPH/PRKACA	1	-1.63254	0.0451225	FXYD7/STIM1/CASQ1/DMPK/RYR1/ATP1A4/ATP2A3/CAMK2D/ATP2B1/ORAI2/ITPR3/CALM2/ORAI1/ATP1A1/AHCYL1/ATP1A3/ATP2A1/ATP2B4/CAMK2G/ASPH/ITPR2/SLC8A1/PRKACA/CALM3	1	-1.54184	0.0491016	CAMK2D/RYR3/RYR1/CAMK2G/ATP2B1/FXYD7/ITPR1/ATP1A4/ITPR3/ORAI1/SLC8A1/CASQ1/ATP2A1/PLN/ASPH/ATP1A3/PRKACA	1
R-HSA-5579029	Disease	Diseases of metabolism	Metabolic disorders of biological oxidation enzymes	1.07599	0.504738	AHCY/SLC35D1/GSS/GCLC	0	0.856952	0.787689	AHCY/SLC35D1/GSS/GCLC	0	1.12299	0.452826	SLC35D1/GSS/AHCY/GCLC/CYP4F22/GCLM	0
R-HSA-5601884	Gene expression (Transcription)	Gene Silencing by RNA	PIWI-interacting RNA (piRNA) biogenesis	-0.723199	0.931422	POLR2C/POLR2E/TDRD9/POLR2J/TDRD6/POLR2A	0	-1.33941	0.210851	MYBL1/POLR2C/POLR2J/TDRD6/POLR2E/TDRD9/POLR2A	0	1.15748	0.425438	POLR2D/PIWIL4/POLR2K/HSP90AA1/POLR2L/POLR2H/POLR2G	0
R-HSA-5602358	Disease	Diseases of Immune System	Diseases associated with the TLR signaling cascade	-2.63528	1.91563e-06	CHUK/NFKB1/UNC93B1/TICAM1/RELA/TLR4/TLR5/IRAK4/MYD88/CD14/NFKB2/TLR1/TLR2/NFKBIA/LY96/TLR6/TLR10	1	-2.42067	4.9076e-05	IKBKG/CHUK/RELA/IKBKB/NFKB1/NFKB2/UNC93B1/NFKBIA/LY96/TLR5/TLR4/IRAK4/TLR2/CD14/TLR1/TLR6/MYD88/TLR10	1	-2.21743	0.000866781	CHUK/UNC93B1/NFKB1/CD14/IRAK4/TLR1/TLR5/TLR6/TLR2/RELA/TICAM1/TLR10/LY96/NFKB2/NFKBIA	1
R-HSA-5602498	Disease	Diseases of Immune System	MyD88 deficiency (TLR2/4)	-2.39258	0.000115307	TLR4/MYD88/CD14/TLR1/TLR2/LY96/TLR6	1	-2.3006	0.000125568	LY96/TLR4/TLR2/CD14/TLR1/TLR6/MYD88	1	-1.32399	0.279643	CD36/TLR4/MYD88/CD14/TLR1/TLR6/TLR2/LY96	0
R-HSA-5603041	Disease	Diseases of Immune System	IRAK4 deficiency (TLR2/4)	-2.47434	7.12877e-06	TLR4/IRAK4/MYD88/CD14/TLR1/TLR2/LY96/TLR6	1	-2.41151	3.96599e-05	LY96/TLR4/IRAK4/TLR2/CD14/TLR1/TLR6/MYD88	1	-1.4465	0.17692	CD36/TLR4/MYD88/CD14/IRAK4/TLR1/TLR6/TLR2/LY96	0
R-HSA-5607761	Immune System	Innate Immune System	Dectin-1 mediated noncanonical NF-kB signaling	0.777815	0.913315	PSMD14/SEM1/PSMC3/PSMB2/PSMC2/PSMD3/PSMC5/CUL1/BTRC/RPS27A/PSMB5/PSMB7/PSMD1/PSMA5/UBB/PSMD10	0	-0.70597	0.98885	PSMC1/PSMB6/PSMA4/UBC/PSMB10/PSMD9/PSMD13/PSMD2/PSMD8/CHUK/RELA/PSMB3/PSME1/NFKB2/PSMD4/PSMB9/PSME3/UBA3/RELB/MAP3K14	0	0.945429	0.711383	PSMB7/PSMC2/PSMC3/PSMC5/PSMD10/SEM1/PSMD14/PSMD3/UBB/PSMB2/CUL1/BTRC	0
R-HSA-5607763	Immune System	Innate Immune System	CLEC7A (Dectin-1) induces NFAT activation	-1.28224	0.300058	NFATC1/PPP3CB/ITPR1/CALM2/PPP3CA/NFATC2/AHCYL1/PPP3R1/ITPR3/ITPR2/CALM3	0	-1.89828	0.0119337	ITPR3/PPP3R1/NFATC2/PPP3CA/CALM2/PPP3CB/AHCYL1/ITPR2/CALM3	1	0.693228	0.915572	CALM1/NFATC3	0
R-HSA-5607764	Immune System	Innate Immune System	CLEC7A (Dectin-1) signaling	-1.45704	0.0286378	SRC/PSMD2/PSMC4/SKP1/NFATC2/AHCYL1/PSMB10/PDPK1/PSMD13/PSMD6/IKBKB/UBE2M/PSME3/PSMD9/PPP3R1/PSMB9/PSMD4/IKBKG/CASP8/PYCARD/TRAF6/ITPR3/PSMB3/CHUK/PSME1/NFKB1/UBC/IL1B/CARD11/ITPR2/UBA3/TAB3/BCL10/RELA/UBE2D1/CALM3/PLCG2/CDC34/TAB2/RELB/PRKCD/NFKB2/NFKBIA/MAP3K14/CLEC7A	1	-1.70718	0.00233219	PSMC1/PSMB6/PSMA4/IL1B/UBC/PSMB10/ITPR3/PPP3R1/SRC/PSMD9/NFATC2/PSMD13/PSMD2/MAP3K7/PSMD8/CARD11/BCL10/PPP3CA/IKBKG/CALM2/CHUK/RELA/PDPK1/IKBKB/PPP3CB/CDC34/AHCYL1/NFKB1/PSMB3/PYCARD/TRAF6/UBE2D1/PSME1/NFKB2/PSMD4/SYK/PSMB9/PSME3/NFKBIA/UBA3/TAB2/RELB/TAB3/CLEC7A/PLCG2/ITPR2/MAP3K14/CALM3/PRKCD	1	-1.32562	0.106198	TAB3/UBE2D2/PSME4/UBE2V1/ITPR1/PSMB4/UBE2M/CHUK/ITPR3/UBA3/PRKCD/NFKB1/PSMD6/CASP8/PSMC4/SKP1/PLCG2/CARD11/UBC/TAB2/IL1B/UBE2D1/BCL10/RELA/RELB/MAP3K14/CDC34/CLEC7A/NFKB2/NFKBIA	0
R-HSA-5609975	Disease	Diseases of metabolism	Diseases associated with glycosylation precursor biosynthesis	1.0459	0.554256	MPI/DPM3/DPM2/GFPT1/PGM1/DHDDS/GALT/NUS1/PMM2/SRD5A3/GNE/GALE	0	-0.713234	0.923333	SRD5A3/MPI/GALT/GFPT1/DPM2/DHDDS/PGM1/NUS1/GALE/GNE/DOLK/PMM2/DPM1/GALK1	0	1.48244	0.145157	PMM2/MPI/DPM2/DPM3/PGM1/GFPT1/GNE/DHDDS/DOLK/NUS1	0
R-HSA-5610780	Signal Transduction	Signaling by Hedgehog	Degradation of GLI1 by the proteasome	0.999433	0.61602	PSMD14/SEM1/PSMC3/PSMB2/PSMC2/PRKACB/PSMD3/PSMC5/CUL1/BTRC/RPS27A/PSMB5/PSMB7/PSMD1/PSMA5/RBX1/UBB/PSMD10	0	0.714728	0.949423	PSMD14/SEM1/PSMB2/PSMC3/RPS27A/PSMB5/PSMD3/PRKACB/PSMC2/CUL1/RBX1	0	1.2018	0.31893	PSMB7/PSMC2/PSMC3/PRKACB/PSMC5/PSMD10/SEM1/PSMD14/PSMD3/UBB/PSMB2/CUL1/BTRC	0
R-HSA-5610783	Signal Transduction	Signaling by Hedgehog	Degradation of GLI2 by the proteasome	1.10447	0.457416	PSMD14/SEM1/PSMC3/PSMB2/PSMC2/PRKACB/PSMD3/PSMC5/CUL1/BTRC/RPS27A/PSMB5/PSMB7/PSMD1/PSMA5/RBX1/UBB/PSMD10	0	0.796652	0.896267	PSMD14/SEM1/PSMB2/PSMC3/RPS27A/PSMB5/PSMD3/PRKACB/PSMC2/CUL1/RBX1	0	1.28175	0.239996	PSMB7/PSMC2/PSMC3/PRKACB/PSMC5/PSMD10/SEM1/PSMD14/PSMD3/UBB/PSMB2/CUL1/BTRC	0
R-HSA-5610785	Signal Transduction	Signaling by Hedgehog	GLI3 is processed to GLI3R by the proteasome	1.10447	0.457416	PSMD14/SEM1/PSMC3/PSMB2/PSMC2/PRKACB/PSMD3/PSMC5/CUL1/BTRC/RPS27A/PSMB5/PSMB7/PSMD1/PSMA5/RBX1/UBB/PSMD10	0	0.796652	0.896267	PSMD14/SEM1/PSMB2/PSMC3/RPS27A/PSMB5/PSMD3/PRKACB/PSMC2/CUL1/RBX1	0	1.28175	0.239996	PSMB7/PSMC2/PSMC3/PRKACB/PSMC5/PSMD10/SEM1/PSMD14/PSMD3/UBB/PSMB2/CUL1/BTRC	0
R-HSA-5610787	Signal Transduction	Signaling by Hedgehog	Hedgehog 'off' state	1.10752	0.451985	PSMD14/SEM1/PSMC3/TUBA1B/OFD1/PSMB2/ADCY6/PSMC2/PRKACB/KIF7/TTC21B/INTU/MKS1/PSMD3/IFT57/PSMC5/CUL1/IFT172/SMO/BTRC/RPS27A/PSMB5/IFT52/PSMB7/RPGRIP1L/PSMD1/PSMA5/RBX1/UBB/IFT140/PSMD10/IFT122	0	0.941518	0.712687	PSMD14/ADCY6/SEM1/KIF7/PSMB2/INTU/PSMC3/OFD1/TTC21B/IFT57/IFT172/SMO/MKS1/RPS27A/PSMB5/PSMD3/PRKACB/PSMC2/CUL1/RBX1/BTRC/IFT140/IFT52/PSMC5/GPR161/RPGRIP1L/DYNC2H1/PSMA2/PSMD1/PSMA5/IFT122/TUBA1B	0	0.982321	0.655495	TUBA1B/PSMB7/PSMC2/PSMC3/PRKACB/PSMC5/PSMD10/TUBA1C/SEM1/OFD1/PSMD14/PSMD3/UBB/PSMB2/CUL1/BTRC/IFT52/MKS1/RPGRIP1L/PSMD1/PSMA5	0
R-HSA-5617472	Developmental Biology	Activation of HOX genes during differentiation	Activation of anterior HOX genes in hindbrain development during early embryogenesis	-0.854733	0.910617	MAFB/H3C10/EGR2/HDAC3/H2BC6/H4C9/RBBP5/ZNF335/POLR2C/POLR2E/POLR2J/H2AC6/H2BC12/H2BC11/RXRA/POLR2A/NCOA6/KMT2C/H2BC4/NCOA3/PKNOX1/EP300/KMT2D/CREBBP/H3-3A/RARA	0	-1.42062	0.0542728	HDAC3/H2BC26/H2BC7/H3C6/H3-3B/H2BC21/POLR2F/ZNF335/H4C9/H2BC5/HOXC4/H2BC6/NCOR1/EGR2/MAFB/H3C10/H2AC6/H2BC12/POLR2C/POLR2J/H2BC11/CTCF/RXRA/POLR2E/H2BC4/CREBBP/RBBP5/EP300/POLR2A/KMT2C/NCOA3/PKNOX1/NCOA6/KMT2D/RARA/H3-3A	0	0.99915	0.633486	H2AX/POLR2D/H2AZ2/WDR5/RBBP7/POLR2K/RBBP4/PAXIP1/EZH2/ASH2L/PAGR1/HOXB3/HOXB4/CNOT9/H2BC9/CTCF/POLR2L/H3C3/POLR2H/HOXB2/SUZ12/POLR2G/H3C8/HOXA3/H3-3B	0
R-HSA-5617833	Organelle biogenesis and maintenance	Cilium Assembly	Cilium Assembly	1.85154	3.5204e-05	PLK4/TUBB/CDK1/HAUS2/DYNC2I2/CEP152/CENPJ/CKAP5/NEK2/HAUS1/CCT8/DYNLT5/TUBG1/CEP76/HAUS5/TTC8/ALMS1/PLK1/CCT4/KIF24/PKD2/PCNT/TUBA1B/IFT74/ODF2/IQCB1/CEP78/OFD1/HDAC6/CCT2/IFT25/CEP72/CEP57/ATAT1/TTC21B/MKS1/CNTRL/CEP290/IFT57/IFT46/CEP192/EXOC4/CEP41/CEP250/IFT22/TMEM216/TCTN2/RAB11FIP3/TCTN3/IFT172/HAUS6/SMO/CETN2/DYNC1I2/AKAP9/CEP97/CCT3/TCP1/PKD1/KIFAP3/IFT52/UNC119B/RPGRIP1L/RAB3IP/CEP70/ARL…	1	1.73735	0.000326351	PLK4/CDK1/CEP152/DYNC2I2/NEK2/TUBB/HAUS2/CENPJ/DYNLT5/TTC8/CKAP5/TUBG1/IQCB1/CCT4/HDAC6/CEP76/HAUS1/HAUS5/PLK1/CCT8/ATAT1/CCT2/PKD2/IFT74/OFD1/TTC21B/ALMS1/PCNT/IFT22/IFT57/KIF24/ODF2/IFT172/SMO/MKS1/TMEM67/IFT46/CEP290/IFT25/KIFAP3/CEP78/TCTN3/CEP70/TMEM216/ARL6/CEP41/CEP72/IFT20/AKAP9/CEP57/CCT3/NEDD1/IFT27/CETN2/TCTN2/DYNC1I2/CEP192/EXOC4/HAUS6/UNC119B/CEP97/DYNLT2/PKD1/IFT70A/DYNC2I1/IFT140/C…	1	1.77088	9.99778e-05	TUBA1B/PLK4/TUBB/HAUS2/CKAP5/CENPJ/DYNC2I2/ALMS1/CDK1/KIF24/CCT8/CEP152/HAUS1/CEP78/PCNT/ODF2/HAUS5/PKD2/CEP76/PLK1/NEK2/TUBG1/DYNLT5/IFT74/CNTRL/CEP72/IFT25/TTC8/CEP57/TUBA1C/CCT4/RAB11FIP3/OFD1/CEP250/HAUS8/CEP192/EXOC4/PCM1/TCTN2/SDCCAG8/CCT5/CCT2/CCP110/HAUS6/CEP41/TCP1/IQCB1/CEP290/IFT52/MKS1/CEP97/EXOC2/HSP90AA1/IFT46/RPGRIP1L/CETN2/RAB3IP/DYNC1I2/PKD1/HDAC6/EXOC5/TMEM216/PPP2R1A/CEP89/EXOC…	1
R-HSA-5619084	Disease	Disorders of transmembrane transporters	ABC transporter disorders	0.951637	0.714294	ERLIN1/PSMD14/SEM1/PSMC3/PSMB2/PSMC2/DERL3/PSMD3/PSMC5/RNF5/ERLEC1/RPS27A/PSMB5/PSMB7/ABCD4/PSMD1/PSMA5/UBB/PSMD10	0	0.635034	0.992762	PSMD14/SEM1/PSMB2/PSMC3/ERLIN1/RPS27A/ABCD4/PSMB5/PSMD3/PSMC2/DERL3/RNF5	0	1.35826	0.16173	ERLIN1/PSMB7/ERLEC1/PSMC2/PSMC3/PSMC5/DERL3/PSMD10/SEM1/RNF5/PSMD14/PSMD3/UBB/PSMB2	0
R-HSA-5619102	Disease	Disorders of transmembrane transporters	SLC transporter disorders	1.46221	0.0812643	NDC1/NUP107/SLC2A10/NUP205/NUP93/NUP42/NUP188/SLC34A1/NUP43/NUP35/NUP37/NUP160/NUP88/SLC35A3/NUP210/SEH1L/SLC24A1/NUP155/SLC26A2/NUP133/NUP85/AAAS/RHAG/NUP54/SLC34A3/SLC4A1/SLC35A1/CP/SLC33A1/SLC40A1/RAE1	0	1.45357	0.0545952	SLC2A10/NUP107/NUP42/NUP93/NUP205/SLC34A1/NUP43/NDC1/NUP188/RHAG/NUP160/NUP88/NUP133/NUP37/NUP155/SLC34A3/SLC33A1/SLC24A1/NUP35/SLC35A3/SLC4A1/SEH1L/SLC26A2/NUP85/CP/NUP54/SLC16A1/RAE1	0	1.6019	0.0260741	NDC1/SLC2A10/NUP107/NUP210/NUP205/NUP35/NUP93/NUP188/NUP37/SEH1L/SLC35A3/SLC24A1/SLC26A2/AAAS/NUP160/SLC40A1/SLC35A1/NUP85/SLC34A1/NUP42/NUP88/NUP43	1
R-HSA-5619107	Disease	Disorders of transmembrane transporters	Defective TPR may confer susceptibility towards thyroid papillary carcinoma (TPC)	1.86393	0.00324851	NDC1/NUP107/NUP205/NUP93/NUP42/NUP188/NUP43/NUP35/NUP37/NUP160/NUP88/NUP210/SEH1L/NUP155/NUP133/NUP85/AAAS	1	1.52233	0.0567064	NUP107/NUP42/NUP93/NUP205/NUP43/NDC1/NUP188/NUP160/NUP88/NUP133/NUP37/NUP155/NUP35/SEH1L/NUP85/NUP54/RAE1/AAAS	0	1.93736	0.00175122	NDC1/NUP107/NUP210/NUP205/NUP35/NUP93/NUP188/NUP37/SEH1L/AAAS/NUP160/NUP85/NUP42/NUP88/NUP43	1
R-HSA-5619115	Disease	Disorders of transmembrane transporters	Disorders of transmembrane transporters	1.3435	0.11644	NDC1/NUP107/SLC2A10/NUP205/ERLIN1/PSMD14/NUP93/SEM1/PSMC3/NUP42/PSMB2/NUP188/SLC34A1/NUP43/NUP35/PSMC2/NUP37/NUP160/NUP88/DERL3/PSMD3/SLC35A3/NUP210/SEH1L/SLC24A1/PSMC5/RNF5/NUP155/SLC26A2/ERLEC1/NUP133/NUP85/AAAS/RPS27A/PSMB5/PSMB7/RHAG/ABCD4/NUP54/PSMD1/PSMA5/SLC34A3/UBB/SLC4A1/SLC35A1/PSMD10/CP/SLC33A1/SLC40A1	0	1.2029	0.243747	PSMD14/SEM1/SLC2A10/NUP107/NUP42/NUP93/NUP205/SLC34A1/PSMB2/PSMC3/NUP43/NDC1/NUP188/RHAG/NUP160/NUP88/ERLIN1/NUP133/NUP37/RPS27A/NUP155/SLC34A3/ABCD4/PSMB5/PSMD3/SLC33A1/SLC24A1/NUP35/SLC35A3/PSMC2/SLC4A1/DERL3/SEH1L/SLC26A2/RNF5	0	1.57913	0.0121147	NDC1/ERLIN1/SLC2A10/NUP107/NUP210/NUP205/PSMB7/ERLEC1/NUP35/PSMC2/NUP93/PSMC3/PSMC5/DERL3/NUP188/PSMD10/NUP37/SEM1/RNF5/SEH1L/SLC35A3/PSMD14/PSMD3/SLC24A1/SLC26A2/AAAS/NUP160/UBB/PSMB2/SLC40A1/SLC35A1/NUP85/SLC34A1/NUP42/NUP88/NUP43	1
R-HSA-5619507	Developmental Biology	Activation of HOX genes during differentiation	Activation of HOX genes during differentiation	-0.854733	0.910617	MAFB/H3C10/EGR2/HDAC3/H2BC6/H4C9/RBBP5/ZNF335/POLR2C/POLR2E/POLR2J/H2AC6/H2BC12/H2BC11/RXRA/POLR2A/NCOA6/KMT2C/H2BC4/NCOA3/PKNOX1/EP300/KMT2D/CREBBP/H3-3A/RARA	0	-1.42062	0.0542728	HDAC3/H2BC26/H2BC7/H3C6/H3-3B/H2BC21/POLR2F/ZNF335/H4C9/H2BC5/HOXC4/H2BC6/NCOR1/EGR2/MAFB/H3C10/H2AC6/H2BC12/POLR2C/POLR2J/H2BC11/CTCF/RXRA/POLR2E/H2BC4/CREBBP/RBBP5/EP300/POLR2A/KMT2C/NCOA3/PKNOX1/NCOA6/KMT2D/RARA/H3-3A	0	0.99915	0.633486	H2AX/POLR2D/H2AZ2/WDR5/RBBP7/POLR2K/RBBP4/PAXIP1/EZH2/ASH2L/PAGR1/HOXB3/HOXB4/CNOT9/H2BC9/CTCF/POLR2L/H3C3/POLR2H/HOXB2/SUZ12/POLR2G/H3C8/HOXA3/H3-3B	0
R-HSA-5620912	Organelle biogenesis and maintenance	Cilium Assembly	Anchoring of the basal body to the plasma membrane	1.99414	6.77451e-05	PLK4/TUBB/CDK1/HAUS2/CEP152/CENPJ/CKAP5/NEK2/HAUS1/TUBG1/CEP76/HAUS5/ALMS1/PLK1/KIF24/PCNT/ODF2/IQCB1/CEP78/OFD1/CEP72/CEP57/MKS1/CNTRL/CEP290/CEP192/CEP41/CEP250/TMEM216/TCTN2/TCTN3/HAUS6/CETN2/DYNC1I2/AKAP9/CEP97/RPGRIP1L/RAB3IP/CEP70/NEDD1/PCM1/HAUS8	1	1.8258	0.0012151	PLK4/CDK1/CEP152/NEK2/TUBB/HAUS2/CENPJ/CKAP5/TUBG1/IQCB1/CEP76/HAUS1/HAUS5/PLK1/OFD1/ALMS1/PCNT/KIF24/ODF2/MKS1/TMEM67/CEP290/CEP78/TCTN3/CEP70/TMEM216/CEP41/CEP72/AKAP9/CEP57/NEDD1/CETN2/TCTN2/DYNC1I2/CEP192/HAUS6	1	2.02496	1.96256e-05	PLK4/TUBB/HAUS2/CKAP5/CENPJ/ALMS1/CDK1/KIF24/CEP152/HAUS1/CEP78/PCNT/ODF2/HAUS5/CEP76/PLK1/NEK2/TUBG1/CNTRL/CEP72/CEP57/OFD1/CEP250/HAUS8/CEP192/PCM1/TCTN2/SDCCAG8/CCP110/HAUS6/CEP41/IQCB1/CEP290/MKS1/CEP97/HSP90AA1/RPGRIP1L/CETN2/RAB3IP/DYNC1I2/TMEM216/PPP2R1A	1
R-HSA-5620916	Organelle biogenesis and maintenance	Cilium Assembly	VxPx cargo-targeting to cilium	-0.920385	0.743161	RAB8A/EXOC1/RAB11A/EXOC8/ARF4/EXOC3/ASAP1/CNGB1	0	-1.29649	0.2499	RAB8A/RAB11A/EXOC8/EXOC3/CNGB1/ASAP1	0	1.07774	0.529753	PKD2/RAB11FIP3/EXOC4/EXOC2/RAB3IP/PKD1/EXOC5/EXOC7	0
R-HSA-5620920	Organelle biogenesis and maintenance	Cilium Assembly	Cargo trafficking to the periciliary membrane	0.870173	0.815649	CCT8/TTC8/CCT4/PKD2/CCT2/EXOC4/RAB11FIP3/SMO/CCT3/TCP1/PKD1/UNC119B/RAB3IP/ARL6	0	-0.9607	0.646865	RAB8A/SSTR3/RAB11A/EXOC8/EXOC3/BBS4/CNGB1/BBIP1/ASAP1/ARL3	0	1.09774	0.480102	CCT8/PKD2/TTC8/CCT4/RAB11FIP3/EXOC4/CCT5/CCT2/TCP1/EXOC2/RAB3IP/PKD1/EXOC5/EXOC7/UNC119B/BBS2/CCT3/INPP5E	0
R-HSA-5620922	Organelle biogenesis and maintenance	Cilium Assembly	BBSome-mediated cargo-targeting to cilium	1.20133	0.368984	CCT8/TTC8/CCT4/CCT2/SMO/CCT3/TCP1/RAB3IP/ARL6/BBS7/BBS5/LZTFL1/BBS2/CCT5	0	1.291	0.280101	TTC8/CCT4/CCT8/CCT2/SMO/ARL6/CCT3/BBS12/TCP1/RAB3IP/BBS7/BBS9	0	1.07501	0.521056	CCT8/TTC8/CCT4/CCT5/CCT2/TCP1/RAB3IP/BBS2/CCT3/BBS5/SMO/LZTFL1	0
R-HSA-5620924	Organelle biogenesis and maintenance	Cilium Assembly	Intraflagellar transport	1.45352	0.108145	DYNC2I2/DYNLT5/TUBA1B/IFT74/IFT25/TTC21B/IFT57/IFT46/IFT22/IFT172/KIFAP3/IFT52/IFT27/DYNLT2/IFT140/IFT122/DYNC2I1/TUBA3D/TUBA1C	0	1.52556	0.0509608	DYNC2I2/DYNLT5/IFT74/TTC21B/IFT22/IFT57/IFT172/IFT46/IFT25/KIFAP3/IFT20/IFT27/DYNLT2/IFT70A/DYNC2I1/IFT140/IFT81/IFT52/DYNC2H1/IFT122/TUBA1B/TUBA3D	0	1.07703	0.50193	TUBA1B/DYNC2I2/DYNLT5/IFT74/IFT25/TUBA1C	0
R-HSA-5620971	Programmed Cell Death	Regulated Necrosis	Pyroptosis	-1.24139	0.2902	CHMP3/RNF103-CHMP3/GZMB/CHMP4B/CHMP7/CHMP2B/IL1B/IRF1/IRF2/CASP1/CHMP2A/CASP5/CASP4	0	-1.1358	0.395656	IRF1/HMGB1/CHMP4A/GSDMD/IL1B/CHMP7/CHMP6/CHMP4B/RNF103-CHMP3/GZMB/CASP1/CHMP2B/CHMP3/CHMP2A/IRF2/CASP4/CASP5	0	-1.02395	0.574279	CASP5/CHMP7/CHMP2A/CASP1/IL1B/CASP4/IRF1	0
R-HSA-5621480	Immune System	Innate Immune System	Dectin-2 family	-1.61119	0.0595481	CLEC6A/CLEC4D/SYK/MUC20/MUC5B/CLEC10A/MUC6/CLEC4E/FYN/CLEC4A/FCER1G/PLCG2/LYN	0	-1.60527	0.0812653	CLEC4D/CLEC4C/CLEC4E/FYN/CLEC10A/MUC6/CLEC4A/SYK/FCER1G/PLCG2/LYN	0	-1.68113	0.0621344	MUC6/CLEC6A/CLEC10A/MUC5B/FCER1G/MUC20/FYN/PLCG2/CLEC4E/LYN/CLEC4A	0
R-HSA-5621481	Immune System	Innate Immune System	C-type lectin receptors (CLRs)	-1.60784	0.00430684	SRC/PSMD2/PSMC4/SKP1/NFATC2/AHCYL1/PSMB10/PDPK1/PSMD13/PSMD6/IKBKB/KRAS/UBE2M/PSME3/PSMD9/PPP3R1/PSMB9/PSMD4/IKBKG/CASP8/CLEC10A/MUC6/PYCARD/TRAF6/ITPR3/PSMB3/CHUK/PSME1/CLEC4E/FYN/NFKB1/UBC/IL1B/CARD11/ITPR2/PAK2/CLEC4A/UBA3/FCER1G/TAB3/BCL10/RELA/UBE2D1/CALM3/RAF1/PLCG2/CDC34/TAB2/EP300/CREBBP/RELB/PRKCD/NFKB2/LYN/PRKACA/NFKBIA/MAP3K14/CLEC7A	1	-1.82946	0.000229048	PSMC1/PSMB6/PSMA4/IL1B/CLEC4C/UBC/PSMB10/CLEC4E/ITPR3/PPP3R1/SRC/PSMD9/NFATC2/PSMD13/PSMD2/MAP3K7/PSMD8/FYN/CARD11/CLEC10A/BCL10/PPP3CA/IKBKG/CALM2/CHUK/RELA/PDPK1/IKBKB/PPP3CB/CDC34/MUC6/AHCYL1/NFKB1/CLEC4A/PSMB3/PYCARD/TRAF6/UBE2D1/PSME1/NFKB2/RAF1/PSMD4/SYK/PSMB9/PSME3/NFKBIA/UBA3/TAB2/FCER1G/RELB/CREBBP/TAB3/CLEC7A/PLCG2/EP300/ITPR2/PAK2/MAP3K14/PRKACA/LYN/CALM3/PRKCD	1	-1.50752	0.011364	TAB3/UBE2D2/PSME4/UBE2V1/ITPR1/KRAS/PSMB4/UBE2M/CHUK/FCER1G/MUC20/ITPR3/UBA3/PRKCD/NFKB1/PSMD6/CASP8/PSMC4/SKP1/FYN/PLCG2/EP300/CLEC4E/CARD11/LYN/UBC/TAB2/CLEC4A/IL1B/CREBBP/PRKACA/RAF1/UBE2D1/BCL10/RELA/RELB/MAP3K14/CDC34/CLEC7A/NFKB2/NFKBIA	1
R-HSA-5621575	Immune System	Innate Immune System	CD209 (DC-SIGN) signaling	-1.95358	0.00758115	FYN/NFKB1/PAK2/RELA/RAF1/EP300/CREBBP/RELB/LYN/PRKACA	1	-1.7867	0.029114	FYN/RELA/NFKB1/RAF1/RELB/CREBBP/EP300/PAK2/PRKACA/LYN	1	-1.83616	0.0233283	KRAS/NFKB1/FYN/EP300/LYN/CREBBP/PRKACA/RAF1/RELA/RELB	1
R-HSA-5625740	Signal Transduction	Signaling by Rho GTPases, Miro GTPases and RHOBTB3	RHO GTPases activate PKNs	-0.949009	0.721767	H3C10/PDPK1/MYH9/MYL12A/MYH10/H2BC6/PPP1R12A/H4C9/MYL12B/YWHAZ/H2AC6/H2BC12/PPP1CB/PKN2/H2BC11/RHOC/H2BC4/SFN/MYH11/RAC1/H3-3A	0	-1.44114	0.0667645	H2BC26/H2BC7/H3C6/H3-3B/MYH10/H2BC21/H4C9/H2BC5/NCOA2/PDPK1/H2BC6/MYL12A/YWHAB/PPP1CB/YWHAZ/H3C10/PPP1R12A/H2AC6/H2BC12/MYH9/PKN2/H2BC11/SFN/MYL12B/RHOC/MYH11/H2BC4/RAC1/H3-3A	0	0.661729	0.985829	H2AX/H2AZ2/CDC25C/PKN3/YWHAH	0
R-HSA-5625886	Signal Transduction	Signaling by Rho GTPases, Miro GTPases and RHOBTB3	Activated PKN1 stimulates transcription of AR (androgen receptor) regulated genes KLK2 and KLK3	0.647017	0.989721	H2AX/H2AZ2/KDM1A	0	-1.05365	0.502129	H2BC26/H2BC7/H3C6/H3-3B/H2BC21/H4C9/H2BC5/NCOA2/H2BC6/H3C10/H2AC6/H2BC12/H2BC11/H2BC4/H3-3A	0	0.698898	0.952134	H2AX/H2AZ2	0
R-HSA-5625900	Signal Transduction	Signaling by Rho GTPases, Miro GTPases and RHOBTB3	RHO GTPases activate CIT	0.993518	0.629255	CIT/KIF14/PRC1	0	1.08023	0.501274	CIT/KIF14/PRC1	0	0.788876	0.862323	KIF14/CIT	0
R-HSA-5625970	Signal Transduction	Signaling by Rho GTPases, Miro GTPases and RHOBTB3	RHO GTPases activate KTN1	-1.48245	0.148928	KIF5A/KLC2/RHOA/KLC4/CDC42/RHOG/RAC1	0	-1.71102	0.075935	RHOA/KLC4/KLC2/KIF5B/CDC42/RHOG/RAC1	0	-0.988101	0.622221	KLC2/RHOA/KLC1/CDC42/KIF5A/RHOG/RAC1/KLC4	0
R-HSA-5626467	Signal Transduction	Signaling by Rho GTPases, Miro GTPases and RHOBTB3	RHO GTPases activate IQGAPs	-1.15256	0.402873	TUBB1/ACTB/TUBA1A/CDC42/CALM3/IQGAP1/RAC1/CLIP1	0	-1.51266	0.0905631	TUBB1/TUBA1A/CDC42/ACTB/RAC1/IQGAP1/CALM3/CLIP1	0	1.04904	0.557082	TUBA1B/CALM1/TUBA1C/IQGAP3	0
R-HSA-5627117	Signal Transduction	Signaling by Rho GTPases, Miro GTPases and RHOBTB3	RHO GTPases Activate ROCKs	-1.93469	0.00845944	CFL1/MYH9/MYL12A/MYH10/PPP1R12A/MYL12B/PPP1CB/ROCK1/RHOC/MYH11/LIMK2/LIMK1	1	-2.11211	0.00122578	MYL12A/PPP1CB/CFL1/PPP1R12A/MYH9/ROCK1/MYL12B/RHOC/MYH11/LIMK2/LIMK1	1	-1.79671	0.0270885	RHOC/ROCK1/PPP1CB/MYH11/LIMK1/LIMK2	1
R-HSA-5627123	Signal Transduction	Signaling by Rho GTPases, Miro GTPases and RHOBTB3	RHO GTPases activate PAKs	-1.68089	0.0225446	MYH9/MYL12A/MYH10/PPP1R12A/MYL12B/PPP1CB/PAK2/CDC42/CALM3/MYH11/RAC1/LIMK1	1	-2.0861	0.00243902	CTTN/MYH10/CALM2/MYL12A/PPP1CB/PPP1R12A/MYH9/MYL12B/MYH11/CDC42/PAK2/RAC1/LIMK1/CALM3	1	-1.14632	0.387057	CTTN/MYLK/MYL9/CDC42/MYH10/RAC1/PPP1CB/MYH11/LIMK1	0
R-HSA-5628897	Gene expression (Transcription)	RNA Polymerase II Transcription	TP53 Regulates Metabolic Genes	0.880597	0.810375	GPI/LRPPRC/COX7A2L/NDUFA4/COX7C/PRKAB2/MLST8/COX6C/YWHAH/COX5A/COX18/COX11/COX1/TACO1/RRAGB/RPTOR/TP53/COX16/COX8A/SESN3/COX4I1/GSR/G6PD/CYCS/SCO1/PRDX2/COX3/SLC38A9/YWHAG/RRAGD/COX20	0	0.736321	0.96428	GPI/COX7A2L/LRPPRC/COX7C/PRKAB2/NDUFA4/COX18/MLST8/COX1/COX6C/RRAGB/COX4I1/YWHAH/COX5A	0	1.16011	0.347617	GPI/LRPPRC/YWHAH/TACO1/NDUFA4/COX6C/MLST8/COX11/COX5A/COX7A2L/PRKAA1/RPTOR/TP53/COX20/PRKAB2/COX18/GSR/COX16/SCO1/G6PD/RRAGD/SESN3/COX1/AKT3/RRAGB/COX8A/COX7C/MTOR/LAMTOR1/YWHAG/YWHAB/PRDX2/PRDX5/YWHAQ/PRKAB1/COX6B1/RHEB/SLC38A9/LAMTOR2/CYCS	0
R-HSA-5632684	Signal Transduction	Signaling by Hedgehog	Hedgehog 'on' state	0.764921	0.937497	PSMD14/SEM1/PSMC3/PSMB2/PSMC2/KIF7/PSMD3/PSMC5/SMO/RPS27A/PSMB5/PSMB7/PSMD1/EVC2/PSMA5/RBX1/UBB/EFCAB7/PSMD10/ULK3	0	0.663102	0.989175	PSMD14/SEM1/KIF7/PSMB2/PSMC3/SMO/RPS27A/EFCAB7/PSMB5/PSMD3/PSMC2/EVC2/RBX1/ULK3/PSMC5/GPR161/EVC/PSMA2/PSMD1/PSMA5	0	0.855566	0.85222	PSMB7/PSMC2/PSMC3/PSMC5/PSMD10/SEM1/PSMD14/PSMD3/UBB/PSMB2	0
R-HSA-5633007	Gene expression (Transcription)	RNA Polymerase II Transcription	Regulation of TP53 Activity	1.85727	5.79411e-05	BARD1/BRIP1/CCNA2/CHEK1/CDK1/TPX2/EXO1/BLM/RFC4/AURKB/RFC5/CDK2/RFC3/CHEK2/SSRP1/RBBP7/MBD3/RAD1/WRN/TOPBP1/AURKA/ING5/DNA2/RPA1/TP53RK/PRKAB2/RHNO1/HDAC2/MLST8/BRCA1/RAD17/NOC2L/RPA3/L3MBTL1/RBBP8/CCNG1/RBBP4/MRE11/TAF9/MTA2/SMYD2/TTC5/TP73/MEAF6/CSNK2A2/RPS27A/EHMT2/BRD7/PML/SUPT16H/CCNA1/RAD50/HIPK2/TAF15/PPP1R13L/TP53/TAF4B	1	1.50606	0.0149296	CCNA2/TPX2/EXO1/CDK1/BRIP1/CHEK1/AURKB/BARD1/BLM/RFC3/CHEK2/RFC4/CDK2/ING5/WRN/MBD3/AURKA/RFC5/PRKAB2/SSRP1/L3MBTL1/TP73/RBBP7/CCNG1/TOPBP1/HDAC2/RAD1/DNA2/RPS27A/MLST8/SMYD2/NOC2L/RHNO1/TAF4B/TP53RK/PPP1R13L/PML/CCNA1/RBBP4/MRE11	1	2.05191	2.81319e-07	BARD1/BRIP1/RFC4/CCNA2/RFC5/CHEK1/BLM/SSRP1/CDK1/RPA1/CDK2/TPX2/EXO1/RBBP7/BRCA1/SUPT16H/TP53RK/RPA3/AURKB/CHEK2/RAD1/RBBP8/RHNO1/RAD17/RFC3/TTC5/DNA2/TAF15/TOPBP1/MTA2/TAF9/MEAF6/RBBP4/MRE11/NOC2L/MLST8/MBD3/CSNK2A1/RFC2/HDAC1/AURKA/CSNK2A2/UBB/RAD50/PRKAA1/HDAC2/BRD7/TP53/PRKAB2/WRN/TAF3/PPP2R1B/TAF5/SMYD2/TAF6/EHMT2/ING5/HIPK2/CDK5/RAD9B/PIN1/PPP2R1A/CCNG1/PRR5/RPA2/CCNA1/RMI1/PIP4K2B/L3MBTL1/…	1
R-HSA-5633008	Gene expression (Transcription)	RNA Polymerase II Transcription	TP53 Regulates Transcription of Cell Death Genes	-0.962838	0.682366	TP53INP1/CRADD/BNIP3L/TNFRSF10B/TNFRSF10D/NDRG1/FAS/PRELID1/CASP1/TNFRSF10C/BBC3/CREBBP/BID/BCL6	0	0.93094	0.706701	BIRC5/PIDD1/CASP10/PRELID3A/TMEM219/TP73	0	-0.874981	0.83221	TP53INP1/TNFRSF10C/TNFRSF10D/FAS/TNFRSF10B/BID/CASP1/PRELID1/CREBBP/BCL6/BBC3	0
R-HSA-5635838	Signal Transduction	Signaling by Hedgehog	Activation of SMO	-0.929907	0.689185	KIF3A/PTCH1/CSNK1A1/IQCE/ARRB2	0	-0.976456	0.609746	CSNK1A1/PTCH1/IQCE/ARRB2	0	-1.08949	0.492251	CSNK1A1/KIF3A/ARRB2/IQCE	0
R-HSA-5637810	Disease	Diseases of signal transduction by growth factor receptors and second messengers	Constitutive Signaling by EGFRvIII	-1.17532	0.402873	SHC1/GAB1/CBL/EGF/CDC37/KRAS/PLCG1/PIK3CA/GRB2	0	-1.41459	0.176716	CBL/SOS1/GAB1/HSP90AA1/PIK3R1/EGF/SHC1/KRAS/PLCG1/CDC37/PIK3CA/GRB2	0	-0.986744	0.640562	EGF/GAB1/CBL/KRAS/PIK3CA/PLCG1/GRB2	0
R-HSA-5637812	Disease	Diseases of signal transduction by growth factor receptors and second messengers	Signaling by EGFRvIII in Cancer	-1.17532	0.402873	SHC1/GAB1/CBL/EGF/CDC37/KRAS/PLCG1/PIK3CA/GRB2	0	-1.41459	0.176716	CBL/SOS1/GAB1/HSP90AA1/PIK3R1/EGF/SHC1/KRAS/PLCG1/CDC37/PIK3CA/GRB2	0	-0.986744	0.640562	EGF/GAB1/CBL/KRAS/PIK3CA/PLCG1/GRB2	0
R-HSA-5637815	Disease	Diseases of signal transduction by growth factor receptors and second messengers	Signaling by Ligand-Responsive EGFR Variants in Cancer	-0.819109	0.834335	SHC1/GAB1/CBL/EGF/CDC37/KRAS/PLCG1/UBC/PIK3CA/GRB2	0	-0.982011	0.620445	CBL/SOS1/GAB1/HSP90AA1/PIK3R1/EGF/SHC1/KRAS/PLCG1/UBC/CDC37/PIK3CA/GRB2	0	-0.856359	0.806411	EGF/GAB1/CBL/KRAS/PIK3CA/PLCG1/GRB2/UBC	0
R-HSA-5651801	DNA Repair	Base Excision Repair	PCNA-Dependent Long Patch Base Excision Repair	2.57172	5.94071e-09	PCNA/POLE2/POLD1/POLE/LIG1/RFC4/FEN1/RFC5/RFC3/APEX1/POLD2/RPA1/RFC1/POLE4/RPA3	1	2.37384	3.01656e-06	POLE2/PCNA/POLE/RFC3/POLD1/LIG1/FEN1/RFC4/APEX1/RFC5/POLD2/RFC1/POLE4	1	2.43202	6.36722e-08	PCNA/POLD1/RFC4/LIG1/RFC5/POLE2/FEN1/RPA1/APEX1/POLE/RPA3/POLE3/POLD2/RFC3/RFC2/POLE4/RFC1	1
R-HSA-5654687	Signal Transduction	Signaling by Receptor Tyrosine Kinases	Downstream signaling of activated FGFR1	-0.649784	0.964881	KRAS/FRS2/PLCG1/PIK3CA/GRB2	0	-0.860488	0.794242	PIK3R1/SHC1/FGF9/KRAS/PLCG1/PIK3CA/FRS2/GRB2	0	0.901034	0.734906	FRS3/PTPN11/FGFR1/NRAS	0
R-HSA-5654688	Signal Transduction	Signaling by Receptor Tyrosine Kinases	SHC-mediated cascade:FGFR1	-0.758248	0.894645	SHC1/FGF9/KRAS/GRB2	0	-0.747518	0.878618	SHC1/FGF9/KRAS/GRB2	0	-0.688391	0.920361	KRAS/FGF17/GRB2	0
R-HSA-5654689	Signal Transduction	Signaling by Receptor Tyrosine Kinases	PI-3K cascade:FGFR1	-0.918034	0.686252	GAB1/FGF9/FRS2/PIK3CA/GRB2	0	-1.13285	0.454667	PIK3R1/FGF9/PIK3CA/FRS2/GRB2	0	0.833987	0.796071	PTPN11/FGFR1	0
R-HSA-5654693	Signal Transduction	Signaling by Receptor Tyrosine Kinases	FRS-mediated FGFR1 signaling	0.689064	0.922566	FRS3/FGFR1/PTPN11/HRAS	0	-0.775968	0.879343	FGF9/KRAS/FRS2/GRB2	0	1.10844	0.491143	FRS3/PTPN11/FGFR1/NRAS	0
R-HSA-5654696	Signal Transduction	Signaling by Receptor Tyrosine Kinases	Downstream signaling of activated FGFR2	-0.746237	0.894534	SHC1/FGFR2/GAB1/FGF9/KRAS/FRS2/PLCG1/PIK3CA/GRB2	0	-1.07011	0.495075	SOS1/GAB1/PIK3R1/FGFR2/SHC1/FGF9/KRAS/PLCG1/PIK3CA/FRS2/GRB2	0	0.710345	0.92551	FRS3/PTPN11	0
R-HSA-5654700	Signal Transduction	Signaling by Receptor Tyrosine Kinases	FRS-mediated FGFR2 signaling	-0.571483	0.9966	FGFR2/FGF9/KRAS/FRS2/GRB2	0	-0.826753	0.78951	FGFR2/FGF9/KRAS/FRS2/GRB2	0	0.93641	0.693015	FRS3/PTPN11/NRAS	0
R-HSA-5654706	Signal Transduction	Signaling by Receptor Tyrosine Kinases	FRS-mediated FGFR3 signaling	0.653694	0.954809	FRS3/PTPN11/FGFR3/HRAS	0	-0.685637	0.928968	FRS2/GRB2	0	0.928607	0.705697	FRS3/PTPN11/NRAS	0
R-HSA-5654708	Signal Transduction	Signaling by Receptor Tyrosine Kinases	Downstream signaling of activated FGFR3	-0.65445	0.971524	KRAS/FRS2/PLCG1/PIK3CA/GRB2	0	-0.738046	0.917327	PIK3R1/SHC1/FGF9/KRAS/PLCG1/PIK3CA/FRS2/GRB2	0	0.706322	0.927811	FRS3/PTPN11	0
R-HSA-5654712	Signal Transduction	Signaling by Receptor Tyrosine Kinases	FRS-mediated FGFR4 signaling	-0.781337	0.867643	KLB/KRAS/FRS2/FGFR4/GRB2	0	-0.75871	0.893392	SOS1/KLB/FGF9/KRAS/FGFR4/FRS2/GRB2	0	-0.822124	0.801694	KRAS/KLB/FGF17/GRB2/FGFR4	0
R-HSA-5654716	Signal Transduction	Signaling by Receptor Tyrosine Kinases	Downstream signaling of activated FGFR4	-0.963291	0.654125	SHC1/GAB1/FGF9/KLB/KRAS/FRS2/PLCG1/FGFR4/PIK3CA/GRB2	0	-1.08056	0.464286	SOS1/GAB1/KLB/PIK3R1/SHC1/FGF9/KRAS/PLCG1/FGFR4/PIK3CA/FRS2/GRB2	0	-1.05502	0.51916	KRAS/PIK3CA/KLB/PLCG1/FGF17/GRB2/FGFR4	0
R-HSA-5654719	Signal Transduction	Signaling by Receptor Tyrosine Kinases	SHC-mediated cascade:FGFR4	-1.00468	0.565633	SHC1/FGF9/KLB/KRAS/FGFR4/GRB2	0	-0.833332	0.788925	SOS1/KLB/SHC1/FGF9/KRAS/FGFR4/GRB2	0	-1.42346	0.241854	KRAS/KLB/FGF17/GRB2/FGFR4	0
R-HSA-5654720	Signal Transduction	Signaling by Receptor Tyrosine Kinases	PI-3K cascade:FGFR4	-1.29585	0.298819	GAB1/FGF9/KLB/FRS2/FGFR4/PIK3CA/GRB2	0	-1.16836	0.426156	GAB1/KLB/PIK3R1/FGF9/FGFR4/PIK3CA/FRS2/GRB2	0	-1.31725	0.320972	PIK3CA/KLB/FGF17/GRB2/FGFR4	0
R-HSA-5654726	Signal Transduction	Signaling by Receptor Tyrosine Kinases	Negative regulation of FGFR1 signaling	-1.15295	0.396348	CBL/FGF9/MAPK1/SRC/PPP2CA/FRS2/UBC/ANOS1/MAPK3/GRB2/MKNK1	0	-1.40535	0.181987	UBC/PPP2CA/SRC/MAPK1/FRS2/ANOS1/MAPK3/GRB2/MKNK1	0	-0.973535	0.640562	CBL/PPP2CA/ANOS1/FGF17/GRB2/UBC/MAPK3/MKNK1	0
R-HSA-5654727	Signal Transduction	Signaling by Receptor Tyrosine Kinases	Negative regulation of FGFR2 signaling	-1.21319	0.307698	CBL/FGF9/MAPK1/SRC/PPP2CA/FRS2/UBC/MAPK3/GRB2/MKNK1	0	-1.34832	0.207385	PPP2CB/FGFR2/FGF9/UBC/PPP2CA/SRC/MAPK1/FRS2/MAPK3/GRB2/MKNK1	0	-1.13321	0.415058	FGF17/GRB2/UBC/MAPK3/MKNK1	0
R-HSA-5654732	Signal Transduction	Signaling by Receptor Tyrosine Kinases	Negative regulation of FGFR3 signaling	-1.15713	0.380036	CBL/FGF9/MAPK1/SRC/PPP2CA/FRS2/UBC/MAPK3/GRB2/MKNK1	0	-1.16263	0.356895	UBC/PPP2CA/SRC/MAPK1/FRS2/MAPK3/GRB2/MKNK1	0	-1.12842	0.422421	FGF17/GRB2/UBC/MAPK3/MKNK1	0
R-HSA-5654733	Signal Transduction	Signaling by Receptor Tyrosine Kinases	Negative regulation of FGFR4 signaling	-1.2935	0.244157	CBL/FGF9/MAPK1/SRC/KLB/PPP2CA/FRS2/UBC/FGFR4/MAPK3/GRB2/MKNK1	0	-1.40227	0.139466	UBC/PPP2CA/FGFR4/SRC/MAPK1/FRS2/MAPK3/GRB2/MKNK1	0	-1.35563	0.241854	KLB/FGF17/GRB2/FGFR4/UBC/MAPK3/MKNK1	0
R-HSA-5654736	Signal Transduction	Signaling by Receptor Tyrosine Kinases	Signaling by FGFR1	-1.09656	0.448693	MAPK1/SRC/TGFBR3/KRAS/PPP2CA/FRS2/PLCG1/UBC/PIK3CA/ANOS1/MAPK3/GRB2/MKNK1	0	-1.37514	0.150456	PIK3R1/PPP2CB/SHC1/FGF9/KRAS/PLCG1/UBC/PPP2CA/SRC/TGFBR3/MAPK1/PIK3CA/FRS2/ANOS1/MAPK3/GRB2/MKNK1	0	-0.802862	0.901629	ANOS1/KRAS/PIK3CA/PLCG1/FGF17/GRB2/UBC/MAPK3/MKNK1	0
[truncated: 609 more rows]

## Sheet: Bone marrow
Pathway ID	Top-level pathway	Second level pathway	Description	NES_BM_high_vs_low	p.adjust_BM_high_vs_low	core_enrichment_BM_high_vs_low	sigIndex.x	Description.y	NES_BM_high_vs_mid	p.adjust_BM_high_vs_mid	core_enrichment_BM_high_vs_mid	sigIndex.y	Description2	NES_BM_mid_vs_low	p.adjust_BM_mid_vs_low	core_enrichment_BM_mid_vs_low	sigIndex
[truncated: 1,443 more rows]
